# Supplementary material for: Electrically activated ferroelectric nematic microrobots
Source: Nat Commun. 2024 Aug 20;15:6928. doi: 10.1038/s41467-024-50226-y (PMC11336208; doi:10.1038/s41467-024-50226-y)
Supplement: Supplementary file 11 — Source Data [file 41467_2024_50226_MOESM11_ESM.zip]

Archive with 48 entries (44 files):
- Figure2(b)/
- Figure2(b)/traj0.txt
- Figure2(b)/traj1.txt
- Figure2(b)/traj10.txt
- Figure2(b)/traj11.txt
- Figure2(b)/traj12.txt
- Figure2(b)/traj13.txt
- Figure2(b)/traj14.txt
- Figure2(b)/traj15.txt
- Figure2(b)/traj2.txt
- Figure2(b)/traj3.txt
- Figure2(b)/traj4.txt
- Figure2(b)/traj5.txt
- Figure2(b)/traj6.txt
- Figure2(b)/traj7.txt
- Figure2(b)/traj8.txt
- Figure2(b)/traj9.txt
- Figure4/
- Figure4/fswp/
- Figure4/fswp/f01000U090.csv
- Figure4/fswp/f02000U090.csv
- Figure4/fswp/f03000U090.csv
- Figure4/fswp/f04000U090.csv
- Figure4/fswp/f05000U090.csv
- Figure4/fswp/f06000U090.csv
- Figure4/fswp/f07000U090.csv
- Figure4/fswp/f08000U090.csv
- Figure4/fswp/f09000U090.csv
- Figure4/fswp/f10000U090.csv
- Figure4/info.txt
- Figure4/uswp/
- Figure4/uswp/f06000U000.csv
- Figure4/uswp/f06000U010.csv
- Figure4/uswp/f06000U020.csv
- Figure4/uswp/f06000U030.csv
- Figure4/uswp/f06000U040.csv
- Figure4/uswp/f06000U050.csv
- Figure4/uswp/f06000U060.csv
- Figure4/uswp/f06000U070.csv
- Figure4/uswp/f06000U080.csv
- Figure4/uswp/f06000U090.csv
- Figure4/uswp/f06000U100.csv
- Figure4/uswp/f06000U110.csv
- Figure4/uswp/f06000U120.csv
- Figure1(b).txt
- Figure2(c).txt
- Figure2(d).txt
- Figure2(e).txt
