# Supplementary material for: Electrically activated ferroelectric nematic microrobots
Source: Nat Commun. 2024 Aug 20;15:6928. doi: 10.1038/s41467-024-50226-y (PMC11336208; doi:10.1038/s41467-024-50226-y)
Supplement: Supplementary file 11 — Source Data [file 41467_2024_50226_MOESM11_ESM.zip › Figure2(b)/traj0.txt]

xcord(micrometer) ycord(micrometer)
0.0000e+00 0.0000e+00
-1.1794e+00 3.0471e+00
-1.5895e+00 4.8189e+00
-1.3495e+00 7.8514e+00
-8.3156e-01 1.0367e+01
-1.9647e+00 1.3969e+01
-2.1919e+00 1.6999e+01
-4.3153e-01 1.8841e+01
-1.2955e-01 2.2818e+01
9.6591e-01 2.5699e+01
1.9848e+00 2.8695e+01
2.0838e+00 3.2029e+01
3.7893e+00 3.4109e+01
3.9578e+00 3.7830e+01
6.4971e+00 3.9383e+01
7.3907e+00 4.2577e+01
8.6819e+00 4.5441e+01
7.6110e+00 4.8734e+01
8.0155e+00 5.2353e+01
8.0895e+00 5.5619e+01
9.1061e+00 5.8111e+01
1.0311e+01 6.0631e+01
1.1178e+01 6.3551e+01
1.1464e+01 6.6770e+01
1.3729e+01 6.9349e+01
1.3737e+01 7.3902e+01
1.5295e+01 7.5767e+01
1.5583e+01 7.8988e+01
1.5774e+01 8.3258e+01
1.5601e+01 8.5649e+01
1.6121e+01 8.8032e+01
1.7703e+01 8.9984e+01
1.7109e+01 9.3959e+01
1.7152e+01 9.7165e+01
1.9626e+01 9.8532e+01
1.7880e+01 1.0276e+02
1.8119e+01 1.0552e+02
1.7297e+01 1.0844e+02
1.6521e+01 1.1141e+02
1.5313e+01 1.1458e+02
1.4565e+01 1.1764e+02
1.3465e+01 1.2097e+02
1.5522e+01 1.2397e+02
1.4593e+01 1.2686e+02
1.4077e+01 1.3105e+02
1.4034e+01 1.3395e+02
1.5618e+01 1.3646e+02
1.6571e+01 1.3975e+02
1.7418e+01 1.4226e+02
1.5726e+01 1.4685e+02
1.5437e+01 1.4817e+02
1.4529e+01 1.5147e+02
1.2731e+01 1.5569e+02
1.1729e+01 1.5885e+02
1.1514e+01 1.6054e+02
1.0597e+01 1.6363e+02
8.0807e+00 1.6813e+02
1.0309e+01 1.7035e+02
8.1559e+00 1.7393e+02
8.4033e+00 1.7656e+02
8.7436e+00 1.8068e+02
9.3994e+00 1.8245e+02
1.0665e+01 1.8536e+02
1.2418e+01 1.8825e+02
1.0894e+01 1.9147e+02
1.2250e+01 1.9426e+02
1.2559e+01 1.9772e+02
1.2665e+01 2.0087e+02
1.2836e+01 2.0403e+02
1.4605e+01 2.0644e+02
1.6175e+01 2.0933e+02
1.9100e+01 2.1119e+02
2.0175e+01 2.1428e+02
2.2792e+01 2.1605e+02
2.6473e+01 2.1646e+02
2.7824e+01 2.1956e+02
3.0696e+01 2.2183e+02
3.4269e+01 2.2238e+02
3.6922e+01 2.2330e+02
3.9086e+01 2.2383e+02
4.2314e+01 2.2432e+02
4.3812e+01 2.2689e+02
4.7392e+01 2.2689e+02
5.0012e+01 2.2863e+02
5.3476e+01 2.2942e+02
5.6568e+01 2.3051e+02
5.8508e+01 2.3332e+02
6.0156e+01 2.3626e+02
6.2516e+01 2.3885e+02
6.5224e+01 2.4116e+02
6.3940e+01 2.4579e+02
6.4993e+01 2.4858e+02
6.7332e+01 2.5114e+02
6.7096e+01 2.5541e+02
6.8801e+01 2.5751e+02
7.0149e+01 2.6136e+02
7.2003e+01 2.6409e+02
7.4010e+01 2.6650e+02
7.6182e+01 2.6944e+02
7.8070e+01 2.7267e+02
8.0024e+01 2.7537e+02
8.1687e+01 2.7746e+02
