# Supplementary material for: Electrically activated ferroelectric nematic microrobots
Source: Nat Commun. 2024 Aug 20;15:6928. doi: 10.1038/s41467-024-50226-y (PMC11336208; doi:10.1038/s41467-024-50226-y)
Supplement: Supplementary file 11 — Source Data [file 41467_2024_50226_MOESM11_ESM.zip › Figure2(b)/traj1.txt]

xcord(micrometer) ycord(micrometer)
0.0000e+00 0.0000e+00
-6.0724e+00 1.9320e-01
-6.5238e+00 -5.3080e-01
-9.5329e+00 -5.4871e-01
-1.1630e+01 -1.6652e+00
-1.6420e+01 -1.7217e+00
-2.1305e+01 -1.6134e+00
-2.2675e+01 -2.8259e+00
-2.5737e+01 -3.1132e+00
-2.8813e+01 -2.6553e+00
-3.2236e+01 -2.0879e+00
-3.5299e+01 -1.9923e+00
-3.7803e+01 -3.2243e+00
-4.1800e+01 -2.2794e+00
-4.4197e+01 -2.1783e+00
-4.6465e+01 -4.9167e-01
-4.8690e+01 1.6175e+00
-4.9701e+01 2.8722e+00
-5.0760e+01 6.1939e+00
-5.1706e+01 9.4295e+00
-5.2423e+01 1.2216e+01
-5.3133e+01 1.3962e+01
-5.4432e+01 1.8106e+01
-5.5883e+01 2.0356e+01
-5.7886e+01 2.3305e+01
-5.9941e+01 2.5008e+01
-6.3240e+01 2.8576e+01
-6.4838e+01 3.0519e+01
-6.7549e+01 3.3559e+01
-6.8810e+01 3.5291e+01
-7.1495e+01 3.8269e+01
-7.4205e+01 4.0587e+01
-7.5750e+01 4.2514e+01
-7.7931e+01 4.4385e+01
-8.2039e+01 4.5920e+01
-8.3910e+01 4.7549e+01
-8.7546e+01 4.9735e+01
-8.9163e+01 5.0015e+01
-9.1746e+01 5.1374e+01
-9.3861e+01 5.4351e+01
-9.6605e+01 5.7401e+01
-9.8847e+01 5.7049e+01
-1.0253e+02 5.9366e+01
-1.0385e+02 6.1476e+01
-1.0740e+02 6.3573e+01
-1.1032e+02 6.5670e+01
-1.1164e+02 6.4206e+01
-1.1570e+02 6.7590e+01
-1.1690e+02 6.7476e+01
-1.2002e+02 6.8492e+01
-1.2200e+02 6.8776e+01
-1.2556e+02 6.9983e+01
-1.2935e+02 7.1832e+01
-1.3094e+02 7.2023e+01
-1.3413e+02 7.3242e+01
-1.3761e+02 7.5585e+01
-1.3957e+02 7.7322e+01
-1.4157e+02 7.7504e+01
-1.4434e+02 7.9291e+01
-1.4765e+02 8.1305e+01
-1.5007e+02 8.2614e+01
-1.5183e+02 8.4170e+01
-1.5424e+02 8.7145e+01
-1.5752e+02 8.9728e+01
-1.5896e+02 9.1658e+01
-1.6112e+02 9.1912e+01
-1.6365e+02 9.3286e+01
-1.6691e+02 9.6985e+01
-1.6918e+02 9.8394e+01
-1.7146e+02 9.9133e+01
-1.7356e+02 1.0050e+02
-1.7483e+02 1.0427e+02
-1.7703e+02 1.0705e+02
-1.7967e+02 1.1196e+02
-1.7841e+02 1.1449e+02
-1.8054e+02 1.1786e+02
-1.7793e+02 1.2013e+02
-1.7799e+02 1.2332e+02
-1.7677e+02 1.2635e+02
-1.7653e+02 1.2987e+02
-1.7573e+02 1.3256e+02
-1.7521e+02 1.3506e+02
-1.7493e+02 1.3803e+02
-1.7297e+02 1.4042e+02
-1.7204e+02 1.4320e+02
-1.7267e+02 1.4772e+02
-1.7097e+02 1.4955e+02
-1.7031e+02 1.5259e+02
-1.6844e+02 1.5482e+02
-1.6961e+02 1.5867e+02
-1.6821e+02 1.6053e+02
-1.6683e+02 1.6297e+02
-1.6546e+02 1.6538e+02
-1.6539e+02 1.6741e+02
-1.6535e+02 1.7020e+02
-1.6410e+02 1.7304e+02
-1.6209e+02 1.7457e+02
-1.6414e+02 1.7919e+02
-1.6132e+02 1.8104e+02
-1.6030e+02 1.8407e+02
-1.5913e+02 1.8698e+02
-1.5679e+02 1.8923e+02
-1.5516e+02 1.9195e+02
-1.5088e+02 1.9197e+02
-1.4832e+02 1.9399e+02
-1.4588e+02 1.9538e+02
-1.4369e+02 1.9710e+02
-1.4113e+02 1.9888e+02
-1.3829e+02 1.9995e+02
-1.3649e+02 2.0239e+02
-1.3316e+02 2.0407e+02
-1.3129e+02 2.0573e+02
-1.3004e+02 2.0811e+02
-1.2844e+02 2.1112e+02
-1.2398e+02 2.1061e+02
-1.2317e+02 2.1432e+02
-1.2045e+02 2.1532e+02
-1.1683e+02 2.1580e+02
-1.1509e+02 2.1756e+02
-1.1290e+02 2.1943e+02
-1.1008e+02 2.2032e+02
-1.0770e+02 2.2127e+02
-1.0501e+02 2.2201e+02
-1.0423e+02 2.2437e+02
-1.0279e+02 2.2656e+02
-1.0137e+02 2.2983e+02
-9.8935e+01 2.3149e+02
-9.6963e+01 2.3354e+02
-9.5838e+01 2.3602e+02
-9.5106e+01 2.3961e+02
-9.3005e+01 2.4165e+02
-8.9660e+01 2.4273e+02
-8.9065e+01 2.4591e+02
-8.6635e+01 2.4699e+02
-8.5594e+01 2.5064e+02
-8.2223e+01 2.5092e+02
-7.9462e+01 2.5257e+02
-7.6934e+01 2.5406e+02
-7.4012e+01 2.5435e+02
-7.0155e+01 2.5374e+02
-6.8119e+01 2.5526e+02
-6.5172e+01 2.5692e+02
-6.2533e+01 2.5716e+02
-5.9658e+01 2.5823e+02
-5.5521e+01 2.5838e+02
-5.2856e+01 2.5991e+02
-5.1091e+01 2.5948e+02
-4.8267e+01 2.5967e+02
-4.5036e+01 2.6026e+02
-4.2082e+01 2.6004e+02
-3.8583e+01 2.6116e+02
-3.6955e+01 2.6301e+02
-3.5739e+01 2.6537e+02
-4.2541e+01 2.7812e+02
-4.2007e+01 2.7872e+02
-4.0558e+01 2.7948e+02
-3.8397e+01 2.7997e+02
-3.7931e+01 2.8010e+02
-3.7997e+01 2.8087e+02
-3.8130e+01 2.8099e+02
-3.8481e+01 2.8160e+02
-3.5369e+01 2.8307e+02
-4.0395e+01 2.7746e+02
-4.1031e+01 2.7581e+02
