# Supplementary material for: Electrically activated ferroelectric nematic microrobots
Source: Nat Commun. 2024 Aug 20;15:6928. doi: 10.1038/s41467-024-50226-y (PMC11336208; doi:10.1038/s41467-024-50226-y)
Supplement: Supplementary file 11 — Source Data [file 41467_2024_50226_MOESM11_ESM.zip › Figure2(b)/traj10.txt]

xcord(micrometer) ycord(micrometer)
0.0000e+00 0.0000e+00
-7.6213e-01 6.7425e-01
-3.2670e+00 -3.3055e+00
5.5027e+00 -1.8355e+01
7.8868e+00 -2.2985e+01
7.6450e+00 -2.6603e+01
1.1142e+01 -2.7153e+01
1.2265e+01 -3.0874e+01
1.4100e+01 -3.5589e+01
1.3937e+01 -3.6866e+01
1.5762e+01 -4.1573e+01
1.8063e+01 -4.6195e+01
2.1571e+01 -4.6809e+01
2.6538e+01 -4.9395e+01
2.9164e+01 -5.0169e+01
2.9922e+01 -5.3841e+01
3.4591e+01 -5.8909e+01
3.7561e+01 -5.9947e+01
3.9885e+01 -6.3224e+01
4.2212e+01 -6.7043e+01
4.2100e+01 -7.1474e+01
3.8424e+01 -7.5165e+01
3.4475e+01 -7.7455e+01
2.9527e+01 -7.7219e+01
2.7868e+01 -8.1199e+01
2.4076e+01 -8.2456e+01
2.1943e+01 -8.4892e+01
1.7142e+01 -8.5897e+01
1.4915e+01 -8.9797e+01
1.2055e+01 -9.2558e+01
7.7659e+00 -9.4079e+01
4.0491e+00 -9.7188e+01
3.6409e+00 -1.0260e+02
-2.3462e+00 -1.0104e+02
-7.0705e+00 -1.0244e+02
-1.0901e+01 -1.0259e+02
-1.6053e+01 -1.0106e+02
-1.9487e+01 -9.9088e+01
-2.2496e+01 -9.8211e+01
-2.5334e+01 -9.4082e+01
-2.7319e+01 -8.9940e+01
-2.9060e+01 -8.5039e+01
-2.6838e+01 -8.0719e+01
-2.8239e+01 -7.8398e+01
-2.7581e+01 -7.6116e+01
-2.8602e+01 -7.1403e+01
-3.1015e+01 -6.8563e+01
-3.4084e+01 -6.4012e+01
-3.6466e+01 -6.2469e+01
-4.1283e+01 -5.7996e+01
-4.2467e+01 -5.5023e+01
-4.3515e+01 -5.0821e+01
-4.6452e+01 -4.8331e+01
-4.6140e+01 -4.2442e+01
-4.4725e+01 -3.8468e+01
-4.1019e+01 -3.5041e+01
-3.5170e+01 -3.3629e+01
-3.1751e+01 -3.3227e+01
-2.9703e+01 -2.8298e+01
-2.6035e+01 -2.6215e+01
-2.1722e+01 -2.5936e+01
-1.7946e+01 -2.3673e+01
-1.7817e+01 -1.9426e+01
-1.7322e+01 -1.5183e+01
-1.2424e+01 -1.0853e+01
-1.3506e+01 -6.5393e+00
-1.1579e+01 -2.3316e+00
-9.5179e+00 2.1482e+00
-8.0842e+00 6.0512e+00
-8.3577e+00 8.9172e+00
-9.7874e+00 1.1452e+01
-1.0926e+01 1.7192e+01
-1.1495e+01 2.2070e+01
-1.4361e+01 2.4345e+01
-1.9312e+01 2.7949e+01
-2.2648e+01 2.8534e+01
-2.5304e+01 2.4684e+01
-2.9701e+01 2.2364e+01
-3.4758e+01 2.3905e+01
-3.7658e+01 2.4498e+01
-4.2191e+01 2.7925e+01
-4.4437e+01 2.9174e+01
-4.6876e+01 3.1806e+01
-4.9079e+01 3.3667e+01
-5.1130e+01 3.6275e+01
-5.1852e+01 4.1584e+01
-5.7059e+01 4.3657e+01
-6.0980e+01 4.3696e+01
-6.4899e+01 4.0796e+01
-6.7660e+01 4.0590e+01
-6.9981e+01 3.8573e+01
-7.2946e+01 3.4681e+01
-7.6694e+01 3.3872e+01
-8.1433e+01 3.1919e+01
-8.6629e+01 3.3604e+01
-9.0563e+01 3.4634e+01
-9.5456e+01 3.2544e+01
-1.0025e+02 3.2530e+01
-1.0401e+02 3.0296e+01
-1.0778e+02 2.7554e+01
-1.1070e+02 2.8456e+01
-1.1249e+02 2.4476e+01
-1.1662e+02 2.1686e+01
-1.1402e+02 1.6316e+01
-1.1541e+02 1.0348e+01
-1.1776e+02 7.9480e+00
-1.2048e+02 3.2812e+00
-1.2500e+02 2.4594e+00
-1.2953e+02 -1.1695e-01
-1.3318e+02 1.5388e+00
-1.3771e+02 -2.3592e-01
-1.3865e+02 2.5424e-01
-1.4194e+02 2.9481e+00
-1.4613e+02 5.7309e+00
-1.5009e+02 7.7810e+00
-1.5370e+02 7.3846e+00
-1.5920e+02 5.5042e+00
-1.6234e+02 9.2862e-01
-1.6604e+02 -8.1162e-01
-1.6965e+02 -1.3603e+00
-1.7006e+02 -6.1404e+00
-1.7253e+02 -9.3872e+00
-1.7525e+02 -1.2313e+01
-1.7691e+02 -1.5701e+01
-1.8162e+02 -1.8115e+01
-1.8077e+02 -2.2771e+01
-1.8289e+02 -2.5661e+01
-1.8532e+02 -3.0861e+01
-1.8737e+02 -3.4767e+01
-1.8701e+02 -3.8790e+01
-1.8854e+02 -4.2604e+01
-1.8757e+02 -4.6533e+01
-1.8643e+02 -5.0464e+01
-1.8451e+02 -5.4775e+01
-1.8860e+02 -5.8645e+01
-1.8952e+02 -6.3302e+01
-1.8964e+02 -6.7546e+01
-1.8965e+02 -7.1705e+01
-1.8944e+02 -7.4865e+01
-1.9624e+02 -7.6048e+01
-1.9885e+02 -7.7826e+01
-2.0293e+02 -7.8090e+01
-2.0702e+02 -7.7345e+01
-2.0889e+02 -8.0289e+01
-2.0988e+02 -8.4466e+01
-2.0995e+02 -8.9355e+01
-2.0859e+02 -8.9473e+01
