# Supplementary material for: Electrically activated ferroelectric nematic microrobots
Source: Nat Commun. 2024 Aug 20;15:6928. doi: 10.1038/s41467-024-50226-y (PMC11336208; doi:10.1038/s41467-024-50226-y)
Supplement: Supplementary file 11 — Source Data [file 41467_2024_50226_MOESM11_ESM.zip › Figure2(b)/traj11.txt]

xcord(micrometer) ycord(micrometer)
0.0000e+00 0.0000e+00
1.6920e+00 3.9881e+00
2.7575e+00 9.1181e+00
4.2055e+00 1.2154e+01
3.5684e+00 1.5535e+01
6.2147e+00 2.0108e+01
6.9378e+00 2.4881e+01
7.5376e+00 3.0118e+01
5.2578e+00 3.2894e+01
4.2742e+00 3.7732e+01
-1.1025e+00 3.9905e+01
-2.7162e+00 4.1475e+01
-6.6775e+00 4.2430e+01
-1.2814e+01 4.1730e+01
-1.7458e+01 4.5961e+01
-1.8966e+01 4.7928e+01
-2.1792e+01 5.1131e+01
-2.6139e+01 5.0555e+01
-2.7992e+01 5.1885e+01
-3.0260e+01 5.7335e+01
-3.3954e+01 5.6082e+01
-3.7623e+01 6.1819e+01
-3.8956e+01 6.3891e+01
-4.4337e+01 6.4833e+01
-4.7280e+01 6.4005e+01
-5.0276e+01 6.7150e+01
-5.5362e+01 6.8355e+01
-5.6808e+01 7.0466e+01
-5.8991e+01 7.4196e+01
-6.2317e+01 7.8196e+01
-6.7084e+01 7.7623e+01
-7.2072e+01 7.7659e+01
-7.5814e+01 8.0744e+01
-7.7356e+01 8.7235e+01
-8.0658e+01 8.9294e+01
-8.4655e+01 9.0629e+01
-8.9554e+01 9.5950e+01
-8.8879e+01 1.0018e+02
-9.1389e+01 1.0232e+02
-9.1229e+01 1.0726e+02
-9.7154e+01 1.0744e+02
-1.0146e+02 1.1108e+02
-1.0444e+02 1.1133e+02
-1.0968e+02 1.1324e+02
-1.1423e+02 1.1185e+02
-1.1865e+02 1.1300e+02
-1.2442e+02 1.1610e+02
-1.2683e+02 1.1479e+02
-1.2920e+02 1.1728e+02
-1.3329e+02 1.2070e+02
-1.3715e+02 1.2318e+02
-1.4236e+02 1.2140e+02
-1.4570e+02 1.2272e+02
-1.5001e+02 1.2282e+02
-1.5349e+02 1.2089e+02
-1.5895e+02 1.2037e+02
-1.6136e+02 1.2013e+02
-1.6456e+02 1.1639e+02
-1.6354e+02 1.1010e+02
-1.6728e+02 1.0595e+02
-1.6781e+02 1.0193e+02
-1.7006e+02 9.7693e+01
-1.7108e+02 9.5105e+01
-1.7108e+02 9.1656e+01
-1.7432e+02 8.6969e+01
-1.7597e+02 8.2745e+01
-1.7729e+02 7.8595e+01
-1.7971e+02 7.4680e+01
-1.8477e+02 7.1729e+01
-1.8704e+02 7.0172e+01
-1.9116e+02 6.7965e+01
-1.9207e+02 6.4679e+01
-1.9343e+02 6.2317e+01
-1.9584e+02 5.6855e+01
-1.9595e+02 5.3156e+01
-1.9997e+02 5.0114e+01
-2.0288e+02 4.7166e+01
-2.0494e+02 4.1834e+01
-2.0527e+02 3.8017e+01
-2.0571e+02 3.2234e+01
-2.0251e+02 3.0451e+01
-2.0090e+02 2.4910e+01
-1.9583e+02 2.2309e+01
-1.9718e+02 1.8056e+01
-1.9428e+02 1.6148e+01
-1.9393e+02 1.0950e+01
-1.9511e+02 8.6975e+00
-1.9804e+02 4.9738e+00
-2.1014e+02 8.9700e-01
-1.9506e+02 -1.6080e+00
-1.9455e+02 -7.1038e+00
-1.9513e+02 -1.0848e+01
-1.9999e+02 -1.4099e+01
-1.9626e+02 -1.8672e+01
-1.9228e+02 -2.0679e+01
-1.9091e+02 -2.5692e+01
-1.8943e+02 -2.7720e+01
-1.8468e+02 -3.1099e+01
-1.8324e+02 -3.2763e+01
-1.7988e+02 -3.7400e+01
-1.8041e+02 -3.9631e+01
-1.7963e+02 -4.6248e+01
-1.7621e+02 -4.7744e+01
-1.7195e+02 -4.9814e+01
-1.6712e+02 -5.2596e+01
-1.6310e+02 -5.2320e+01
-1.4968e+02 -6.1834e+01
-1.4961e+02 -6.1889e+01
-1.5137e+02 -6.3393e+01
-1.4577e+02 -5.9954e+01
-1.4871e+02 -6.2519e+01
-1.4709e+02 -6.8576e+01
-1.4282e+02 -7.2631e+01
-1.3888e+02 -7.5390e+01
-1.3563e+02 -7.4089e+01
-1.3212e+02 -7.2209e+01
-1.3378e+02 -6.4102e+01
-1.3166e+02 -5.8061e+01
-1.2977e+02 -5.6685e+01
-1.2645e+02 -5.6356e+01
-1.1998e+02 -6.1587e+01
-1.1787e+02 -5.6595e+01
