# Supplementary material for: Electrically activated ferroelectric nematic microrobots
Source: Nat Commun. 2024 Aug 20;15:6928. doi: 10.1038/s41467-024-50226-y (PMC11336208; doi:10.1038/s41467-024-50226-y)
Supplement: Supplementary file 11 — Source Data [file 41467_2024_50226_MOESM11_ESM.zip › Figure2(b)/traj12.txt]

xcord(micrometer) ycord(micrometer)
0.0000e+00 0.0000e+00
-2.0888e+00 -3.0498e+00
5.2055e-01 -1.0561e+01
-1.8917e+00 -1.2305e+01
-4.2665e+00 -1.3521e+01
-5.9960e+00 -1.5646e+01
-8.5957e+00 -1.5978e+01
-1.1312e+01 -1.5545e+01
-1.3470e+01 -1.7929e+01
-1.6797e+01 -1.8527e+01
-1.8455e+01 -1.8543e+01
-1.9776e+01 -1.8477e+01
-2.0627e+01 -1.8181e+01
-1.9607e+01 -1.9150e+01
-2.1475e+01 -1.8397e+01
-2.1662e+01 -1.8886e+01
-2.2668e+01 -1.8457e+01
-2.3242e+01 -1.8858e+01
-2.4580e+01 -1.9132e+01
-2.5488e+01 -1.9363e+01
-2.5497e+01 -2.0960e+01
-2.6867e+01 -2.1982e+01
-2.7737e+01 -2.2820e+01
-2.7817e+01 -2.4445e+01
-2.9699e+01 -2.4538e+01
-3.0155e+01 -2.6902e+01
-3.0475e+01 -2.8024e+01
-2.8968e+01 -3.0074e+01
-2.7830e+01 -2.9858e+01
-2.5889e+01 -3.2004e+01
-2.3405e+01 -3.4267e+01
-1.9589e+01 -3.6840e+01
-1.9381e+01 -3.9468e+01
-1.7783e+01 -4.4085e+01
-1.6941e+01 -4.5621e+01
-1.7079e+01 -4.7309e+01
-1.6185e+01 -4.9710e+01
-1.7160e+01 -5.1268e+01
-1.4068e+01 -5.3949e+01
-1.2918e+01 -5.5191e+01
-1.3353e+01 -5.6893e+01
-9.2466e+00 -5.9047e+01
-8.2417e+00 -5.8777e+01
-6.3058e+00 -6.0062e+01
-3.2975e+00 -6.4111e+01
-2.4766e+00 -6.4366e+01
-2.1811e-02 -6.6299e+01
9.0156e-01 -6.8769e+01
2.4709e+00 -6.8198e+01
4.8034e+00 -7.0737e+01
6.5952e+00 -7.1752e+01
8.9335e+00 -7.2079e+01
1.1072e+01 -7.5421e+01
1.4623e+01 -7.7268e+01
1.6733e+01 -8.0171e+01
1.7036e+01 -8.1955e+01
2.1090e+01 -8.4055e+01
2.1412e+01 -8.4225e+01
2.5447e+01 -8.4817e+01
2.8592e+01 -8.5855e+01
3.0498e+01 -8.7624e+01
3.4088e+01 -8.8897e+01
3.5153e+01 -9.0315e+01
3.7944e+01 -9.1989e+01
3.9824e+01 -9.2812e+01
4.0572e+01 -9.4287e+01
4.3153e+01 -9.4240e+01
4.7391e+01 -9.6188e+01
4.9512e+01 -9.5497e+01
5.1549e+01 -9.6619e+01
5.4818e+01 -9.7799e+01
5.7862e+01 -9.5587e+01
5.9869e+01 -9.4667e+01
6.1825e+01 -9.1945e+01
6.3944e+01 -8.9891e+01
6.5698e+01 -8.7671e+01
6.7632e+01 -8.5248e+01
7.0248e+01 -8.5398e+01
7.3794e+01 -8.6601e+01
7.7287e+01 -8.7074e+01
7.9088e+01 -8.3818e+01
8.0012e+01 -8.0404e+01
8.2358e+01 -7.9406e+01
8.3293e+01 -7.7193e+01
8.4591e+01 -7.4437e+01
8.5904e+01 -7.2909e+01
8.4663e+01 -6.9446e+01
8.2918e+01 -6.7209e+01
8.0338e+01 -6.4448e+01
7.9604e+01 -6.2508e+01
7.7251e+01 -6.0585e+01
7.5429e+01 -5.8686e+01
7.4770e+01 -5.6830e+01
7.3222e+01 -5.3513e+01
7.1928e+01 -5.0808e+01
7.0585e+01 -4.9890e+01
6.8886e+01 -4.8851e+01
6.5199e+01 -4.4883e+01
6.5990e+01 -4.3561e+01
6.5706e+01 -3.9796e+01
6.7326e+01 -3.6809e+01
6.7700e+01 -3.5043e+01
6.7247e+01 -3.1658e+01
6.8686e+01 -2.9564e+01
7.1529e+01 -2.7972e+01
7.2308e+01 -2.5380e+01
7.4525e+01 -2.3217e+01
7.6678e+01 -2.1651e+01
7.7376e+01 -1.8744e+01
7.7248e+01 -1.5469e+01
7.6148e+01 -1.2403e+01
7.6334e+01 -9.2772e+00
7.4972e+01 -6.1243e+00
7.7929e+01 -4.7694e+00
7.8786e+01 -1.4090e+00
7.9474e+01 1.4899e+00
8.0194e+01 4.4350e+00
7.9766e+01 6.4234e+00
7.8451e+01 9.2647e+00
7.8280e+01 1.2122e+01
7.6705e+01 1.4479e+01
7.5978e+01 1.8401e+01
7.7687e+01 2.0261e+01
7.7891e+01 2.3425e+01
7.9356e+01 2.6263e+01
7.9907e+01 2.8892e+01
8.2285e+01 3.0783e+01
8.3409e+01 3.3378e+01
8.5153e+01 3.6435e+01
8.6619e+01 3.8443e+01
8.6552e+01 4.1285e+01
8.6609e+01 4.4443e+01
8.5807e+01 4.7573e+01
8.7196e+01 4.9218e+01
8.5377e+01 5.3229e+01
8.3737e+01 5.4487e+01
8.0610e+01 5.6909e+01
7.9480e+01 5.9166e+01
8.0730e+01 6.2418e+01
8.0278e+01 6.6637e+01
8.1222e+01 6.9651e+01
8.1242e+01 7.2107e+01
7.9902e+01 7.4333e+01
7.9394e+01 7.7549e+01
7.9388e+01 8.0185e+01
7.9682e+01 8.3598e+01
8.0730e+01 8.6541e+01
8.3917e+01 8.8071e+01
8.4951e+01 9.1520e+01
8.7816e+01 9.3338e+01
9.0637e+01 9.5035e+01
9.2939e+01 9.6612e+01
9.5915e+01 9.8221e+01
9.8064e+01 1.0080e+02
9.9213e+01 1.0331e+02
9.9175e+01 1.0633e+02
1.0148e+02 1.0846e+02
1.0356e+02 1.1098e+02
1.0426e+02 1.1432e+02
1.0576e+02 1.1693e+02
1.0722e+02 1.1978e+02
1.1019e+02 1.2093e+02
1.1137e+02 1.2321e+02
1.1107e+02 1.2773e+02
1.1277e+02 1.2942e+02
1.1443e+02 1.3186e+02
1.1261e+02 1.3561e+02
1.1338e+02 1.3808e+02
1.1376e+02 1.4130e+02
1.1266e+02 1.4392e+02
1.1162e+02 1.4716e+02
1.1147e+02 1.4980e+02
1.1097e+02 1.5406e+02
1.1261e+02 1.5597e+02
1.1510e+02 1.5807e+02
1.1570e+02 1.6110e+02
1.1715e+02 1.6400e+02
1.1739e+02 1.6753e+02
1.1933e+02 1.7003e+02
1.1776e+02 1.7272e+02
1.1884e+02 1.7503e+02
1.1781e+02 1.7784e+02
1.1540e+02 1.8094e+02
1.1226e+02 1.8338e+02
1.1067e+02 1.8563e+02
1.0940e+02 1.8872e+02
1.0900e+02 1.9043e+02
1.0752e+02 1.9346e+02
1.0704e+02 1.9527e+02
1.0521e+02 1.9982e+02
1.0555e+02 2.0122e+02
1.0358e+02 2.0324e+02
1.0208e+02 2.0612e+02
1.0174e+02 2.0817e+02
9.9152e+01 2.1157e+02
9.8768e+01 2.1378e+02
9.7548e+01 2.1535e+02
9.6707e+01 2.1753e+02
9.5291e+01 2.1942e+02
8.4205e+01 2.3312e+02
8.4856e+01 2.3399e+02
8.4563e+01 2.3469e+02
8.5672e+01 2.3400e+02
8.4131e+01 2.3567e+02
8.5645e+01 2.3320e+02
8.3149e+01 2.3407e+02
8.0389e+01 2.3274e+02
