# Supplementary material for: Electrically activated ferroelectric nematic microrobots
Source: Nat Commun. 2024 Aug 20;15:6928. doi: 10.1038/s41467-024-50226-y (PMC11336208; doi:10.1038/s41467-024-50226-y)
Supplement: Supplementary file 11 — Source Data [file 41467_2024_50226_MOESM11_ESM.zip › Figure2(b)/traj13.txt]

xcord(micrometer) ycord(micrometer)
0.0000e+00 0.0000e+00
-1.8781e+00 2.8692e+00
-2.1772e-01 4.5284e+00
1.5066e+00 8.5391e+00
-2.1013e-01 1.1172e+01
-4.9485e-01 1.5162e+01
1.0792e+00 1.9042e+01
1.8049e+00 2.3018e+01
3.4521e+00 2.6149e+01
5.2552e+00 3.0790e+01
4.2057e+00 3.4376e+01
2.7290e+00 3.7967e+01
4.5981e+00 4.2132e+01
4.0362e+00 4.6004e+01
5.2703e+00 4.8754e+01
3.9857e+00 5.3061e+01
1.7843e+00 5.6279e+01
1.2784e+00 6.0834e+01
-5.9875e-01 6.1917e+01
-4.2179e+00 6.3272e+01
-8.5285e+00 6.2067e+01
-1.2681e+01 6.1333e+01
-1.5747e+01 5.8820e+01
-1.8530e+01 5.5535e+01
-1.8212e+01 5.1600e+01
-2.3447e+01 5.1184e+01
-2.6923e+01 5.1057e+01
-3.1667e+01 5.1860e+01
-3.5638e+01 5.4738e+01
-4.0873e+01 5.5259e+01
-4.4189e+01 5.5188e+01
-4.6906e+01 5.7576e+01
-5.0796e+01 6.1069e+01
-5.4316e+01 5.6601e+01
-5.8359e+01 5.3736e+01
-6.1546e+01 5.3374e+01
-6.0482e+01 4.7805e+01
-6.1756e+01 4.5137e+01
-5.9727e+01 4.0628e+01
-6.2203e+01 3.7039e+01
-6.3130e+01 3.3739e+01
-6.8358e+01 3.2954e+01
-6.9791e+01 2.9456e+01
-7.4060e+01 2.6690e+01
-7.7479e+01 2.6098e+01
-8.1728e+01 2.4049e+01
-8.5346e+01 2.6099e+01
-8.9563e+01 2.6048e+01
-9.1289e+01 2.1888e+01
-9.5697e+01 2.1352e+01
-9.8689e+01 1.8057e+01
-1.0031e+02 1.5649e+01
-1.0342e+02 1.3938e+01
-1.0366e+02 1.0290e+01
-1.0064e+02 5.7510e+00
-9.9851e+01 3.4064e+00
-9.9542e+01 1.5195e+00
-1.0123e+02 -1.3126e+00
-1.0128e+02 -4.4618e+00
-1.0174e+02 -4.8677e+00
-9.9169e+01 -1.0670e+01
-1.0085e+02 -1.1938e+01
-1.0041e+02 -1.5162e+01
-9.9631e+01 -1.8592e+01
-9.5270e+01 -2.2331e+01
-9.3312e+01 -2.3569e+01
-9.1408e+01 -2.6684e+01
-8.9621e+01 -3.1358e+01
-8.5209e+01 -3.2968e+01
-8.2003e+01 -3.1723e+01
-7.8555e+01 -3.5294e+01
-7.6384e+01 -3.5766e+01
-7.2192e+01 -3.3277e+01
-6.9548e+01 -3.0401e+01
-6.6452e+01 -2.8307e+01
-6.2577e+01 -2.6867e+01
-6.0350e+01 -2.4659e+01
-5.6832e+01 -2.5747e+01
-5.3810e+01 -2.2075e+01
-5.1336e+01 -1.9737e+01
-4.9258e+01 -1.6898e+01
-4.5630e+01 -1.4374e+01
-4.4511e+01 -1.0886e+01
-4.1879e+01 -6.2809e+00
-3.9497e+01 -4.4480e+00
-3.8907e+01 1.3302e-01
-3.6726e+01 2.8172e+00
-3.6536e+01 7.0469e+00
-3.3120e+01 8.9433e+00
-3.0932e+01 1.2668e+01
-2.7497e+01 1.4622e+01
-2.6044e+01 1.9210e+01
-2.1771e+01 1.9746e+01
-2.0504e+01 2.3058e+01
-1.8740e+01 2.6200e+01
-1.8587e+01 3.0123e+01
-1.6072e+01 3.2112e+01
-1.1921e+01 3.2984e+01
-9.4171e+00 3.3844e+01
-8.3327e+00 3.4094e+01
-5.2727e+00 3.8271e+01
-3.4057e+00 4.1227e+01
-1.0836e+00 4.4092e+01
3.3330e+00 4.5283e+01
4.3347e+00 4.7694e+01
4.2734e+00 5.0911e+01
8.6688e+00 5.2761e+01
8.9677e+00 5.7914e+01
1.2796e+01 6.0167e+01
1.4132e+01 6.2718e+01
1.6244e+01 6.4717e+01
1.9457e+01 6.6733e+01
2.1961e+01 6.9299e+01
2.6682e+01 6.9594e+01
2.8780e+01 6.9272e+01
3.2253e+01 7.2181e+01
3.7372e+01 7.1875e+01
3.9338e+01 7.2903e+01
4.1624e+01 7.5998e+01
4.6631e+01 7.4726e+01
5.0389e+01 7.7951e+01
5.3683e+01 8.0897e+01
5.6897e+01 8.2701e+01
5.8139e+01 8.6746e+01
6.0050e+01 9.0049e+01
6.4913e+01 9.1230e+01
6.8469e+01 9.1967e+01
7.3271e+01 9.4538e+01
7.7679e+01 9.2646e+01
7.9804e+01 9.1835e+01
8.3183e+01 8.8558e+01
8.5877e+01 9.2435e+01
9.0771e+01 9.1936e+01
9.4204e+01 9.4156e+01
9.7216e+01 1.0079e+02
9.8858e+01 1.0250e+02
1.0129e+02 1.0383e+02
1.0384e+02 1.0727e+02
1.0480e+02 1.1197e+02
1.0958e+02 1.1147e+02
1.1307e+02 1.1206e+02
1.1579e+02 1.1306e+02
1.1781e+02 1.1486e+02
1.2014e+02 1.1703e+02
1.2455e+02 1.1808e+02
1.2324e+02 1.2380e+02
1.2486e+02 1.2624e+02
1.2751e+02 1.2920e+02
