# Supplementary material for: Electrically activated ferroelectric nematic microrobots
Source: Nat Commun. 2024 Aug 20;15:6928. doi: 10.1038/s41467-024-50226-y (PMC11336208; doi:10.1038/s41467-024-50226-y)
Supplement: Supplementary file 11 — Source Data [file 41467_2024_50226_MOESM11_ESM.zip › Figure2(b)/traj14.txt]

xcord(micrometer) ycord(micrometer)
0.0000e+00 0.0000e+00
-1.1958e+01 -1.3999e+01
-1.3366e+01 -1.4181e+01
-1.8335e+01 -1.0677e+01
-2.0433e+01 -9.2938e+00
-2.0998e+01 -8.6780e+00
-2.1623e+01 -7.6672e+00
-2.4223e+01 -5.4206e+00
-2.4862e+01 -4.9182e+00
-2.6935e+01 -3.2538e+00
-2.8415e+01 -1.4422e+00
-2.9040e+01 -1.0191e+00
-3.0749e+01 8.4375e-01
-3.2084e+01 1.4730e+00
-3.3535e+01 2.2741e+00
-3.4087e+01 2.4258e+00
-3.5406e+01 3.6355e+00
-3.6465e+01 4.1425e+00
-3.8112e+01 4.4676e+00
-4.0219e+01 4.4774e+00
-4.2421e+01 4.2747e+00
-4.4343e+01 4.6377e+00
-4.6387e+01 4.3178e+00
-4.8274e+01 4.3895e+00
-5.0797e+01 4.1982e+00
-5.1556e+01 3.2022e+00
-5.4283e+01 4.0447e+00
-5.5844e+01 4.2209e+00
-5.8823e+01 4.8660e+00
-6.1047e+01 5.7495e+00
-6.2950e+01 5.7075e+00
-6.5274e+01 6.7521e+00
-6.7080e+01 6.5788e+00
-6.9572e+01 7.6000e+00
-7.1255e+01 7.4475e+00
-7.3496e+01 8.2256e+00
-7.4651e+01 7.2097e+00
-7.8369e+01 8.9892e+00
-8.0712e+01 1.0067e+01
-8.2133e+01 8.7312e+00
-8.4423e+01 8.4914e+00
-8.6344e+01 8.4323e+00
-8.9158e+01 9.1346e+00
-9.0029e+01 8.4697e+00
-9.2228e+01 8.4188e+00
-9.4474e+01 8.3847e+00
-9.6521e+01 8.2900e+00
-9.8151e+01 7.3657e+00
-1.0093e+02 6.9184e+00
-1.0264e+02 5.7868e+00
-1.0532e+02 6.6044e+00
-1.0707e+02 6.4864e+00
-1.0955e+02 6.4473e+00
-1.1149e+02 6.6724e+00
-1.1269e+02 5.2820e+00
-1.1489e+02 4.0220e+00
-1.1836e+02 4.7178e+00
-1.2027e+02 4.4776e+00
-1.2168e+02 2.7793e+00
-1.2446e+02 2.7053e+00
-1.2567e+02 1.2897e+00
-1.2603e+02 -8.3532e-01
-1.2863e+02 -2.2615e+00
-1.3036e+02 -3.7497e+00
-1.3180e+02 -6.0532e+00
-1.3308e+02 -7.8562e+00
-1.3475e+02 -9.6890e+00
-1.3699e+02 -1.0386e+01
-1.3787e+02 -1.2761e+01
-1.4033e+02 -1.3436e+01
-1.4165e+02 -1.5357e+01
-1.4286e+02 -1.7354e+01
-1.4378e+02 -1.9567e+01
-1.4478e+02 -2.1767e+01
-1.4659e+02 -2.3386e+01
-1.4775e+02 -2.5774e+01
-1.5004e+02 -2.6549e+01
-1.4953e+02 -3.0055e+01
-1.5054e+02 -3.1798e+01
-1.5072e+02 -3.3784e+01
-1.5203e+02 -3.5580e+01
-1.5300e+02 -3.7489e+01
-1.5337e+02 -3.9342e+01
-1.5268e+02 -4.2719e+01
-1.5272e+02 -4.4386e+01
-1.5304e+02 -4.5975e+01
-1.5201e+02 -4.8708e+01
-1.5239e+02 -5.0265e+01
-1.5033e+02 -5.3353e+01
-1.4912e+02 -5.5039e+01
-1.4896e+02 -5.6465e+01
-1.4683e+02 -5.9046e+01
-1.4582e+02 -6.1177e+01
-1.4517e+02 -6.1537e+01
-1.4414e+02 -6.3381e+01
-1.4100e+02 -6.5196e+01
-1.3974e+02 -6.5462e+01
-1.3810e+02 -6.6552e+01
-1.3575e+02 -6.7530e+01
-1.3449e+02 -6.7623e+01
-1.3191e+02 -6.9583e+01
-1.2978e+02 -7.0583e+01
-1.2685e+02 -7.2594e+01
-1.2623e+02 -7.2805e+01
-1.2429e+02 -7.3693e+01
-1.2244e+02 -7.4691e+01
-1.2062e+02 -7.5781e+01
-1.1833e+02 -7.7853e+01
-1.1662e+02 -7.9296e+01
-1.1505e+02 -8.0589e+01
-1.1314e+02 -8.1421e+01
-1.1034e+02 -8.3303e+01
-1.0997e+02 -8.4500e+01
-1.0762e+02 -8.6838e+01
-1.0730e+02 -8.7446e+01
-1.0635e+02 -8.9551e+01
-1.0502e+02 -9.1426e+01
-1.0401e+02 -9.3512e+01
-1.0213e+02 -9.6192e+01
-1.0207e+02 -9.7356e+01
-1.0110e+02 -9.9791e+01
-1.0018e+02 -1.0195e+02
-1.0017e+02 -1.0324e+02
-9.8203e+01 -1.0614e+02
-9.6914e+01 -1.0819e+02
-9.6299e+01 -1.0863e+02
-9.4215e+01 -1.1159e+02
-9.2802e+01 -1.1302e+02
-9.2285e+01 -1.1402e+02
-9.1318e+01 -1.1601e+02
-9.1091e+01 -1.1757e+02
-8.9643e+01 -1.2077e+02
-8.9269e+01 -1.2182e+02
-8.7222e+01 -1.2477e+02
-8.6969e+01 -1.2560e+02
-8.5972e+01 -1.2779e+02
-8.4712e+01 -1.2965e+02
-8.3666e+01 -1.3123e+02
-8.3263e+01 -1.3247e+02
-8.2003e+01 -1.3436e+02
-8.0932e+01 -1.3665e+02
-7.9804e+01 -1.3852e+02
-7.9876e+01 -1.3996e+02
-7.7265e+01 -1.4220e+02
-7.7275e+01 -1.4347e+02
-7.6171e+01 -1.4589e+02
-7.6162e+01 -1.4707e+02
-7.6187e+01 -1.4926e+02
-7.5168e+01 -1.5108e+02
-7.3657e+01 -1.5289e+02
-7.2542e+01 -1.5527e+02
-7.2340e+01 -1.5641e+02
