# Supplementary material for: Electrically activated ferroelectric nematic microrobots
Source: Nat Commun. 2024 Aug 20;15:6928. doi: 10.1038/s41467-024-50226-y (PMC11336208; doi:10.1038/s41467-024-50226-y)
Supplement: Supplementary file 11 — Source Data [file 41467_2024_50226_MOESM11_ESM.zip › Figure2(b)/traj15.txt]

xcord(micrometer) ycord(micrometer)
0.0000e+00 0.0000e+00
1.4645e+01 -4.1674e+00
1.1923e+01 -1.8301e+00
8.3179e+00 1.5218e+00
7.3760e+00 1.6159e+00
5.1816e+00 5.3249e+00
4.5215e+00 8.3355e+00
4.4573e+00 1.1870e+01
1.4233e+00 1.4041e+01
6.2321e-01 1.7028e+01
-2.9161e+00 1.9093e+01
-5.8902e+00 1.8236e+01
-9.6610e+00 1.9778e+01
-1.1893e+01 2.1852e+01
-1.3774e+01 2.5070e+01
-1.6513e+01 2.6271e+01
-2.0118e+01 2.5430e+01
-2.2610e+01 2.7937e+01
-2.3976e+01 3.1502e+01
-2.4826e+01 3.4768e+01
-2.5072e+01 3.6937e+01
-2.6867e+01 4.0963e+01
-2.5319e+01 4.4335e+01
-2.6549e+01 4.7050e+01
-2.3045e+01 4.8795e+01
-2.5225e+01 5.3110e+01
-2.2576e+01 5.5869e+01
-2.0716e+01 5.8941e+01
-1.7703e+01 6.1099e+01
-1.6544e+01 6.3755e+01
-1.5849e+01 6.6908e+01
-1.7169e+01 6.8820e+01
-1.6369e+01 7.2570e+01
-1.6236e+01 7.5986e+01
-1.8088e+01 7.8685e+01
-1.6440e+01 8.2783e+01
-1.4995e+01 8.5938e+01
-1.6057e+01 9.0384e+01
-1.7449e+01 9.1968e+01
-1.7517e+01 9.5032e+01
-1.6835e+01 9.7649e+01
-1.7120e+01 1.0018e+02
-1.6543e+01 1.0437e+02
-1.8445e+01 1.0571e+02
-1.9193e+01 1.0893e+02
-1.9191e+01 1.1318e+02
-1.8636e+01 1.1687e+02
-1.6255e+01 1.2008e+02
-1.6111e+01 1.2372e+02
-1.4860e+01 1.2667e+02
-1.2201e+01 1.2850e+02
-1.0937e+01 1.3106e+02
-6.5355e+00 1.3232e+02
-5.5132e+00 1.3526e+02
-2.6934e+00 1.3806e+02
-1.7423e+00 1.4076e+02
-1.1468e+00 1.4259e+02
-1.8339e+00 1.4558e+02
-1.1317e+00 1.4795e+02
7.2292e-01 1.4863e+02
1.1712e+00 1.5117e+02
2.9537e+00 1.5276e+02
5.9698e+00 1.5436e+02
1.0447e+01 1.5280e+02
1.2811e+01 1.5371e+02
1.6619e+01 1.5449e+02
2.0911e+01 1.5238e+02
2.2225e+01 1.5052e+02
2.2301e+01 1.4715e+02
2.3419e+01 1.4262e+02
2.4526e+01 1.3856e+02
2.3452e+01 1.3603e+02
2.2517e+01 1.3174e+02
2.4033e+01 1.2876e+02
2.7456e+01 1.2702e+02
3.4018e+01 1.2552e+02
3.9663e+01 1.3006e+02
3.8232e+01 1.2688e+02
4.6723e+01 1.3339e+02
4.0430e+01 1.2277e+02
4.2065e+01 1.1949e+02
4.7926e+01 1.1343e+02
4.9512e+01 1.1143e+02
5.0398e+01 1.1097e+02
5.2190e+01 1.0992e+02
5.6980e+01 1.0731e+02
5.8991e+01 1.0711e+02
6.3408e+01 1.0750e+02
6.5780e+01 1.0607e+02
6.8392e+01 1.0355e+02
6.9623e+01 9.9970e+01
7.3798e+01 9.7452e+01
7.1808e+01 9.3909e+01
7.2636e+01 9.0483e+01
7.1316e+01 8.8360e+01
6.9799e+01 8.4601e+01
6.8579e+01 8.1849e+01
6.8269e+01 7.9359e+01
7.2883e+01 7.4729e+01
7.5952e+01 7.2720e+01
7.5103e+01 6.9642e+01
7.6538e+01 6.6206e+01
7.6443e+01 6.2722e+01
7.5647e+01 5.9207e+01
7.3263e+01 5.6908e+01
7.1448e+01 5.3908e+01
7.1200e+01 5.1847e+01
7.3709e+01 4.7884e+01
7.0738e+01 4.5196e+01
6.8488e+01 4.2836e+01
6.4874e+01 4.2040e+01
6.3842e+01 4.0988e+01
6.1080e+01 4.2965e+01
5.8366e+01 4.5169e+01
5.8747e+01 4.8229e+01
5.9735e+01 5.0675e+01
5.9553e+01 5.4262e+01
5.9271e+01 5.7819e+01
6.2072e+01 5.9543e+01
6.4236e+01 6.2772e+01
6.8387e+01 6.3591e+01
6.9160e+01 6.7723e+01
7.2328e+01 6.9470e+01
7.6798e+01 6.9657e+01
7.9305e+01 7.1032e+01
8.3853e+01 7.0900e+01
8.7668e+01 7.1575e+01
8.9310e+01 7.4479e+01
9.1947e+01 7.5461e+01
9.6852e+01 7.3864e+01
9.9307e+01 7.4954e+01
1.0207e+02 7.6177e+01
1.0608e+02 7.7615e+01
1.0944e+02 7.7795e+01
1.1105e+02 7.9208e+01
1.1325e+02 7.9915e+01
1.1469e+02 8.0890e+01
1.1770e+02 8.2193e+01
1.1890e+02 8.4518e+01
1.1953e+02 8.6553e+01
1.1949e+02 9.0261e+01
1.2040e+02 9.2889e+01
1.2483e+02 9.3381e+01
1.2557e+02 9.5583e+01
1.2713e+02 9.7780e+01
1.3012e+02 1.0040e+02
1.3220e+02 1.0318e+02
1.3255e+02 1.0691e+02
