# Supplementary material for: Electrically activated ferroelectric nematic microrobots
Source: Nat Commun. 2024 Aug 20;15:6928. doi: 10.1038/s41467-024-50226-y (PMC11336208; doi:10.1038/s41467-024-50226-y)
Supplement: Supplementary file 11 — Source Data [file 41467_2024_50226_MOESM11_ESM.zip › Figure2(b)/traj2.txt]

xcord(micrometer) ycord(micrometer)
0.0000e+00 0.0000e+00
5.0980e+00 3.7855e+00
-6.6918e-01 -2.7022e+00
3.9750e+00 2.4254e+00
6.4066e+00 -4.3602e+00
3.9248e+00 -2.7882e+00
2.8503e+00 3.4203e+00
3.3542e+00 -8.0572e+00
5.1259e+00 7.6952e-01
-1.9505e+00 -2.7623e+00
2.9943e+00 -2.5087e+00
4.1567e+00 -4.1569e+00
1.6813e+00 -7.7031e+00
3.8276e+00 -1.0557e+00
-7.1714e-01 -8.7831e+00
2.8921e+00 -2.4967e-01
-1.7522e+00 -7.6232e+00
2.6290e+00 -4.0459e+00
5.0506e-01 -5.7211e+00
2.8775e+00 -7.3199e+00
2.9726e+00 -5.6901e+00
4.0912e-01 -1.0558e+01
4.1123e+00 -4.5562e+00
-9.4530e-01 -1.2099e+01
5.5055e+00 -7.3732e+00
2.2694e-02 -9.4600e+00
3.9003e+00 -9.9819e+00
2.4346e+00 -7.9231e+00
2.5575e+00 -1.3007e+01
2.1168e+00 -5.6383e+00
2.1514e+00 -1.4880e+01
4.2365e+00 -6.2053e+00
1.0211e+00 -1.5282e+01
6.4565e+00 -9.4999e+00
-1.6058e-02 -1.4103e+01
7.7632e+00 -1.1128e+01
-5.4469e-01 -1.3608e+01
1.1174e+00 -1.9864e+01
-1.2957e+00 -2.3622e+01
-4.0948e+00 -3.0441e+01
-6.6016e+00 -3.5494e+01
-8.7733e+00 -3.7219e+01
-1.1150e+01 -4.3626e+01
-1.5603e+01 -4.7764e+01
-2.0887e+01 -4.8608e+01
-2.4863e+01 -5.0440e+01
-3.0308e+01 -5.3043e+01
-3.3544e+01 -5.8530e+01
-3.6684e+01 -6.3885e+01
-3.6681e+01 -6.9969e+01
-3.9600e+01 -7.4033e+01
-4.3969e+01 -7.8165e+01
-4.7703e+01 -8.2970e+01
-4.7083e+01 -8.7846e+01
-5.0422e+01 -9.3985e+01
-5.6158e+01 -9.7167e+01
-5.9878e+01 -1.0041e+02
-6.4253e+01 -9.9759e+01
-6.7958e+01 -1.0499e+02
-7.3436e+01 -1.0483e+02
-7.7419e+01 -1.0337e+02
-8.1164e+01 -9.8651e+01
-8.5476e+01 -9.7707e+01
-8.7915e+01 -9.1939e+01
-9.3061e+01 -8.7737e+01
-9.1411e+01 -8.2654e+01
-9.5425e+01 -8.0194e+01
-9.7556e+01 -7.4054e+01
-1.0243e+02 -7.1026e+01
-1.0565e+02 -6.5605e+01
-1.0672e+02 -6.0833e+01
-1.0474e+02 -5.6047e+01
-1.0606e+02 -4.9942e+01
-1.0274e+02 -4.7674e+01
-9.9175e+01 -4.4290e+01
-9.3055e+01 -4.2115e+01
-9.1118e+01 -3.6703e+01
-8.5517e+01 -3.4810e+01
-8.3554e+01 -3.0597e+01
-7.8191e+01 -3.0546e+01
-7.1991e+01 -3.2106e+01
-6.6443e+01 -3.2820e+01
-6.0332e+01 -3.5791e+01
-5.6093e+01 -3.6582e+01
-5.0278e+01 -3.6982e+01
-4.5993e+01 -3.4982e+01
-3.9409e+01 -3.4136e+01
-3.3725e+01 -3.8086e+01
-2.8675e+01 -3.6905e+01
-2.3439e+01 -3.8918e+01
-2.2009e+01 -4.0091e+01
-1.6534e+01 -4.5303e+01
-1.4077e+01 -4.8726e+01
-7.7652e+00 -5.2200e+01
-4.5475e+00 -5.6898e+01
-1.7884e+00 -6.1795e+01
5.3010e-01 -6.5899e+01
1.7208e+00 -7.0414e+01
7.4724e+00 -7.1936e+01
8.7466e+00 -7.1264e+01
1.4989e+01 -7.1518e+01
1.8137e+01 -7.5265e+01
1.9217e+01 -7.9377e+01
2.3997e+01 -8.1352e+01
2.4180e+01 -8.6868e+01
2.8116e+01 -8.9911e+01
2.8826e+01 -9.3902e+01
3.1230e+01 -9.8869e+01
3.2902e+01 -1.0389e+02
3.6643e+01 -1.1039e+02
3.7273e+01 -1.1497e+02
3.5086e+01 -1.1801e+02
3.1201e+01 -1.2307e+02
3.0571e+01 -1.2828e+02
2.3756e+01 -1.3119e+02
2.0764e+01 -1.3506e+02
1.7308e+01 -1.3899e+02
1.4955e+01 -1.4312e+02
1.4493e+01 -1.4800e+02
1.4162e+01 -1.5297e+02
1.3375e+01 -1.5871e+02
1.1456e+01 -1.6354e+02
9.8001e+00 -1.6890e+02
8.0223e+00 -1.7297e+02
5.2425e+00 -1.7759e+02
2.9716e+00 -1.8285e+02
4.1438e+00 -1.8728e+02
9.6713e+00 -1.9349e+02
1.0290e+01 -1.9784e+02
9.5409e+00 -2.0211e+02
7.0784e+00 -2.0676e+02
1.0113e+01 -2.1029e+02
9.2809e+00 -2.1199e+02
4.1105e+00 -2.1563e+02
5.3439e+00 -2.1872e+02
3.5268e+00 -2.2411e+02
2.4678e+00 -2.2907e+02
-8.6711e-01 -2.3210e+02
-5.5346e-01 -2.3663e+02
-2.7985e+00 -2.3995e+02
-3.3124e+00 -2.4611e+02
-6.6003e+00 -2.4742e+02
-3.2489e+00 -2.5318e+02
-5.1798e+00 -2.5770e+02
-9.0660e+00 -2.6081e+02
-1.0402e+01 -2.6695e+02
-1.3612e+01 -2.7030e+02
-1.5815e+01 -2.7365e+02
-1.9887e+01 -2.7808e+02
-2.3296e+01 -2.7898e+02
-2.7428e+01 -2.8006e+02
-3.2460e+01 -2.8316e+02
-3.7508e+01 -2.8295e+02
-4.3903e+01 -2.8161e+02
-4.7640e+01 -2.8219e+02
-5.4046e+01 -2.8152e+02
-5.8640e+01 -2.8244e+02
-6.1616e+01 -2.8032e+02
-6.6976e+01 -2.7688e+02
-7.2759e+01 -2.7804e+02
-7.8469e+01 -2.8007e+02
-8.1858e+01 -2.8322e+02
-8.7800e+01 -2.8504e+02
-9.2242e+01 -2.8595e+02
-9.4895e+01 -2.9021e+02
-9.6417e+01 -2.9640e+02
-9.5234e+01 -3.0127e+02
-9.5452e+01 -3.0565e+02
-9.1154e+01 -3.1104e+02
-9.0769e+01 -3.1486e+02
-8.9002e+01 -3.2006e+02
-8.4745e+01 -3.2336e+02
-8.0254e+01 -3.2204e+02
-7.5639e+01 -3.2130e+02
-7.0806e+01 -3.1815e+02
-6.6541e+01 -3.1692e+02
-6.2871e+01 -3.1629e+02
-5.9189e+01 -3.1474e+02
-5.7072e+01 -3.1590e+02
-5.4504e+01 -3.1553e+02
-5.3898e+01 -3.0746e+02
-5.7263e+01 -3.0161e+02
-5.7026e+01 -2.9769e+02
-5.5312e+01 -2.9563e+02
-5.9450e+01 -2.9205e+02
-5.7868e+01 -2.8592e+02
-5.7981e+01 -2.8030e+02
-5.9524e+01 -2.7583e+02
-6.3084e+01 -2.7106e+02
-6.5111e+01 -2.6806e+02
-7.0273e+01 -2.6800e+02
-7.1225e+01 -2.6321e+02
-7.4815e+01 -2.5804e+02
-7.3501e+01 -2.5332e+02
-7.2491e+01 -2.4704e+02
-6.8989e+01 -2.4281e+02
-6.7941e+01 -2.3696e+02
-6.6152e+01 -2.3162e+02
-6.4550e+01 -2.2694e+02
-6.4465e+01 -2.2127e+02
-6.2521e+01 -2.1453e+02
-6.1764e+01 -2.0986e+02
-5.9416e+01 -2.0517e+02
-6.2701e+01 -2.0027e+02
-6.0439e+01 -1.9537e+02
-6.5758e+01 -1.8870e+02
-6.3455e+01 -1.8404e+02
-6.4978e+01 -1.7792e+02
-6.3224e+01 -1.7388e+02
-5.6838e+01 -1.7005e+02
-5.2865e+01 -1.6759e+02
-4.6736e+01 -1.7027e+02
-4.3016e+01 -1.7293e+02
-4.0079e+01 -1.7746e+02
-3.8063e+01 -1.7903e+02
-3.7732e+01 -1.8490e+02
-3.5563e+01 -1.9141e+02
-3.5865e+01 -1.9569e+02
-3.6073e+01 -2.0104e+02
-3.6655e+01 -2.0232e+02
-2.9991e+01 -2.0632e+02
-2.4400e+01 -2.0824e+02
-2.1566e+01 -2.1034e+02
-1.6782e+01 -2.0870e+02
-1.1817e+01 -2.0976e+02
-5.8474e+00 -2.1245e+02
-1.3703e+00 -2.1592e+02
3.0707e+00 -2.1727e+02
6.0517e+00 -2.1992e+02
6.4601e+00 -2.2615e+02
5.3619e+00 -2.2981e+02
3.4446e+00 -2.3399e+02
2.3932e+00 -2.3887e+02
-6.8898e-01 -2.4344e+02
-1.5590e-01 -2.4897e+02
1.0711e+00 -2.5201e+02
5.5477e+00 -2.5585e+02
1.0398e+01 -2.5802e+02
1.3050e+01 -2.5569e+02
1.7254e+01 -2.5999e+02
2.2511e+01 -2.5949e+02
2.5527e+01 -2.6248e+02
2.9974e+01 -2.6630e+02
3.3792e+01 -2.6954e+02
3.9992e+01 -2.7258e+02
4.4187e+01 -2.7335e+02
4.8100e+01 -2.7035e+02
5.1026e+01 -2.6414e+02
5.5230e+01 -2.6134e+02
5.7400e+01 -2.5887e+02
6.6464e+01 -2.5736e+02
7.4034e+01 -2.5121e+02
7.6068e+01 -2.5153e+02
7.7856e+01 -2.5139e+02
7.7870e+01 -2.5438e+02
7.0768e+01 -2.5424e+02
6.9371e+01 -2.5558e+02
7.6512e+01 -2.7004e+02
7.0395e+01 -2.7048e+02
6.5974e+01 -2.7188e+02
6.2513e+01 -2.7406e+02
5.8522e+01 -2.7704e+02
5.4907e+01 -2.7925e+02
4.9540e+01 -2.7982e+02
4.7347e+01 -2.8414e+02
4.3135e+01 -2.8625e+02
3.8434e+01 -2.8785e+02
3.4363e+01 -2.9046e+02
3.2100e+01 -2.9522e+02
2.8179e+01 -2.9714e+02
2.3591e+01 -2.9722e+02
1.8083e+01 -2.9472e+02
6.7945e+00 -2.8695e+02
6.0492e-01 -2.8532e+02
-5.8719e-01 -2.8635e+02
-4.2226e+00 -2.8800e+02
-6.6409e+00 -2.9164e+02
-8.5397e+00 -2.9859e+02
-1.0312e+01 -3.0047e+02
-1.5297e+01 -3.0344e+02
-1.9266e+01 -3.0299e+02
-2.4216e+01 -2.9992e+02
-2.9293e+01 -2.9908e+02
-3.3764e+01 -2.9647e+02
-3.6954e+01 -2.9694e+02
-4.0443e+01 -2.9264e+02
-4.2970e+01 -2.8770e+02
-4.4865e+01 -2.8447e+02
-4.9181e+01 -2.8010e+02
-5.1713e+01 -2.7456e+02
-5.1185e+01 -2.6925e+02
-5.3457e+01 -2.6485e+02
-5.5669e+01 -2.6105e+02
-5.5343e+01 -2.5649e+02
-5.7012e+01 -2.5018e+02
-5.7161e+01 -2.4491e+02
-5.6916e+01 -2.4009e+02
-5.4302e+01 -2.3470e+02
-5.4829e+01 -2.2936e+02
-5.3166e+01 -2.2450e+02
-5.3292e+01 -2.2012e+02
-5.5193e+01 -2.1462e+02
-5.5510e+01 -2.1107e+02
-5.6729e+01 -2.0587e+02
-5.5730e+01 -2.0174e+02
-5.1834e+01 -2.0002e+02
-4.9836e+01 -1.9606e+02
-4.8448e+01 -1.9091e+02
-4.4385e+01 -1.8786e+02
-3.8763e+01 -1.8726e+02
-3.4207e+01 -1.8518e+02
-3.1423e+01 -1.8491e+02
-2.7338e+01 -1.8284e+02
-2.3032e+01 -1.8008e+02
-1.7345e+01 -1.8113e+02
-1.3702e+01 -1.7787e+02
-9.7888e+00 -1.7471e+02
-5.1002e+00 -1.7192e+02
-1.1047e+00 -1.6876e+02
2.5722e+00 -1.6521e+02
5.6101e+00 -1.6171e+02
9.5862e+00 -1.6094e+02
1.6266e+01 -1.6114e+02
2.0073e+01 -1.5976e+02
2.5967e+01 -1.6028e+02
3.0111e+01 -1.6097e+02
3.4944e+01 -1.6313e+02
3.9423e+01 -1.6461e+02
4.3299e+01 -1.6881e+02
4.5834e+01 -1.7409e+02
4.6800e+01 -1.7924e+02
4.7157e+01 -1.8263e+02
4.6616e+01 -1.8866e+02
4.6774e+01 -1.9311e+02
