# Supplementary material for: Electrically activated ferroelectric nematic microrobots
Source: Nat Commun. 2024 Aug 20;15:6928. doi: 10.1038/s41467-024-50226-y (PMC11336208; doi:10.1038/s41467-024-50226-y)
Supplement: Supplementary file 11 — Source Data [file 41467_2024_50226_MOESM11_ESM.zip › Figure2(b)/traj3.txt]

xcord(micrometer) ycord(micrometer)
0.0000e+00 0.0000e+00
-4.5854e-01 -2.6133e+00
1.1228e+00 -3.6662e+00
2.9432e+00 -3.5850e+00
2.8758e+00 -1.2115e-01
5.7605e+00 4.3394e-01
7.3369e+00 2.3694e+00
8.1835e+00 5.4662e+00
9.8331e+00 8.0491e+00
1.0477e+01 1.0982e+01
1.2337e+01 1.3469e+01
1.2338e+01 1.7164e+01
1.4960e+01 1.8741e+01
1.5757e+01 2.1633e+01
1.6608e+01 2.4472e+01
1.7463e+01 2.7446e+01
1.8597e+01 2.9680e+01
1.9514e+01 3.2775e+01
2.0190e+01 3.5651e+01
2.1131e+01 3.8516e+01
2.1834e+01 4.0648e+01
2.3427e+01 4.3256e+01
2.4162e+01 4.5664e+01
2.4818e+01 4.8874e+01
2.6742e+01 5.1469e+01
2.7370e+01 5.4728e+01
2.9079e+01 5.7534e+01
3.0596e+01 5.9568e+01
3.1453e+01 6.1897e+01
3.3125e+01 6.4123e+01
3.3623e+01 6.6646e+01
3.3276e+01 7.0055e+01
3.3611e+01 7.2244e+01
3.5473e+01 7.4379e+01
3.5025e+01 7.7907e+01
3.6779e+01 7.9282e+01
3.6681e+01 8.2421e+01
3.6502e+01 8.5675e+01
3.6024e+01 8.8076e+01
3.3248e+01 9.1258e+01
3.3690e+01 9.2852e+01
3.2917e+01 9.5638e+01
3.2812e+01 9.7491e+01
3.1031e+01 1.0024e+02
2.9630e+01 1.0303e+02
2.8023e+01 1.0559e+02
2.6778e+01 1.0685e+02
2.5541e+01 1.0976e+02
2.5824e+01 1.1163e+02
2.3421e+01 1.1513e+02
2.2220e+01 1.1717e+02
2.2517e+01 1.2016e+02
2.2771e+01 1.2207e+02
2.2509e+01 1.2479e+02
2.2023e+01 1.2688e+02
2.1612e+01 1.3002e+02
2.1293e+01 1.3281e+02
2.0619e+01 1.3472e+02
1.9529e+01 1.3807e+02
1.8720e+01 1.4020e+02
2.0411e+01 1.4228e+02
1.8223e+01 1.4554e+02
1.8455e+01 1.4778e+02
1.9244e+01 1.5090e+02
2.0020e+01 1.5236e+02
2.0046e+01 1.5558e+02
2.0650e+01 1.5862e+02
2.1164e+01 1.6143e+02
2.0320e+01 1.6394e+02
2.1136e+01 1.6534e+02
1.9886e+01 1.6790e+02
1.8003e+01 1.7094e+02
1.7262e+01 1.7152e+02
1.6468e+01 1.7496e+02
1.6867e+01 1.7692e+02
1.5840e+01 1.7989e+02
1.5931e+01 1.8270e+02
1.4544e+01 1.8605e+02
1.4440e+01 1.8923e+02
1.5725e+01 1.9041e+02
1.4582e+01 1.9362e+02
1.4972e+01 1.9589e+02
1.3971e+01 2.0024e+02
1.4469e+01 2.0217e+02
1.4475e+01 2.0490e+02
1.4172e+01 2.0808e+02
1.4878e+01 2.0950e+02
1.5478e+01 2.1247e+02
1.5366e+01 2.1584e+02
1.4943e+01 2.1835e+02
1.5819e+01 2.2034e+02
1.5618e+01 2.2370e+02
1.6952e+01 2.2540e+02
1.5061e+01 2.2806e+02
1.6563e+01 2.3156e+02
1.6473e+01 2.3389e+02
1.8850e+01 2.3554e+02
1.9569e+01 2.3761e+02
1.9404e+01 2.4036e+02
1.9840e+01 2.4252e+02
2.0615e+01 2.4560e+02
2.2767e+01 2.4746e+02
2.2537e+01 2.5079e+02
2.3945e+01 2.5362e+02
2.3857e+01 2.5457e+02
2.5575e+01 2.5727e+02
2.6979e+01 2.5856e+02
2.6649e+01 2.6199e+02
2.7317e+01 2.6504e+02
2.9410e+01 2.6671e+02
3.1857e+01 2.6729e+02
3.2260e+01 2.7094e+02
3.5020e+01 2.7126e+02
3.8102e+01 2.7213e+02
3.9213e+01 2.7482e+02
4.2196e+01 2.7555e+02
4.4572e+01 2.7703e+02
4.4621e+01 2.8106e+02
4.6651e+01 2.8226e+02
4.8045e+01 2.8436e+02
5.0791e+01 2.8519e+02
5.1404e+01 2.8879e+02
5.3654e+01 2.8966e+02
5.1185e+01 2.9907e+02
5.4445e+01 2.9779e+02
5.4838e+01 3.0288e+02
6.0158e+01 2.9941e+02
6.2241e+01 3.0246e+02
6.6834e+01 3.0545e+02
6.7202e+01 3.0795e+02
6.6941e+01 3.0965e+02
6.8640e+01 3.1024e+02
7.0009e+01 3.1152e+02
7.0567e+01 3.1426e+02
7.1348e+01 3.1542e+02
7.2194e+01 3.1650e+02
7.3479e+01 3.1912e+02
7.1035e+01 3.2095e+02
7.1845e+01 3.2153e+02
7.1793e+01 3.2135e+02
6.8802e+01 3.2327e+02
6.8898e+01 3.2529e+02
6.8577e+01 3.2633e+02
