# Supplementary material for: Electrically activated ferroelectric nematic microrobots
Source: Nat Commun. 2024 Aug 20;15:6928. doi: 10.1038/s41467-024-50226-y (PMC11336208; doi:10.1038/s41467-024-50226-y)
Supplement: Supplementary file 11 — Source Data [file 41467_2024_50226_MOESM11_ESM.zip › Figure2(b)/traj4.txt]

xcord(micrometer) ycord(micrometer)
0.0000e+00 0.0000e+00
1.0532e+00 -3.6389e+00
6.3040e+00 -3.9256e+00
1.0754e+01 -5.5489e+00
1.3546e+01 -8.4623e+00
1.9119e+01 -1.1976e+01
2.4507e+01 -1.3017e+01
2.8097e+01 -1.1377e+01
3.2317e+01 -1.0615e+01
3.8115e+01 -1.0424e+01
4.2996e+01 -9.8296e+00
4.6806e+01 -7.4219e+00
5.1728e+01 -6.7569e+00
5.5702e+01 -6.2350e+00
6.0427e+01 -5.4069e+00
6.5330e+01 -5.7492e+00
6.9871e+01 -4.5418e+00
7.4672e+01 -2.9593e+00
7.8204e+01 -2.7475e-01
8.1612e+01 3.4702e+00
8.6626e+01 4.6792e+00
9.1151e+01 5.4700e+00
9.4537e+01 8.3208e+00
9.8276e+01 1.1190e+01
1.0127e+02 1.3729e+01
1.0448e+02 1.6104e+01
1.0724e+02 1.6229e+01
1.0723e+02 2.1291e+01
1.1121e+02 2.4541e+01
1.1198e+02 3.0008e+01
1.1207e+02 3.4389e+01
1.1445e+02 3.8017e+01
1.1491e+02 4.3215e+01
1.1698e+02 4.7444e+01
1.1920e+02 5.1166e+01
1.1947e+02 5.7498e+01
1.2309e+02 6.0201e+01
1.2530e+02 6.4685e+01
1.2865e+02 6.5459e+01
1.2851e+02 6.7091e+01
1.3175e+02 6.5031e+01
1.3486e+02 6.4074e+01
1.3583e+02 6.0270e+01
1.3602e+02 5.4873e+01
1.3652e+02 5.1606e+01
1.3464e+02 4.6674e+01
1.3462e+02 4.1402e+01
1.3820e+02 3.6375e+01
1.4053e+02 3.2812e+01
1.4296e+02 2.8508e+01
1.4420e+02 2.2892e+01
1.4559e+02 1.8852e+01
1.4640e+02 1.3442e+01
1.4740e+02 8.6125e+00
1.4650e+02 4.0219e+00
1.4807e+02 -9.8618e-01
1.4754e+02 -5.4459e+00
1.4662e+02 -1.0582e+01
1.4745e+02 -1.6980e+01
1.4460e+02 -1.9855e+01
1.4568e+02 -2.5388e+01
1.4648e+02 -3.1293e+01
1.4639e+02 -3.6645e+01
1.4504e+02 -4.1001e+01
1.4602e+02 -4.6828e+01
1.4400e+02 -5.0520e+01
1.4498e+02 -5.6186e+01
1.4653e+02 -6.0632e+01
1.4944e+02 -6.4623e+01
1.4858e+02 -6.8423e+01
1.4846e+02 -7.2738e+01
1.5065e+02 -7.7351e+01
1.5850e+02 -8.4906e+01
1.6051e+02 -8.8624e+01
1.6254e+02 -9.0499e+01
1.6470e+02 -9.4069e+01
1.6558e+02 -9.6186e+01
1.6631e+02 -9.7592e+01
1.6865e+02 -9.9188e+01
1.6839e+02 -1.0095e+02
1.7645e+02 -1.1029e+02
1.8013e+02 -1.1364e+02
1.8048e+02 -1.1741e+02
1.8475e+02 -1.2078e+02
1.8728e+02 -1.2571e+02
1.9097e+02 -1.2876e+02
1.9328e+02 -1.3173e+02
1.9695e+02 -1.3563e+02
2.0214e+02 -1.3894e+02
2.0631e+02 -1.4118e+02
2.0902e+02 -1.4389e+02
2.1240e+02 -1.4583e+02
2.1460e+02 -1.4931e+02
2.1839e+02 -1.5354e+02
2.2131e+02 -1.5797e+02
2.2459e+02 -1.5854e+02
2.2876e+02 -1.6204e+02
2.3245e+02 -1.6326e+02
2.3700e+02 -1.6619e+02
2.3880e+02 -1.6833e+02
2.4345e+02 -1.7161e+02
2.4515e+02 -1.7516e+02
2.4824e+02 -1.7836e+02
2.4804e+02 -1.8125e+02
2.4959e+02 -1.8596e+02
