# Supplementary material for: Electrically activated ferroelectric nematic microrobots
Source: Nat Commun. 2024 Aug 20;15:6928. doi: 10.1038/s41467-024-50226-y (PMC11336208; doi:10.1038/s41467-024-50226-y)
Supplement: Supplementary file 11 — Source Data [file 41467_2024_50226_MOESM11_ESM.zip › Figure2(b)/traj5.txt]

xcord(micrometer) ycord(micrometer)
0.0000e+00 0.0000e+00
-2.7923e+00 4.6545e+00
-2.2802e+00 4.0028e+00
5.3005e-01 3.3557e+00
3.1962e+00 5.3660e+00
6.9222e+00 7.3707e+00
1.1120e+01 5.4414e+00
1.4129e+01 2.6269e+00
1.7658e+01 3.0220e+00
2.1102e+01 1.0265e-01
2.5463e+01 -6.5666e-01
3.0505e+01 -3.6340e+00
3.5290e+01 -3.6781e+00
3.8280e+01 -4.2009e+00
4.3329e+01 -5.6053e+00
4.6167e+01 -7.5230e+00
5.0010e+01 -5.2472e+00
5.3015e+01 -7.8933e+00
5.7975e+01 -7.7834e+00
5.9415e+01 -9.1234e+00
6.3365e+01 -1.4821e+01
6.7413e+01 -1.5728e+01
7.1261e+01 -1.4726e+01
7.4486e+01 -1.6534e+01
7.7747e+01 -1.4479e+01
8.1708e+01 -1.4272e+01
8.5372e+01 -1.5185e+01
8.8769e+01 -1.4275e+01
9.2620e+01 -1.3191e+01
9.7126e+01 -1.4574e+01
9.9728e+01 -1.1733e+01
1.0394e+02 -1.3408e+01
1.0692e+02 -1.5475e+01
1.1043e+02 -1.4292e+01
1.1476e+02 -1.6238e+01
1.1787e+02 -1.8005e+01
1.2210e+02 -1.8065e+01
1.2619e+02 -1.8199e+01
1.2873e+02 -2.1272e+01
1.3241e+02 -1.9567e+01
1.3653e+02 -1.8977e+01
1.4108e+02 -1.9481e+01
1.4402e+02 -1.6236e+01
1.4718e+02 -1.4148e+01
1.5034e+02 -1.2301e+01
1.5233e+02 -8.3002e+00
1.5182e+02 -4.1460e+00
1.5212e+02 -1.4018e+00
1.5076e+02 2.3209e+00
1.5024e+02 5.3403e+00
1.4895e+02 9.7083e+00
1.4745e+02 1.3865e+01
1.4856e+02 1.7668e+01
1.4667e+02 2.0884e+01
1.5086e+02 2.3550e+01
1.4953e+02 2.7958e+01
1.5202e+02 3.0548e+01
1.5123e+02 3.3543e+01
1.4843e+02 3.9592e+01
1.4364e+02 3.7872e+01
1.4274e+02 3.5885e+01
1.4267e+02 3.5905e+01
1.4251e+02 3.5973e+01
1.4288e+02 3.6266e+01
1.4229e+02 3.6743e+01
1.4247e+02 3.6651e+01
1.4269e+02 3.5519e+01
1.4365e+02 3.4344e+01
1.4246e+02 3.6138e+01
1.4357e+02 3.6081e+01
1.4446e+02 3.6357e+01
1.4398e+02 3.7087e+01
1.4174e+02 3.3248e+01
1.3906e+02 3.1151e+01
1.3999e+02 2.9094e+01
1.4048e+02 2.7336e+01
1.4188e+02 2.5454e+01
1.3947e+02 2.4188e+01
1.3848e+02 2.3665e+01
1.3758e+02 2.2701e+01
1.4099e+02 2.4852e+01
1.4244e+02 2.1599e+01
1.4533e+02 2.3765e+01
1.4547e+02 2.7542e+01
1.4988e+02 2.7197e+01
1.5190e+02 2.8001e+01
1.5361e+02 3.0785e+01
1.5695e+02 3.1566e+01
1.6059e+02 3.2243e+01
1.6433e+02 3.3160e+01
1.6845e+02 3.4310e+01
1.6994e+02 3.6543e+01
1.7203e+02 4.0568e+01
1.7573e+02 3.9542e+01
1.7899e+02 4.4109e+01
1.8341e+02 4.5363e+01
1.8307e+02 5.1107e+01
1.8521e+02 5.4009e+01
1.8625e+02 5.7865e+01
1.8759e+02 6.1438e+01
1.9159e+02 6.3059e+01
1.9285e+02 6.6952e+01
1.9233e+02 7.1990e+01
1.9486e+02 7.4915e+01
1.9688e+02 7.8021e+01
1.9743e+02 8.3190e+01
1.9975e+02 8.5872e+01
1.9956e+02 9.0928e+01
2.0389e+02 9.2101e+01
2.0725e+02 9.4896e+01
2.2084e+02 9.1220e+01
2.2698e+02 9.1199e+01
2.2788e+02 9.4634e+01
2.2719e+02 9.7885e+01
2.3045e+02 9.8153e+01
2.3054e+02 1.0095e+02
2.3291e+02 1.0150e+02
2.3586e+02 1.0127e+02
2.3633e+02 1.0473e+02
2.3725e+02 1.0384e+02
2.4005e+02 1.0478e+02
2.4120e+02 1.0377e+02
2.4190e+02 1.0703e+02
2.3691e+02 1.1522e+02
2.3877e+02 1.1290e+02
2.4893e+02 1.0049e+02
2.4969e+02 9.9969e+01
2.4965e+02 9.7551e+01
2.5041e+02 9.6210e+01
2.5077e+02 9.4504e+01
2.5009e+02 9.3504e+01
2.4848e+02 9.3818e+01
2.5221e+02 9.3526e+01
