# Supplementary material for: Electrically activated ferroelectric nematic microrobots
Source: Nat Commun. 2024 Aug 20;15:6928. doi: 10.1038/s41467-024-50226-y (PMC11336208; doi:10.1038/s41467-024-50226-y)
Supplement: Supplementary file 11 — Source Data [file 41467_2024_50226_MOESM11_ESM.zip › Figure2(b)/traj6.txt]

xcord(micrometer) ycord(micrometer)
0.0000e+00 0.0000e+00
-1.6255e+00 3.6950e+00
2.6914e+00 7.8702e+00
3.9712e+00 9.8427e+00
5.5858e+00 1.2368e+01
4.3448e+00 1.5935e+01
4.3575e+00 1.8661e+01
4.3671e+00 2.1548e+01
4.5224e+00 2.4046e+01
2.5853e+00 2.6877e+01
2.0701e+00 3.0696e+01
1.5330e+00 3.2628e+01
1.0652e-01 3.5391e+01
-1.2137e+00 3.8430e+01
-1.2783e+00 3.9941e+01
-2.9225e+00 4.3602e+01
-1.7886e+00 4.6322e+01
-2.9670e+00 4.9289e+01
-3.6249e+00 5.1558e+01
-3.8809e+00 5.4163e+01
-6.2402e+00 5.7443e+01
-6.3414e+00 5.9140e+01
-1.0107e+01 6.1102e+01
-1.1023e+01 6.4210e+01
-1.1364e+01 6.6863e+01
-1.3864e+01 6.9661e+01
-1.3117e+01 7.1495e+01
-1.3996e+01 7.5604e+01
-1.5124e+01 7.8610e+01
-1.6149e+01 8.1025e+01
-1.7042e+01 8.3429e+01
-1.7765e+01 8.5670e+01
-1.7421e+01 8.7530e+01
-1.7788e+01 8.9977e+01
-1.7336e+01 9.2970e+01
-1.9494e+01 9.6792e+01
-1.9435e+01 9.9419e+01
-2.2874e+01 1.0293e+02
-2.3093e+01 1.0439e+02
-2.3900e+01 1.0879e+02
-2.4230e+01 1.0996e+02
-2.3680e+01 1.1397e+02
-2.4759e+01 1.1739e+02
-2.6636e+01 1.1902e+02
-2.7105e+01 1.2325e+02
-2.5214e+01 1.2476e+02
-2.5208e+01 1.2863e+02
-2.6794e+01 1.3234e+02
-2.7604e+01 1.3531e+02
-2.7868e+01 1.3745e+02
-2.8120e+01 1.4044e+02
-2.8319e+01 1.4424e+02
-2.9439e+01 1.4768e+02
-3.0552e+01 1.4995e+02
-2.9496e+01 1.5377e+02
-2.9489e+01 1.5675e+02
-2.7901e+01 1.5946e+02
-2.5819e+01 1.6196e+02
-2.3869e+01 1.6497e+02
-2.0371e+01 1.6527e+02
-2.0233e+01 1.6859e+02
-1.8870e+01 1.7240e+02
-1.9526e+01 1.7575e+02
-2.1060e+01 1.7838e+02
-2.1702e+01 1.8193e+02
-2.1693e+01 1.8397e+02
-2.1713e+01 1.8783e+02
-1.9769e+01 1.9096e+02
-1.9881e+01 1.9487e+02
-1.9648e+01 1.9617e+02
-1.9735e+01 1.9951e+02
-2.0969e+01 2.0338e+02
-1.9938e+01 2.0623e+02
-1.8975e+01 2.0942e+02
-1.8211e+01 2.1316e+02
-1.5414e+01 2.1568e+02
-1.2035e+01 2.1737e+02
-8.8311e+00 2.1951e+02
-4.3034e+00 2.1745e+02
-1.3292e+00 2.1630e+02
9.3320e-01 2.1842e+02
5.3249e+00 2.1798e+02
8.4911e+00 2.2011e+02
1.1954e+01 2.2135e+02
1.4984e+01 2.2242e+02
1.8380e+01 2.2406e+02
2.0360e+01 2.2721e+02
2.2010e+01 2.3011e+02
2.4644e+01 2.3254e+02
2.5732e+01 2.3570e+02
2.8255e+01 2.3837e+02
2.9542e+01 2.4172e+02
3.2237e+01 2.4415e+02
3.3146e+01 2.4724e+02
3.1929e+01 2.5180e+02
3.3498e+01 2.5322e+02
3.3098e+01 2.5782e+02
3.5224e+01 2.5963e+02
3.8216e+01 2.6162e+02
4.0464e+01 2.6380e+02
4.2561e+01 2.6648e+02
4.2547e+01 2.6973e+02
4.3197e+01 2.7298e+02
4.4862e+01 2.7500e+02
4.6932e+01 2.7849e+02
4.7934e+01 2.8145e+02
5.1579e+01 2.8233e+02
5.2851e+01 2.8527e+02
5.6237e+01 2.8593e+02
5.8263e+01 2.8829e+02
6.1423e+01 2.9045e+02
6.4239e+01 2.9114e+02
6.6568e+01 2.9341e+02
6.7137e+01 2.9692e+02
7.0070e+01 2.9951e+02
7.2994e+01 3.0023e+02
7.5730e+01 3.0137e+02
7.9374e+01 3.0206e+02
8.0940e+01 3.0396e+02
8.4420e+01 3.0473e+02
8.7979e+01 3.0522e+02
9.1166e+01 3.0629e+02
9.3842e+01 3.0772e+02
9.8628e+01 3.0535e+02
1.0106e+02 3.0428e+02
1.0370e+02 3.0455e+02
1.0774e+02 3.0149e+02
1.1043e+02 3.0028e+02
1.1365e+02 2.9941e+02
1.1695e+02 3.0150e+02
1.2131e+02 3.0222e+02
1.2261e+02 3.0440e+02
1.2570e+02 3.0621e+02
1.2819e+02 3.0808e+02
1.3173e+02 3.0850e+02
1.3932e+02 3.0340e+02
1.4102e+02 3.0553e+02
1.4198e+02 3.0929e+02
1.4415e+02 3.1138e+02
1.4728e+02 3.1155e+02
1.4968e+02 3.1391e+02
1.5228e+02 3.1538e+02
1.5445e+02 3.1666e+02
1.5515e+02 3.1984e+02
1.5926e+02 3.1984e+02
1.6162e+02 3.2190e+02
1.6534e+02 3.2291e+02
1.6599e+02 3.2622e+02
1.6835e+02 3.2824e+02
1.6941e+02 3.3113e+02
1.7030e+02 3.3456e+02
1.7338e+02 3.3608e+02
1.7408e+02 3.3902e+02
1.7619e+02 3.4118e+02
1.7856e+02 3.4279e+02
1.8039e+02 3.4536e+02
1.6999e+02 3.4941e+02
1.7329e+02 3.4891e+02
1.7391e+02 3.5089e+02
