# Supplementary material for: Electrically activated ferroelectric nematic microrobots
Source: Nat Commun. 2024 Aug 20;15:6928. doi: 10.1038/s41467-024-50226-y (PMC11336208; doi:10.1038/s41467-024-50226-y)
Supplement: Supplementary file 11 — Source Data [file 41467_2024_50226_MOESM11_ESM.zip › Figure2(b)/traj7.txt]

xcord(micrometer) ycord(micrometer)
0.0000e+00 0.0000e+00
-3.8425e+00 6.3558e+00
-9.1681e-01 2.9495e+00
5.6464e-01 1.8402e+00
4.9110e+00 1.0970e+00
9.4622e+00 -1.4986e+00
1.3916e+01 -3.9889e-01
1.7784e+01 -4.4160e+00
2.2581e+01 -4.8528e+00
2.5657e+01 -1.0442e+01
2.4764e+01 -1.4578e+01
2.7109e+01 -2.0165e+01
3.1333e+01 -2.4050e+01
3.3225e+01 -2.7899e+01
3.7594e+01 -2.8542e+01
4.3128e+01 -2.9536e+01
4.5171e+01 -3.2794e+01
4.9754e+01 -3.5292e+01
5.2155e+01 -3.9012e+01
5.7163e+01 -3.8790e+01
6.1880e+01 -3.9247e+01
6.6904e+01 -3.9472e+01
7.0471e+01 -4.3314e+01
7.3928e+01 -4.4812e+01
7.8780e+01 -4.6530e+01
8.3728e+01 -4.4315e+01
8.6745e+01 -4.4540e+01
9.1104e+01 -4.6824e+01
9.6124e+01 -4.4219e+01
9.8929e+01 -4.4472e+01
1.0404e+02 -4.5788e+01
1.0902e+02 -4.6032e+01
1.1349e+02 -4.6579e+01
1.1641e+02 -4.9959e+01
1.2217e+02 -4.9883e+01
1.2580e+02 -4.7782e+01
1.2928e+02 -4.5473e+01
1.3176e+02 -4.3226e+01
1.3587e+02 -4.1267e+01
1.3636e+02 -3.6673e+01
1.3716e+02 -3.2948e+01
1.3953e+02 -2.8092e+01
1.3971e+02 -2.3933e+01
1.3968e+02 -1.8529e+01
1.4031e+02 -1.4378e+01
1.4021e+02 -9.8923e+00
1.4001e+02 -5.9582e+00
1.3954e+02 -1.5866e+00
1.4216e+02 -2.1027e-01
1.3974e+02 1.7072e+00
1.3807e+02 4.0764e+00
1.3618e+02 6.7261e+00
1.3377e+02 7.2251e+00
1.3426e+02 6.6770e+00
1.3275e+02 7.3402e+00
1.3164e+02 6.5192e+00
1.3027e+02 6.2016e+00
1.2873e+02 6.0813e+00
1.2830e+02 3.7032e+00
1.2577e+02 3.1080e+00
1.2483e+02 6.6128e-01
1.2469e+02 -2.2674e+00
1.2631e+02 -6.1804e+00
1.2760e+02 -8.3662e+00
1.3048e+02 -9.6964e+00
1.3271e+02 -1.2234e+01
1.3609e+02 -1.2692e+01
1.3930e+02 -1.7302e+01
1.4321e+02 -1.2771e+01
1.4686e+02 -1.2738e+01
1.5141e+02 -9.1013e+00
1.5161e+02 -4.8815e+00
1.5199e+02 -2.3506e+00
1.4735e+02 1.8748e+00
1.5004e+02 7.1588e+00
1.4870e+02 1.3365e+01
1.5100e+02 1.5441e+01
1.5336e+02 1.7949e+01
1.5589e+02 2.1652e+01
1.5680e+02 2.4919e+01
1.6018e+02 2.8173e+01
1.6411e+02 2.9804e+01
1.6561e+02 3.3863e+01
1.6724e+02 3.8461e+01
1.6710e+02 4.0497e+01
1.6556e+02 4.4179e+01
1.6769e+02 4.7742e+01
1.7094e+02 5.1335e+01
1.6759e+02 5.6490e+01
1.7012e+02 6.0009e+01
1.7158e+02 6.3792e+01
1.7010e+02 6.6159e+01
1.7300e+02 6.9771e+01
1.7423e+02 7.1581e+01
1.8121e+02 6.8582e+01
1.8398e+02 7.2516e+01
1.8617e+02 7.3112e+01
1.8800e+02 7.6205e+01
1.9322e+02 7.6198e+01
1.9676e+02 7.9849e+01
2.0033e+02 7.8458e+01
1.9381e+02 9.5210e+01
2.0023e+02 9.3726e+01
2.0070e+02 9.4913e+01
