# Supplementary material for: Electrically activated ferroelectric nematic microrobots
Source: Nat Commun. 2024 Aug 20;15:6928. doi: 10.1038/s41467-024-50226-y (PMC11336208; doi:10.1038/s41467-024-50226-y)
Supplement: Supplementary file 11 — Source Data [file 41467_2024_50226_MOESM11_ESM.zip › Figure2(b)/traj8.txt]

xcord(micrometer) ycord(micrometer)
0.0000e+00 0.0000e+00
1.3825e-01 3.0746e+00
1.0796e+00 7.0704e+00
8.5468e-01 1.0297e+01
3.7283e+00 1.1053e+01
3.0966e+00 1.4341e+01
4.9002e+00 1.7612e+01
5.4772e+00 1.9370e+01
6.8355e+00 2.2392e+01
8.6830e+00 2.3571e+01
1.1148e+01 2.5645e+01
1.3005e+01 2.7451e+01
1.3896e+01 3.0376e+01
1.6105e+01 3.1869e+01
1.7363e+01 3.3711e+01
2.0313e+01 3.4017e+01
2.1798e+01 3.6268e+01
2.4437e+01 3.6922e+01
2.7561e+01 3.7433e+01
2.7987e+01 4.0196e+01
3.0382e+01 4.1492e+01
3.1320e+01 4.3995e+01
3.3804e+01 4.5257e+01
3.2751e+01 4.8542e+01
3.4681e+01 4.9472e+01
3.5364e+01 5.1378e+01
3.6629e+01 5.3150e+01
3.5324e+01 5.6364e+01
3.7053e+01 5.9345e+01
3.4667e+01 6.3119e+01
3.5745e+01 6.5236e+01
3.6190e+01 6.7982e+01
3.8841e+01 6.9212e+01
3.8465e+01 7.1522e+01
3.8353e+01 7.5074e+01
3.8619e+01 7.7186e+01
3.9169e+01 7.9494e+01
3.7533e+01 8.1744e+01
3.8272e+01 8.3943e+01
3.7584e+01 8.6639e+01
3.6708e+01 9.0007e+01
3.4318e+01 9.2996e+01
3.4391e+01 9.4813e+01
3.5737e+01 9.7722e+01
3.6882e+01 1.0006e+02
3.5992e+01 1.0246e+02
3.7984e+01 1.0473e+02
3.7386e+01 1.0788e+02
3.9396e+01 1.1001e+02
4.0475e+01 1.1243e+02
4.1655e+01 1.1505e+02
4.3428e+01 1.1661e+02
4.4352e+01 1.1924e+02
4.2833e+01 1.2270e+02
4.2145e+01 1.2465e+02
4.0873e+01 1.2777e+02
4.0536e+01 1.2856e+02
4.0003e+01 1.3112e+02
3.8016e+01 1.3353e+02
3.5458e+01 1.3516e+02
3.4264e+01 1.3768e+02
3.2090e+01 1.3993e+02
2.9512e+01 1.4000e+02
2.8157e+01 1.4128e+02
2.6587e+01 1.4235e+02
2.3139e+01 1.4379e+02
2.1741e+01 1.4456e+02
1.9500e+01 1.4660e+02
1.6913e+01 1.4691e+02
1.5077e+01 1.5094e+02
1.3099e+01 1.5134e+02
1.1462e+01 1.5260e+02
8.3727e+00 1.5491e+02
6.7835e+00 1.5776e+02
4.9377e+00 1.5871e+02
3.7173e+00 1.5878e+02
2.5063e+00 1.6185e+02
-8.2224e-01 1.6264e+02
-2.8195e+00 1.6464e+02
-4.5994e+00 1.6546e+02
-7.8905e+00 1.6548e+02
-1.0277e+01 1.6459e+02
-1.2652e+01 1.6545e+02
-1.4473e+01 1.6414e+02
-1.8450e+01 1.6482e+02
-2.0339e+01 1.6234e+02
-2.3624e+01 1.6356e+02
-2.5617e+01 1.6337e+02
-3.7970e+01 1.7612e+02
-4.0976e+01 1.7614e+02
-4.1277e+01 1.7895e+02
-4.5150e+01 1.7979e+02
-4.7182e+01 1.7781e+02
-5.0152e+01 1.7672e+02
-5.0756e+01 1.7385e+02
-5.3984e+01 1.7902e+02
-5.4292e+01 1.8224e+02
-5.0886e+01 1.6799e+02
-5.2479e+01 1.6926e+02
-5.6571e+01 1.7444e+02
-6.3743e+01 1.8380e+02
-6.5936e+01 1.8193e+02
