# Supplementary material for: Electrically activated ferroelectric nematic microrobots
Source: Nat Commun. 2024 Aug 20;15:6928. doi: 10.1038/s41467-024-50226-y (PMC11336208; doi:10.1038/s41467-024-50226-y)
Supplement: Supplementary file 11 — Source Data [file 41467_2024_50226_MOESM11_ESM.zip › Figure2(b)/traj9.txt]

xcord(micrometer) ycord(micrometer)
0.0000e+00 0.0000e+00
-2.8501e+00 9.4207e-01
-7.3600e+00 6.1083e+00
-9.1932e+00 1.0569e+01
-1.1795e+01 1.1528e+01
-1.5117e+01 1.3678e+01
-1.8419e+01 1.3961e+01
-2.1047e+01 1.3472e+01
-2.4000e+01 1.3329e+01
-2.8351e+01 1.3786e+01
-3.1310e+01 1.5715e+01
-3.5039e+01 1.6158e+01
-3.7819e+01 1.4151e+01
-3.9947e+01 1.4438e+01
-4.3980e+01 1.3153e+01
-4.6498e+01 1.1066e+01
-4.9904e+01 1.0145e+01
-5.4034e+01 9.0293e+00
-5.6584e+01 6.7676e+00
-5.7546e+01 3.6363e+00
-5.9826e+01 1.7072e+00
-6.2843e+01 -8.5038e-01
-6.5700e+01 -2.9535e+00
-6.7956e+01 -5.1717e+00
-7.2330e+01 -2.9878e+00
-7.4703e+01 -6.4315e+00
-7.7728e+01 -8.3656e+00
-7.9652e+01 -1.1920e+01
-8.3547e+01 -1.3179e+01
-8.6282e+01 -1.4111e+01
-8.6815e+01 -1.8481e+01
-8.8773e+01 -2.0540e+01
-9.0740e+01 -2.3212e+01
-9.4147e+01 -2.4911e+01
-9.5433e+01 -2.8126e+01
-9.5705e+01 -3.2099e+01
-9.5864e+01 -3.4993e+01
-9.9747e+01 -3.6443e+01
-1.0214e+02 -3.8724e+01
-1.0500e+02 -3.8224e+01
-1.0866e+02 -4.0192e+01
-1.1091e+02 -4.1410e+01
-1.1421e+02 -4.3098e+01
-1.1807e+02 -4.3702e+01
-1.2066e+02 -4.5508e+01
-1.2357e+02 -4.5923e+01
-1.2639e+02 -4.7390e+01
-1.3072e+02 -4.6773e+01
-1.3381e+02 -4.8829e+01
-1.3587e+02 -5.1313e+01
-1.3999e+02 -5.2019e+01
-1.4334e+02 -5.0638e+01
-1.4600e+02 -5.2758e+01
-1.4979e+02 -5.3530e+01
-1.5282e+02 -5.4555e+01
-1.5555e+02 -5.1274e+01
-1.5828e+02 -5.1119e+01
-1.6236e+02 -4.9089e+01
-1.6521e+02 -4.8425e+01
-1.6650e+02 -4.5976e+01
-1.6947e+02 -4.4076e+01
-1.7180e+02 -4.1043e+01
-1.7308e+02 -3.8567e+01
-1.7375e+02 -3.4481e+01
-1.7501e+02 -3.0998e+01
-1.7551e+02 -2.8379e+01
-1.7534e+02 -2.4338e+01
-1.7615e+02 -2.1624e+01
-1.7702e+02 -1.8559e+01
-1.7991e+02 -1.6667e+01
-1.8116e+02 -1.7567e+01
-1.8422e+02 -1.7685e+01
-1.8715e+02 -1.7228e+01
-1.8948e+02 -1.6313e+01
-1.9002e+02 -1.5469e+01
-1.9101e+02 -1.4031e+01
-1.9197e+02 -1.1395e+01
-1.9224e+02 -8.0584e+00
-1.9252e+02 -4.1428e+00
-1.9280e+02 -1.2552e+00
-1.9692e+02 1.6630e+00
-1.9828e+02 6.8926e+00
-2.0062e+02 7.5919e+00
-2.0200e+02 1.1998e+01
-2.0621e+02 1.2655e+01
-2.1036e+02 1.5080e+01
-2.1175e+02 1.6729e+01
-2.1638e+02 1.8607e+01
-2.1718e+02 1.8637e+01
-2.2038e+02 2.4629e+01
-2.2305e+02 2.6831e+01
-2.2248e+02 3.0159e+01
-2.2264e+02 3.3752e+01
-2.2412e+02 3.7730e+01
-2.2363e+02 4.1119e+01
-2.2249e+02 4.4668e+01
-2.1780e+02 4.5475e+01
-2.1736e+02 4.9695e+01
-2.1298e+02 5.2118e+01
-2.1409e+02 5.5923e+01
-2.1377e+02 5.8664e+01
-2.1390e+02 6.3226e+01
-2.1303e+02 6.6885e+01
-2.1264e+02 6.9542e+01
-2.1544e+02 7.2913e+01
-2.1944e+02 7.6706e+01
-2.1833e+02 8.0899e+01
-2.1834e+02 8.3495e+01
-2.2083e+02 8.5638e+01
-2.2217e+02 9.0902e+01
-2.2700e+02 9.1899e+01
-2.3116e+02 9.3298e+01
-2.3285e+02 9.5633e+01
-2.3500e+02 9.9237e+01
-2.3487e+02 9.9531e+01
-2.3714e+02 1.0212e+02
-2.3773e+02 1.0256e+02
-2.3978e+02 1.0386e+02
-2.4013e+02 1.0495e+02
-2.4118e+02 1.0737e+02
-2.4013e+02 1.0754e+02
-2.4109e+02 1.0971e+02
-2.4220e+02 1.0946e+02
-2.4407e+02 1.0765e+02
-2.4553e+02 1.0461e+02
-2.4626e+02 1.0371e+02
-2.4529e+02 1.0014e+02
-2.4693e+02 1.0085e+02
-2.4643e+02 9.8359e+01
-2.4769e+02 9.7641e+01
-2.4669e+02 1.0198e+02
-2.4358e+02 1.0553e+02
-2.4314e+02 1.0973e+02
-2.4524e+02 1.1291e+02
-2.4005e+02 1.1353e+02
-2.3711e+02 1.1597e+02
-2.3361e+02 1.1561e+02
-2.3109e+02 1.1853e+02
-2.2879e+02 1.1965e+02
-2.2620e+02 1.1924e+02
-2.2338e+02 1.2146e+02
-2.1930e+02 1.1865e+02
-2.1690e+02 1.1724e+02
-2.1271e+02 1.1706e+02
-2.0996e+02 1.2072e+02
-2.0685e+02 1.2262e+02
-2.0365e+02 1.2300e+02
-1.9946e+02 1.2161e+02
-1.9696e+02 1.2258e+02
-1.9381e+02 1.2238e+02
-1.9099e+02 1.2460e+02
-1.8900e+02 1.2753e+02
-1.8597e+02 1.2852e+02
-1.8339e+02 1.2814e+02
-1.7849e+02 1.2749e+02
-1.7712e+02 1.2603e+02
-1.7391e+02 1.2301e+02
-1.6954e+02 1.2168e+02
-1.6642e+02 1.2196e+02
-1.6365e+02 1.1869e+02
-1.6061e+02 1.1875e+02
-1.5939e+02 1.1792e+02
-1.5492e+02 1.1691e+02
-1.5229e+02 1.1568e+02
-1.4902e+02 1.1257e+02
-1.4730e+02 1.1181e+02
-1.4645e+02 1.1001e+02
-1.4376e+02 1.0915e+02
-1.4181e+02 1.0666e+02
-1.3973e+02 1.0359e+02
-1.3801e+02 1.0325e+02
-1.3349e+02 1.0182e+02
-1.3108e+02 1.0404e+02
-1.2773e+02 1.0460e+02
-1.2527e+02 1.0647e+02
-1.2283e+02 1.0898e+02
-1.1985e+02 1.0893e+02
-1.1569e+02 1.0858e+02
-1.1377e+02 1.1041e+02
-1.1091e+02 1.0941e+02
-1.0820e+02 1.0623e+02
-1.0456e+02 1.0705e+02
-1.0288e+02 1.0422e+02
-9.8739e+01 1.0140e+02
-9.6249e+01 1.0264e+02
-9.4048e+01 1.0518e+02
-8.9375e+01 1.0528e+02
-8.5906e+01 1.0448e+02
-8.4024e+01 1.0787e+02
-8.0734e+01 1.0857e+02
-7.7254e+01 1.0971e+02
-7.4842e+01 1.0874e+02
-7.2063e+01 1.0834e+02
-7.0511e+01 1.0974e+02
-6.7378e+01 1.0894e+02
-6.3913e+01 1.0676e+02
-6.0229e+01 1.0736e+02
-5.6554e+01 1.0958e+02
-5.4007e+01 1.1213e+02
-5.0033e+01 1.1194e+02
-4.7723e+01 1.1477e+02
-4.4602e+01 1.1701e+02
-4.1763e+01 1.1845e+02
-3.8788e+01 1.1892e+02
-3.5861e+01 1.1820e+02
-3.1515e+01 1.1971e+02
-2.9906e+01 1.2175e+02
-2.5921e+01 1.2037e+02
-1.6098e+01 1.2077e+02
