# Supplementary material for: Electrically activated ferroelectric nematic microrobots
Source: Nat Commun. 2024 Aug 20;15:6928. doi: 10.1038/s41467-024-50226-y (PMC11336208; doi:10.1038/s41467-024-50226-y)
Supplement: Supplementary file 11 — Source Data [file 41467_2024_50226_MOESM11_ESM.zip › Figure4/fswp/f01000U090.csv]

ASCII data file created with TiePie Multi Channel software. www.tiepie.com.
2023-09-22 15:19:13 181m
Frequency	FFT1
Hz	V
0	0.016936183
6.25	0.0010671273
12.5	0.00052950798
18.75	0.0016059758
25	0.0016132715
31.25	0.0011561668
37.5	0.003848849
43.75	0.0025752924
50	0.00570268
56.25	0.0020967033
62.5	0.0012334633
68.75	0.0024605687
75	0.0021347099
81.25	0.00095033078
87.5	0.0015402329
93.75	0.0012931615
100	0.0054240201
106.25	0.0010450006
112.5	0.00095824763
118.75	0.00092141542
125	0.0041884556
131.25	0.0016302973
137.5	0.00088399184
143.75	0.0025618722
150	0.0034675279
156.25	0.0075157232
162.5	0.0028990098
168.75	0.0037364042
175	0.0034216467
181.25	0.0040650623
187.5	0.0075922774
193.75	0.0011193874
200	0.0068173384
206.25	0.0023866804
212.5	0.0035251932
218.75	0.0078263449
225	0.0029458048
231.25	0.0032681882
237.5	0.029758303
243.75	0.0077997398
250	0.019421136
256.25	0.0094609828
262.5	0.0084561112
268.75	0.002915963
275	0.011943534
281.25	0.0065406305
287.5	0.042392171
293.75	0.010802577
300	0.017946135
306.25	0.013831494
312.5	0.031708478
318.75	0.009411724
325	0.016176542
331.25	0.0097804704
337.5	0.0075247928
343.75	0.010790475
350	0.01010326
356.25	0.0017289043
362.5	0.0048089375
368.75	0.0069960534
375	0.0099432767
381.25	0.0052598309
387.5	0.0037366582
393.75	0.0050056988
400	0.0031335051
406.25	0.0054777537
412.5	0.00689143
418.75	0.0048260831
425	0.0067955208
431.25	0.041612436
437.5	0.049346874
443.75	0.0071399006
450	0.0019954571
456.25	0.0060771761
462.5	0.0048240555
468.75	0.014032143
475	0.012577206
481.25	0.0039047337
487.5	0.0037088406
493.75	0.0032674525
500	0.0074313616
506.25	0.0043091034
512.5	0.0037016436
518.75	0.0084034351
525	0.0050653088
531.25	0.0021173666
537.5	0.0046911573
543.75	0.0041460718
550	0.0086247632
556.25	0.0056479086
562.5	0.0038282673
568.75	0.005318346
575	0.0027292057
581.25	0.001162219
587.5	0.0017636589
593.75	0.0024446642
600	0.0031707333
606.25	0.0027170369
612.5	0.004444417
618.75	0.0030815857
625	0.00802266
631.25	0.0079577266
637.5	0.0043628555
643.75	0.0023199507
650	0.00070769244
656.25	0.0041776654
662.5	0.0032250706
668.75	0.0046527244
675	0.00072326279
681.25	0.00083302969
687.5	0.0027724275
693.75	0.0017039502
700	0.0026999126
706.25	0.001397987
712.5	0.00065852223
718.75	0.0033528317
725	0.0019492404
731.25	0.0024939297
737.5	0.001980701
743.75	0.0007845492
750	0.0014929928
756.25	0.0048337194
762.5	0.002270833
768.75	0.0014310481
775	0.0013964691
781.25	0.00043299014
787.5	0.0023064267
793.75	0.0028835965
800	0.004560385
806.25	0.00075631634
812.5	0.00066105933
818.75	0.0015639278
825	0.00082851922
831.25	0.003148153
837.5	0.0039808721
843.75	0.0025016756
850	0.0027412776
856.25	0.0025128167
862.5	0.003307225
868.75	0.003413703
875	0.0019871925
881.25	0.0049753914
887.5	0.0017380921
893.75	0.0030124789
900	0.0023756212
906.25	0.003482154
912.5	0.0015411312
918.75	0.0016188229
925	0.00041392269
931.25	0.003766365
937.5	0.0029020531
943.75	0.0049379655
950	0.0030492067
956.25	0.0035626022
962.5	0.00037120569
968.75	0.001177962
975	0.0023605585
981.25	0.0004343806
987.5	0.0014792131
993.75	0.0045099557
1000	0.0074195737
1006.25	0.0014401571
1012.5	0.00072113746
1018.75	0.0043740429
1025	0.0012481172
1031.25	0.00093408556
1037.5	0.0014204367
1043.75	0.004791128
1050	0.00880397
1056.25	0.0040978397
1062.5	0.0015557913
1068.75	0.0018660525
1075	0.001555506
1081.25	0.0016098362
1087.5	0.00029922456
1093.75	0.0019202757
1100	0.0096699442
1106.25	0.0030333721
1112.5	0.0017805842
1118.75	0.0030199503
1125	0.00051120199
1131.25	0.0031286744
1137.5	0.0063758279
1143.75	0.0067854624
1150	0.0060903902
1156.25	0.0048793482
1162.5	0.0023926651
1168.75	0.00099834471
1175	0.0025763098
1181.25	0.002223144
1187.5	0.0070149045
1193.75	0.00091004062
1200	0.0021147949
1206.25	0.00068586984
1212.5	0.0013848325
1218.75	0.0017527992
1225	0.0016836326
1231.25	0.0033218827
1237.5	0.003569947
1243.75	0.0035682977
1250	0.0079348886
1256.25	0.022771436
1262.5	0.015330802
1268.75	0.0052431438
1275	0.0050845636
1281.25	0.0034767021
1287.5	0.0010120401
1293.75	0.0015270183
1300	0.003591605
1306.25	0.0026164987
1312.5	0.0052973603
1318.75	0.0019233436
1325	0.0023218906
1331.25	0.0008599898
1337.5	0.0037334988
1343.75	0.0018417955
1350	0.0010913892
1356.25	0.00084948776
1362.5	0.0014855178
1368.75	0.0014586519
1375	0.0016573927
1381.25	0.0016423986
1387.5	0.0012192678
1393.75	0.00098514985
1400	0.0017746067
1406.25	0.0012918286
1412.5	0.00081127469
1418.75	0.00056502793
1425	0.0014564888
1431.25	0.0039054728
1437.5	0.00031731565
1443.75	0.0012507081
1450	0.0025227177
1456.25	0.0013585025
1462.5	0.0015508349
1468.75	0.0011024592
1475	0.0010081474
1481.25	0.00053546626
1487.5	0.0005144565
1493.75	0.0015735949
1500	0.0037479062
1506.25	0.0021992627
1512.5	0.0014979423
1518.75	0.00025731888
1525	0.0019162706
1531.25	0.00052905256
1537.5	0.00083633704
1543.75	0.00095042063
1550	0.00085737513
1556.25	0.0013828753
1562.5	0.0018390206
1568.75	0.0019860706
1575	0.00155016
1581.25	0.0011754834
1587.5	0.0012535413
1593.75	0.00087101296
1600	0.00041998624
1606.25	0.0014160061
1612.5	0.00058527503
1618.75	0.00050660419
1625	0.00068694424
1631.25	0.00057017457
1637.5	0.00083532975
1643.75	0.00077059395
1650	0.00042583202
1656.25	0.0008876986
1662.5	0.00096010275
1668.75	0.0002444207
1675	0.00038417685
1681.25	0.00024141648
1687.5	9.8690136E-5
1693.75	0.0004835088
1700	0.00074025335
1706.25	0.00041589319
1712.5	0.00059850204
1718.75	0.00049880032
1725	0.00037438057
1731.25	0.0019934402
1737.5	0.0006027279
1743.75	0.00068533444
1750	0.0010110544
1756.25	0.00040490384
1762.5	0.00061054219
1768.75	0.00046323683
1775	0.00057396693
1781.25	0.00045133264
1787.5	0.0011920804
1793.75	0.00037012026
1800	0.00091759691
1806.25	0.0010090363
1812.5	0.00011811736
1818.75	0.00013896044
1825	0.00051613176
1831.25	0.00026344238
1837.5	0.00075808533
1843.75	0.00094096505
1850	0.00071372812
1856.25	0.00051995589
1862.5	0.00054541645
1868.75	0.00043536449
1875	0.00084594851
1881.25	0.0017158151
1887.5	0.0015460681
1893.75	0.00039244202
1900	0.00041718454
1906.25	0.00052116335
1912.5	0.00047323866
1918.75	0.00073624576
1925	0.0011057864
1931.25	0.00025353656
1937.5	0.00066405725
1943.75	0.00031361353
1950	0.000687891
1956.25	0.0011105141
1962.5	0.00049584407
1968.75	0.00073429943
1975	0.0015283492
1981.25	0.00066434041
1987.5	0.00015103017
1993.75	0.00092329944
2000	0.0046190957
2006.25	0.00011894894
2012.5	0.0010607314
2018.75	0.00059957872
2025	0.00085769451
2031.25	0.00022596332
2037.5	0.00044185907
2043.75	0.0003245502
2050	0.00040509893
2056.25	0.00069907145
2062.5	0.0012746539
2068.75	0.00026482506
2075	0.0010673361
2081.25	0.00071291793
2087.5	0.002268896
2093.75	0.00039455724
2100	0.0006966795
2106.25	0.0011950414
2112.5	0.00033522459
2118.75	0.00058733138
2125	0.00076866044
2131.25	0.0018152872
2137.5	0.00027883668
2143.75	0.00044239665
2150	0.0007950009
2156.25	0.00027323938
2162.5	0.0004242162
2168.75	0.0029922685
2175	0.00097299219
2181.25	0.0010396785
2187.5	0.00066834468
2193.75	0.0007219639
2200	0.0017120035
2206.25	0.00070188975
2212.5	0.00090825609
2218.75	0.001845636
2225	0.00088845867
2231.25	0.00056818571
2237.5	0.00038971688
2243.75	0.00066212715
2250	0.00011467007
2256.25	0.0011445009
2262.5	0.00093894053
2268.75	0.0013454268
2275	0.0010599775
2281.25	0.0010183172
2287.5	0.0014349105
2293.75	0.0011878263
2300	0.0021501775
2306.25	0.00052231566
2312.5	0.00055645758
2318.75	0.0021198658
2325	0.0014793618
2331.25	0.00091522149
2337.5	0.0015901688
2343.75	0.001287731
2350	0.00047056153
2356.25	0.00086626991
2362.5	0.0026411052
2368.75	0.00048353814
2375	0.0010454483
2381.25	0.002566892
2387.5	0.00032628073
2393.75	0.0011472952
2400	0.0010185771
2406.25	0.00064388579
2412.5	0.0016504621
2418.75	0.0011463301
2425	0.0015275207
2431.25	0.00075666568
2437.5	0.00048377092
2443.75	0.00096590612
2450	0.0013929938
2456.25	0.0014160739
2462.5	0.00032899906
2468.75	0.00074457874
2475	0.00042631665
2481.25	0.00065728931
2487.5	0.00030931481
2493.75	0.00080230735
2500	0.0012905812
2506.25	0.00057917149
2512.5	0.001456817
2518.75	0.0020658587
2525	0.00096423764
2531.25	0.00046289074
2537.5	0.00079368252
2543.75	0.0017433081
2550	0.00039924249
2556.25	0.00096140147
2562.5	0.00060667129
2568.75	0.00096739125
2575	0.00065464734
2581.25	0.0016124375
2587.5	0.00059269896
2593.75	0.0013995205
2600	0.0013960371
2606.25	0.00094207746
2612.5	0.00077077287
2618.75	0.0016246644
2625	0.0012293718
2631.25	0.0016196173
2637.5	0.00089239228
2643.75	0.00032398403
2650	0.0016669623
2656.25	0.00095786523
2662.5	0.00028155723
2668.75	0.0005390593
2675	0.0017551573
2681.25	0.0013516335
2687.5	0.0005643248
2693.75	0.001894255
2700	0.0017691611
2706.25	0.0025175304
2712.5	0.00083242499
2718.75	0.00057360216
2725	0.00066599063
2731.25	0.00095953288
2737.5	0.0007623577
2743.75	0.0010085275
2750	0.00078362687
2756.25	0.0013279418
2762.5	0.00040717048
2768.75	0.00093443108
2775	0.0022312199
2781.25	0.0018218456
2787.5	0.0011026877
2793.75	0.0013342639
2800	9.2021829E-5
2806.25	0.00094255913
2812.5	0.00026742182
2818.75	0.00049458456
2825	0.0008657683
2831.25	0.0010943459
2837.5	0.0017014905
2843.75	0.0010982453
2850	0.00029823513
2856.25	0.0016125524
2862.5	0.00032475335
2868.75	0.00013328869
2875	0.00080164611
2881.25	0.0013212275
2887.5	0.00028001218
2893.75	0.00027112651
2900	0.0011850009
2906.25	0.00078908621
2912.5	0.0011087692
2918.75	3.6430208E-5
2925	0.00017086751
2931.25	0.00065374001
2937.5	0.0010524507
2943.75	0.00038791394
2950	0.0010987539
2956.25	0.00058616617
2962.5	0.00053983848
2968.75	0.00016394727
2975	0.00076366341
2981.25	0.0018471938
2987.5	0.00069174583
2993.75	0.0012910549
3000	0.00092235625
3006.25	0.00016168248
3012.5	0.0017356677
3018.75	0.00020192543
3025	9.2327389E-5
3031.25	0.0012661635
3037.5	0.00063218096
3043.75	0.00090041753
3050	0.00072922439
3056.25	0.00085704504
3062.5	0.0010041684
3068.75	0.00044127937
3075	0.001102663
3081.25	0.00019585455
3087.5	0.0010393528
3093.75	0.0009344118
3100	0.00081006471
3106.25	0.00015135069
3112.5	0.00033541616
3118.75	0.00054192333
3125	0.00018055496
3131.25	0.00039914958
3137.5	0.00037951442
3143.75	0.00049011703
3150	0.00046333352
3156.25	0.00041479009
3162.5	0.0001326584
3168.75	0.000583021
3175	0.00035254874
3181.25	0.00068004127
3187.5	0.00077948651
3193.75	9.2243993E-5
3200	0.0011858456
3206.25	0.00049545749
3212.5	0.00031941269
3218.75	0.00050063148
3225	0.00060713402
3231.25	0.00035907174
3237.5	0.00020174351
3243.75	0.0006248918
3250	0.00019486383
3256.25	0.00054812858
3262.5	0.00027986888
3268.75	0.00050490635
3275	0.0001747313
3281.25	0.00058954018
3287.5	0.00064999751
3293.75	0.00037644778
3300	8.9208531E-5
3306.25	0.00038135927
3312.5	0.00026414537
3318.75	0.00028881119
3325	0.00032541709
3331.25	0.0001697704
3337.5	0.00012954961
3343.75	0.00040261118
3350	0.00045339779
3356.25	0.0004724135
3362.5	0.00038908177
3368.75	0.00027098658
3375	0.00025053031
3381.25	0.00096657323
3387.5	0.00032833239
3393.75	0.00052285886
3400	0.00023915394
3406.25	0.00029246217
3412.5	0.000179978
3418.75	0.00050965919
3425	0.00032061171
3431.25	0.00016635752
3437.5	0.00022957966
3443.75	0.00021035656
3450	0.00042939863
3456.25	0.00047336301
3462.5	0.00043587498
3468.75	0.00038418734
3475	0.00011294804
3481.25	0.0001662139
3487.5	0.00023930336
3493.75	0.00031358321
3500	0.00035638905
3506.25	0.00030554712
3512.5	7.6194492E-5
3518.75	0.00024843254
3525	0.00025989896
3531.25	0.00010309621
3537.5	0.00028516017
3543.75	0.00019002233
3550	0.00026522229
3556.25	0.00042581165
3562.5	0.00056228249
3568.75	0.00065522597
3575	0.00015198794
3581.25	6.0246607E-5
3587.5	0.00065196118
3593.75	0.00037034606
3600	0.00052204921
3606.25	0.00025664459
3612.5	0.00028073782
3618.75	0.00014670374
3625	0.00017727208
3631.25	0.00023252227
3637.5	0.00043588702
3643.75	0.0002956571
3650	0.00042733695
3656.25	0.0004788157
3662.5	0.00032761864
3668.75	0.00021509743
3675	0.00028298129
3681.25	4.1872305E-5
3687.5	0.00011920013
3693.75	0.0001689102
3700	0.00039879515
3706.25	0.00044016985
3712.5	0.00053482377
3718.75	0.00016174496
3725	0.00020074769
3731.25	0.00031064541
3737.5	0.00035503908
3743.75	0.00024520035
3750	0.00029699668
3756.25	0.00012164288
3762.5	0.00053718595
3768.75	0.00032440444
3775	0.0001944869
3781.25	6.5167074E-5
3787.5	0.0002781074
3793.75	0.00040731354
3800	8.086532E-5
3806.25	5.0265732E-5
3812.5	0.00019820007
3818.75	2.3662834E-5
3825	0.00022508432
3831.25	0.00045326924
3837.5	0.00028327395
3843.75	0.00012453855
3850	0.00017076059
3856.25	9.5095871E-5
3862.5	0.0001868951
3868.75	0.00015039934
3875	0.00034227585
3881.25	0.00028028501
3887.5	0.00023745964
3893.75	0.00014393402
3900	0.00032498091
3906.25	0.00017154978
3912.5	0.00035922859
3918.75	0.00022102567
3925	0.00010502556
3931.25	0.0003781045
3937.5	8.3496291E-5
3943.75	0.00019055911
3950	0.00018381943
3956.25	0.00040589715
3962.5	0.00055928551
3968.75	0.00017163802
3975	0.00022839911
3981.25	0.00076232391
3987.5	0.00043548236
3993.75	0.00052634966
4000	0.0016375863
4006.25	0.00021531476
4012.5	0.00073173234
4018.75	0.00027905472
4025	8.775723E-5
4031.25	0.00046945896
4037.5	0.00055086046
4043.75	0.00018505694
4050	1.8006228E-5
4056.25	7.1895131E-5
4062.5	0.0004065003
4068.75	0.00032485277
4075	0.00034174706
4081.25	0.00012837659
4087.5	0.00012481528
4093.75	2.1197576E-5
4100	7.1235431E-5
4106.25	9.6601844E-5
4112.5	0.00011481348
4118.75	0.00018540919
4125	0.00020794205
4131.25	0.00037883661
4137.5	7.7610936E-5
4143.75	0.0001757888
4150	0.00011187139
4156.25	0.00010052953
4162.5	0.00014683612
4168.75	0.00014105484
4175	8.1045359E-5
4181.25	0.00022201763
4187.5	7.1918306E-5
4193.75	9.3328002E-5
4200	0.00012005982
4206.25	0.00014403368
4212.5	0.00030339299
4218.75	0.00029234636
4225	0.00028464643
4231.25	0.00017821218
4237.5	0.00011812963
4243.75	0.00011398906
4250	0.00013128261
4256.25	0.00024773503
4262.5	9.7564935E-5
4268.75	0.00023629798
4275	0.00021566575
4281.25	1.9990707E-5
4287.5	7.1977841E-5
4293.75	0.00015823231
4300	0.00022870005
4306.25	0.00026449069
4312.5	0.00015280963
4318.75	0.00027373964
4325	0.0001349085
4331.25	0.00018974068
4337.5	0.00021137569
4343.75	0.00022817103
4350	4.2318277E-5
4356.25	0.00010529443
4362.5	0.0002911256
4368.75	0.00015908244
4375	0.00016961401
4381.25	0.0001438916
4387.5	0.00014938969
4393.75	0.00026273667
4400	0.00017973938
4406.25	2.017002E-5
4412.5	0.00019444101
4418.75	0.00015157259
4425	0.00025771566
4431.25	0.00011764402
4437.5	0.00022141193
4443.75	0.00015409034
4450	0.00021991461
4456.25	7.8456297E-5
4462.5	0.00017752207
4468.75	0.00027219412
4475	0.00018889163
4481.25	1.5476974E-5
4487.5	2.6189956E-5
4493.75	4.1113421E-5
4500	5.7306332E-5
4506.25	0.00018290926
4512.5	0.00018919461
4518.75	0.00016987664
4525	0.00024767106
4531.25	0.00015243398
4537.5	0.00023657966
4543.75	2.2991858E-5
4550	0.00038375836
4556.25	0.00010938105
4562.5	3.7716258E-5
4568.75	0.00024974758
4575	4.0267713E-5
4581.25	0.00014140158
4587.5	0.00010851392
4593.75	0.00014998059
4600	9.9264323E-5
4606.25	4.8404574E-5
4612.5	0.00014288802
4618.75	0.00015286663
4625	4.2711952E-5
4631.25	1.2676135E-5
4637.5	0.00014588049
4643.75	7.6396663E-5
4650	0.00026652949
4656.25	0.0002429632
4662.5	0.00012580155
4668.75	0.00026219403
4675	0.00015288756
4681.25	0.00021335588
4687.5	4.5802134E-5
4693.75	0.00011440549
4700	0.00023656456
4706.25	0.00024086511
4712.5	0.00013416603
4718.75	0.00013272535
4725	0.00027004089
4731.25	0.00013657569
4737.5	0.00027895208
4743.75	0.00021126893
4750	0.00021954254
4756.25	0.00036136463
4762.5	0.00015245831
4768.75	0.00023633164
4775	0.00010567546
4781.25	0.0001043973
4787.5	0.00018528081
4793.75	6.4478622E-5
4800	0.00019533072
4806.25	0.00010978874
4812.5	0.00013690345
4818.75	0.00019262011
4825	0.00021957486
4831.25	0.00020146562
4837.5	0.00024344946
4843.75	0.00021116981
4850	0.00012669116
4856.25	5.0662089E-5
4862.5	0.00018076986
4868.75	0.00026895823
4875	0.0001963864
4881.25	0.00029362413
4887.5	0.00014242124
4893.75	0.0001653391
4900	0.00023733403
4906.25	5.3980383E-5
4912.5	0.0003123692
4918.75	0.00013507648
4925	0.0001455776
4931.25	0.00016878134
4937.5	0.00011707368
4943.75	6.2969072E-5
4950	0.00023390962
4956.25	8.3313028E-5
4962.5	8.9547745E-5
4968.75	0.00043320365
4975	6.7860911E-5
4981.25	0.00010052365
4987.5	0.00021620969
4993.75	4.2840682E-5
5000	3.1620584E-5
5006.25	0.00029673708
5012.5	0.00036274923
5018.75	0.00018173946
5025	0.00017202741
5031.25	0.00011908273
5037.5	4.918799E-5
5043.75	0.00017717151
5050	0.00047927771
5056.25	0.00012748725
5062.5	8.6902919E-5
5068.75	6.0491318E-5
5075	0.00018032381
5081.25	0.00036961794
5087.5	0.0001049428
5093.75	0.00014801624
5100	6.9445703E-5
5106.25	8.8032346E-5
5112.5	0.00014274038
5118.75	0.00029418111
5125	0.00010035677
5131.25	9.3857413E-5
5137.5	9.7692337E-5
5143.75	0.00019926141
5150	0.00022358471
5156.25	0.00018612565
5162.5	0.00012191257
5168.75	9.0312741E-5
5175	0.00014221189
5181.25	0.00010703155
5187.5	0.00029412513
5193.75	0.00024729432
5200	0.00028191683
5206.25	0.00010740327
5212.5	0.00038876299
5218.75	0.00042177052
5225	0.00025825457
5231.25	0.00036410853
5237.5	0.00010567739
5243.75	0.00025831176
5250	0.00022988386
5256.25	0.0002082097
5262.5	0.00027723548
5268.75	0.00014421474
5275	0.00020682419
5281.25	0.00016745031
5287.5	0.00025873639
5293.75	0.00028427949
5300	0.00013364966
5306.25	0.00015916846
5312.5	0.00043068025
5318.75	0.00028220071
5325	0.00033904164
5331.25	0.00031007322
5337.5	2.6090372E-5
5343.75	0.00030924342
5350	0.00054711066
5356.25	0.00017124816
5362.5	6.7360668E-5
5368.75	0.00030383892
5375	0.0002056562
5381.25	3.6339905E-5
5387.5	0.00010902945
5393.75	0.00024910043
5400	0.00040491136
5406.25	0.00025215154
5412.5	0.00015182028
5418.75	0.0002922431
5425	0.0001386534
5431.25	0.00014775285
5437.5	0.00024106921
5443.75	0.00019477085
5450	0.00056043675
5456.25	0.00030260075
5462.5	0.00012140212
5468.75	0.00033840595
5475	0.00015557656
5481.25	0.00011920707
5487.5	0.00036071199
5493.75	0.00013965644
5500	0.00044353346
5506.25	0.00018497482
5512.5	0.00016689973
5518.75	0.000196769
5525	0.00013699872
5531.25	0.0004108249
5537.5	0.0002386146
5543.75	0.00013213326
5550	0.00036464202
5556.25	0.00031517025
5562.5	0.00028279768
5568.75	0.00025430859
5575	0.00018581137
5581.25	0.00028822484
5587.5	0.00036020678
5593.75	0.00049151525
5600	0.00014205822
5606.25	0.00031084221
5612.5	4.9752482E-5
5618.75	9.6812415E-5
5625	0.00031805416
5631.25	0.0002370164
5637.5	0.00019162342
5643.75	0.00023159538
5650	0.00027708195
5656.25	0.00063431687
5662.5	0.00014109434
5668.75	0.00034004475
5675	0.00020498767
5681.25	0.00013808628
5687.5	0.0002770379
5693.75	0.00022448861
5700	0.0006495742
5706.25	0.00012231997
5712.5	0.00017287804
5718.75	0.0003067474
5725	0.00027017112
5731.25	0.00036209353
5737.5	0.00023779732
5743.75	0.00041440817
5750	0.00045581948
5756.25	0.00031610861
5762.5	0.00012549951
5768.75	0.00011348326
5775	0.00011688576
5781.25	0.0005836595
5787.5	5.5563462E-5
5793.75	0.00046089694
5800	9.6002134E-5
5806.25	0.00014740338
5812.5	0.00017796886
5818.75	0.00023469698
5825	0.00035148407
5831.25	0.00019313169
5837.5	6.5317092E-5
5843.75	0.00037436734
5850	0.00018718663
5856.25	0.00016950919
5862.5	0.00045110046
5868.75	0.00017487553
5875	0.00063691746
5881.25	0.00037249764
5887.5	0.00037771256
5893.75	0.00016377884
5900	0.00020738938
5906.25	0.00015521868
5912.5	0.00030132304
5918.75	0.00048381725
5925	0.00023143974
5931.25	0.00041097555
5937.5	0.00015012137
5943.75	0.00063706234
5950	6.9407266E-5
5956.25	0.00037905505
5962.5	0.00014573253
5968.75	0.00051686802
5975	0.00073334665
5981.25	0.00047339549
5987.5	0.00044943914
5993.75	0.0020684025
6000	0.0031821651
6006.25	0.0011326076
6012.5	0.00074681414
6018.75	0.00040279935
6025	0.00032792344
6031.25	0.00052248444
6037.5	0.00021340911
6043.75	0.0004476674
6050	0.00027694041
6056.25	0.00057079561
6062.5	0.00017421888
6068.75	0.00014247145
6075	0.00038762803
6081.25	0.00016217482
6087.5	0.00036918348
6093.75	0.00035344756
6100	0.00012180781
6106.25	0.00048700084
6112.5	0.00022434315
6118.75	0.00018420271
6125	0.00070643062
6131.25	0.00030959562
6137.5	0.00018391522
6143.75	0.00031602844
6150	0.00039872073
6156.25	0.00021129835
6162.5	0.00059234403
6168.75	0.00023929839
6175	0.0009478235
6181.25	0.00060513428
6187.5	6.4741312E-5
6193.75	0.00031917192
6200	0.00033788141
6206.25	0.00013329996
6212.5	0.00019279374
6218.75	0.00021310388
6225	0.00051973876
6231.25	0.0003087987
6237.5	0.00019667746
6243.75	0.0002282432
6250	0.00033296142
6256.25	0.00024090042
6262.5	0.00031390923
6268.75	0.00034580863
6275	0.00038679911
6281.25	0.00030683773
6287.5	0.00035660679
6293.75	0.00073594081
6300	0.00037051522
6306.25	0.00058343591
6312.5	0.00046322554
6318.75	0.00030107019
6325	0.00010467692
6331.25	0.00027971418
6337.5	0.00056327799
6343.75	0.00056881129
6350	0.00022943407
6356.25	0.00023682203
6362.5	0.00043743243
6368.75	0.00038522389
6375	0.00056420923
6381.25	0.00019744617
6387.5	0.00021426625
6393.75	0.00059958064
6400	7.2233372E-5
6406.25	0.00051673153
6412.5	0.00031174634
6418.75	0.00018148789
6425	0.00058663767
6431.25	0.0004766943
6437.5	0.00038662384
6443.75	0.00022996269
6450	0.0010086344
6456.25	0.00041460803
6462.5	0.00039731788
6468.75	0.0002114335
6475	0.00023318484
6481.25	0.00073562575
6487.5	0.00040201681
6493.75	0.00010181371
6500	0.00082326727
6506.25	0.00076501213
6512.5	0.00031612593
6518.75	0.00027022861
6525	0.00017296481
6531.25	0.00071574334
6537.5	0.00016631465
6543.75	0.00026305314
6550	0.00075719635
6556.25	6.1760506E-5
6562.5	0.00010518244
6568.75	0.00022433616
6575	0.00080747895
6581.25	0.0004387162
6587.5	0.00054908017
6593.75	0.00020483216
6600	0.0004683434
6606.25	0.0010529633
6612.5	0.00097878254
6618.75	0.00039548872
6625	0.00051789467
6631.25	0.00068458203
6637.5	0.00047667874
6643.75	0.00039379339
6650	0.00052363681
6656.25	0.00040434491
6662.5	0.00020350866
6668.75	7.135084E-5
6675	0.00011429341
6681.25	0.00022027782
6687.5	0.00014253197
6693.75	0.00035207531
6700	0.00016570835
6706.25	0.00016365337
6712.5	0.00034158876
6718.75	0.00044671956
6725	0.00014862375
6731.25	0.00035468276
6737.5	0.00047303793
6743.75	0.00061126433
6750	2.5720558E-5
6756.25	0.00055504606
6762.5	0.00017395454
6768.75	0.0015297974
6775	0.00045596647
6781.25	0.00041674758
6787.5	0.00022829509
6793.75	0.00055867562
6800	0.00034484274
6806.25	0.00059780347
6812.5	0.00046487881
6818.75	0.00034175742
6825	0.0002717313
6831.25	0.00023039776
6837.5	0.00027315877
6843.75	0.00018541862
6850	0.00031981436
6856.25	0.00014191535
6862.5	0.00037379912
6868.75	0.00037460646
6875	0.00031297721
6881.25	0.00027321158
6887.5	9.5055242E-5
6893.75	0.00038346871
6900	0.00096973651
6906.25	0.00059191321
6912.5	0.0002453069
6918.75	0.00038672934
6925	0.00031865392
6931.25	0.00063296425
6937.5	0.00023395212
6943.75	0.00066521923
6950	0.00035591781
6956.25	0.00032938324
6962.5	0.00030321089
6968.75	0.00052647055
6975	0.00023283142
6981.25	0.00061584236
6987.5	0.00033899161
6993.75	0.00031539371
7000	0.00033644215
7006.25	0.00048312696
7012.5	0.00038762603
7018.75	0.00072910683
7025	0.00068088479
7031.25	0.00052839989
7037.5	0.00029626438
7043.75	0.00020847805
7050	0.00010009786
7056.25	0.00048273238
7062.5	0.0002436952
7068.75	0.00093641913
7075	0.00040614494
7081.25	0.00042076133
7087.5	0.00036580806
7093.75	0.00049117611
7100	3.1319742E-5
7106.25	0.00029503732
7112.5	0.0005613434
7118.75	0.00062345383
7125	0.00013344913
7131.25	0.0003461424
7137.5	0.00038335637
7143.75	0.0005194665
7150	0.00041821707
7156.25	0.00029172271
7162.5	0.00053096003
7168.75	0.00044956443
7175	0.00031105915
7181.25	0.00057425971
7187.5	0.00036826349
7193.75	0.00066149487
7200	0.00035293659
7206.25	0.00085116492
7212.5	0.00012986723
7218.75	0.0004243802
7225	0.00048459426
7231.25	0.00042934968
7237.5	0.00011007613
7243.75	0.00016990301
7250	0.00053360656
7256.25	0.00026008623
7262.5	0.00018625729
7268.75	0.00051106554
7275	0.00016832431
7281.25	0.00017071859
7287.5	0.00068014773
7293.75	0.00032441925
7300	0.00027637351
7306.25	0.00046260862
7312.5	0.00033012113
7318.75	0.00054238611
7325	0.00057543192
7331.25	0.00022425146
7337.5	0.00072664508
7343.75	1.0707242E-5
7350	0.0004003967
7356.25	0.00047992945
7362.5	0.00051278633
7368.75	0.00021762584
7375	0.00033082114
7381.25	0.00031038031
7387.5	0.00033112404
7393.75	0.00036443886
7400	0.00057818921
7406.25	2.423026E-5
7412.5	8.2172721E-5
7418.75	0.0004514347
7425	0.00048393895
7431.25	0.00042033775
7437.5	0.00038386513
7443.75	0.00017862607
7450	0.00065643646
7456.25	0.00035384594
7462.5	0.00041082633
7468.75	0.00011846363
7475	0.0005450016
7481.25	0.00041905082
7487.5	0.00023087559
7493.75	0.00038300684
7500	0.00024489792
7506.25	0.00065167861
7512.5	0.00062529734
7518.75	0.0004033852
7525	0.00030789111
7531.25	0.00054106763
7537.5	0.00038312687
7543.75	0.00028931682
7550	0.0010434646
7556.25	0.00028758279
7562.5	0.00013213813
7568.75	0.00013958319
7575	0.00033851715
7581.25	0.00023370178
7587.5	4.0759799E-5
7593.75	0.00049811204
7600	0.00022898141
7606.25	0.00036613107
7612.5	0.00062508423
7618.75	0.00040742307
7625	0.00055559085
7631.25	0.00038647638
7637.5	0.0004132526
7643.75	0.00044855311
7650	0.00013299189
7656.25	0.00023752623
7662.5	0.00027595397
7668.75	0.00023244077
7675	0.00087083422
7681.25	0.00017661375
7687.5	8.5133967E-5
7693.75	0.00022620198
7700	0.00036654469
7706.25	0.00045622935
7712.5	0.00061758755
7718.75	0.00053216565
7725	0.00039927262
7731.25	0.00044751055
7737.5	0.00019690329
7743.75	0.00039951927
7750	0.0003249555
7756.25	0.00050329614
7762.5	0.00024667776
7768.75	0.000342333
7775	0.00046125994
7781.25	0.00034288849
7787.5	0.00043233302
7793.75	0.0001784409
7800	0.00033380519
7806.25	0.00029466672
7812.5	0.00039022203
7818.75	0.0005668998
7825	0.00027688386
7831.25	0.00036844036
7837.5	0.00023617934
7843.75	5.7281907E-5
7850	0.00011199333
7856.25	0.00057821033
7862.5	0.00036675663
7868.75	0.00037527114
7875	0.00045585132
7881.25	0.00025349717
7887.5	0.00025185202
7893.75	0.00028083859
7900	0.00031000186
7906.25	0.00012939956
7912.5	0.00052250013
7918.75	0.00031057504
7925	0.00047194291
7931.25	0.00034602112
7937.5	0.0002644125
7943.75	0.00039749382
7950	0.00023078303
7956.25	0.00060817803
7962.5	0.00031460575
7968.75	0.00029384922
7975	0.00011986803
7981.25	0.0005839021
7987.5	0.00023053863
7993.75	6.4263838E-5
8000	0.00062307998
8006.25	0.00020005683
8012.5	0.00023850347
8018.75	0.00035774829
8025	0.00012697415
8031.25	0.00018540939
8037.5	0.00067740645
8043.75	0.00022940186
8050	0.00029929687
8056.25	0.00010372186
8062.5	0.00016047776
8068.75	3.6908299E-5
8075	0.00067692251
8081.25	0.00020623386
8087.5	0.00019779661
8093.75	0.00031341732
8100	5.4138774E-5
8106.25	0.00045405471
8112.5	0.00024829353
8118.75	0.00043304519
8125	0.00034853785
8131.25	0.00022737383
8137.5	0.0002939326
8143.75	0.00014555964
8150	0.00033969231
8156.25	0.00023507218
8162.5	0.00010105189
8168.75	0.0001736096
8175	0.00028294314
8181.25	0.0002560106
8187.5	0.00017343159
8193.75	0.00011836795
8200	0.00049006292
8206.25	0.00039504495
8212.5	0.00019533005
8218.75	7.0437316E-5
8225	3.6055247E-5
8231.25	0.00040416138
8237.5	0.00024530418
8243.75	0.00023692464
8250	0.00019376298
8256.25	0.00025504374
8262.5	0.00028045944
8268.75	9.6788635E-5
8275	0.00010594833
8281.25	0.00019575438
8287.5	0.00027675616
8293.75	0.0002577121
8300	4.3210942E-5
8306.25	0.00017850273
8312.5	0.00065667571
8318.75	0.0003247248
8325	5.1658429E-5
8331.25	0.00018128183
8337.5	0.00027095829
8343.75	0.00034749701
8350	0.00018404517
8356.25	0.0001744664
8362.5	0.00020060722
8368.75	0.00010320106
8375	0.00015292263
8381.25	0.00032492189
8387.5	0.00013996201
8393.75	0.00013537197
8400	0.00043226653
8406.25	0.00014348971
8412.5	0.00044030003
8418.75	0.00033834105
8425	0.00024046229
8431.25	0.00019205468
8437.5	0.00030780417
8443.75	0.00018939858
8450	0.00014469314
8456.25	0.00041894732
8462.5	0.00025591582
8468.75	0.00020486804
8475	0.00022599311
8481.25	0.00028667209
8487.5	0.00023225055
8493.75	0.00030791275
8500	0.0002765804
8506.25	0.00014473637
8512.5	4.6982781E-5
8518.75	0.00027387872
8525	0.00015992969
8531.25	0.00027138312
8537.5	0.00027996387
8543.75	0.00036548424
8550	0.00029774571
8556.25	8.8145151E-5
8562.5	0.00029482505
8568.75	0.00010475417
8575	8.6155033E-5
8581.25	4.3734527E-5
8587.5	0.00012017558
8593.75	0.0001664103
8600	0.00018195783
8606.25	0.00010652938
8612.5	0.00011912605
8618.75	0.00018805806
8625	0.00023706659
8631.25	0.00035403206
8637.5	0.00032492826
8643.75	0.00014072625
8650	0.00022141099
8656.25	6.8366017E-5
8662.5	0.00014996906
8668.75	0.00034311516
8675	0.00017860652
8681.25	0.00029367558
8687.5	0.0001611011
8693.75	0.00029652688
8700	8.3372072E-5
8706.25	9.9771823E-5
8712.5	0.00015521761
8718.75	0.00012852189
8725	0.00031251963
8731.25	0.00020696358
8737.5	8.9576837E-5
8743.75	0.00030941327
8750	0.00017551617
8756.25	8.8508297E-5
8762.5	0.00023916157
8768.75	0.0003136572
8775	0.00027272938
8781.25	0.00024088982
8787.5	0.00010366443
8793.75	0.00010804146
8800	0.00020156779
8806.25	0.00030947139
8812.5	0.00014948832
8818.75	7.9379873E-5
8825	4.7758481E-5
8831.25	6.7759541E-5
8837.5	0.00013993172
8843.75	0.00029545765
8850	0.00015675313
8856.25	0.0001604925
8862.5	0.00012047489
8868.75	0.00035499928
8875	0.00011037946
8881.25	7.6001449E-5
8887.5	0.00020715539
8893.75	0.00025172302
8900	0.00022098145
8906.25	0.00017631364
8912.5	0.00013171954
8918.75	0.00021700183
8925	9.9396684E-5
8931.25	0.00036343491
8937.5	0.00032034797
8943.75	8.7844668E-5
8950	0.00016301874
8956.25	0.00014786822
8962.5	0.00010163182
8968.75	0.00013458084
8975	0.00037683566
8981.25	0.00014710323
8987.5	0.00026803619
8993.75	0.00025314446
9000	0.00012275679
9006.25	0.00023398031
9012.5	0.0001110409
9018.75	0.00019969737
9025	0.0002770517
9031.25	0.00029649035
9037.5	0.00026839981
9043.75	0.00023214354
9050	6.3159362E-5
9056.25	0.00020537853
9062.5	0.00020604685
9068.75	0.00017785033
9075	0.00012996438
9081.25	0.0001812763
9087.5	3.0215658E-5
9093.75	0.00033677252
9100	5.1693179E-5
9106.25	0.00021622421
9112.5	7.2732342E-5
9118.75	0.00016238803
9125	0.00032499113
9131.25	5.0405441E-5
9137.5	0.00024760295
9143.75	0.00018972301
9150	0.00024434215
9156.25	9.058469E-5
9162.5	0.00018556443
9168.75	0.00018016052
9175	0.00017660079
9181.25	7.3295301E-5
9187.5	0.00023837286
9193.75	0.00012963505
9200	0.00018964382
9206.25	0.00016230517
9212.5	0.00017868514
9218.75	9.2884941E-5
9225	0.00012589735
9231.25	0.00014786201
9237.5	4.2144087E-5
9243.75	7.9594055E-5
9250	0.00013912634
9256.25	6.9866791E-5
9262.5	0.00024637529
9268.75	0.00010531066
9275	0.00014640579
9281.25	0.00017492997
9287.5	0.00016110519
9293.75	6.2121644E-5
9300	9.2981932E-5
9306.25	0.00027409351
9312.5	0.00027103219
9318.75	2.0242721E-5
9325	0.00024442203
9331.25	6.3320501E-5
9337.5	0.00017006033
9343.75	0.00017733615
9350	0.00014815464
9356.25	0.00014082132
9362.5	0.0002325027
9368.75	0.00026863851
9375	0.00026513965
9381.25	0.00020036202
9387.5	0.00015583023
9393.75	3.8264016E-5
9400	0.00022510142
9406.25	0.00010768879
9412.5	0.00014940811
9418.75	0.00011757974
9425	6.4121575E-5
9431.25	0.00010779516
9437.5	0.00022491808
9443.75	5.7295425E-5
9450	0.0003044656
9456.25	0.00022145131
9462.5	0.00032748693
9468.75	1.506212E-5
9475	0.0002378683
9481.25	7.562662E-5
9487.5	0.00029938186
9493.75	0.00026311375
9500	9.6424457E-5
9506.25	0.00018696316
9512.5	0.00025797411
9518.75	5.9356854E-5
9525	5.3698038E-5
9531.25	6.2729796E-5
9537.5	0.00011505445
9543.75	0.00018816794
9550	0.00022712882
9556.25	9.81262E-5
9562.5	4.1332613E-5
9568.75	0.00010815232
9575	9.310045E-5
9581.25	0.00029083102
9587.5	0.0002346695
9593.75	6.9345434E-5
9600	3.0714911E-5
9606.25	0.00018868765
9612.5	5.7607443E-5
9618.75	0.00012931846
9625	4.4947267E-5
9631.25	0.00018109658
9637.5	0.00010521595
9643.75	9.4178914E-5
9650	8.2758419E-5
9656.25	0.00016209859
9662.5	0.00014578369
9668.75	0.00033565393
9675	0.00023649576
9681.25	7.7590563E-5
9687.5	2.4555352E-5
9693.75	0.00017579423
9700	0.00014959826
9706.25	0.00019947314
9712.5	0.00019866726
9718.75	9.5299659E-5
9725	0.00026790474
9731.25	8.0886089E-5
9737.5	5.3085508E-5
9743.75	0.00019423622
9750	6.0977784E-5
9756.25	0.00014976705
9762.5	8.4288368E-5
9768.75	0.00019446349
9775	0.00026859983
9781.25	0.00012876307
9787.5	0.0002137263
9793.75	0.00010554758
9800	0.00015327099
9806.25	0.00027101278
9812.5	5.8133957E-5
9818.75	0.00014944183
9825	0.00034839879
9831.25	0.00018500826
9837.5	0.00016041881
9843.75	3.5215361E-5
9850	0.00023981082
9856.25	0.00016250968
9862.5	0.00013763241
9868.75	0.00011867867
9875	0.00013816217
9881.25	9.8993406E-5
9887.5	0.00015472109
9893.75	0.00013737491
9900	0.00011831111
9906.25	0.00021377951
9912.5	0.00010614983
9918.75	0.00017209098
9925	0.00017642791
9931.25	7.6904269E-5
9937.5	0.00027665435
9943.75	0.0001674797
9950	0.00020903013
9956.25	0.00012583159
9962.5	3.4664701E-5
9968.75	5.6975715E-5
9975	0.00016661842
9981.25	0.00020154349
9987.5	0.00012368355
9993.75	0.00029281917
10000	0.00021909932
10006.25	8.3895131E-5
10012.5	8.8947255E-5
10018.75	0.00013357351
10025	8.947462E-5
10031.25	0.00022758727
10037.5	0.00014770027
10043.75	0.00013945332
10050	0.00017212625
10056.25	0.00011878132
10062.5	2.6591121E-5
10068.75	0.00030997721
10075	0.00013223519
10081.25	0.00014539472
10087.5	0.00014035431
10093.75	0.00011856608
10100	0.00041805306
10106.25	0.00017013475
10112.5	5.2196234E-5
10118.75	0.00011831527
10125	0.00013567865
10131.25	5.1861339E-5
10137.5	7.3854084E-5
10143.75	0.00013585646
10150	9.3058523E-5
10156.25	0.0003063645
10162.5	0.00016432439
10168.75	0.00013519156
10175	5.0329199E-5
10181.25	0.00010137107
10187.5	0.00025568067
10193.75	0.00018654945
10200	0.00018626985
10206.25	7.6340849E-5
10212.5	0.00015658656
10218.75	0.00023041728
10225	0.0002710855
10231.25	0.00017860788
10237.5	0.0001733592
10243.75	7.0887504E-5
10250	0.00015680254
10256.25	8.448153E-5
10262.5	0.00013407314
10268.75	0.00026190492
10275	0.00015909053
10281.25	9.0838046E-5
10287.5	0.00033838843
10293.75	8.093152E-5
10300	0.00019484551
10306.25	8.1268571E-5
10312.5	0.00010834891
10318.75	0.00011233021
10325	7.4041934E-5
10331.25	5.6633177E-5
10337.5	3.9248065E-5
10343.75	0.00011556502
10350	8.5458164E-5
10356.25	7.7145169E-5
10362.5	0.0001570109
10368.75	0.00012822894
10375	1.0574206E-5
10381.25	0.0002264017
10387.5	0.00015685789
10393.75	0.00010073622
10400	0.00016324234
10406.25	7.2260546E-5
10412.5	0.00020952007
10418.75	4.7964315E-5
10425	1.4071204E-5
10431.25	0.00012889906
10437.5	3.9421561E-5
10443.75	0.00027968617
10450	5.9259863E-5
10456.25	1.7254818E-5
10462.5	0.00011501164
10468.75	0.00013945731
10475	5.6122538E-5
10481.25	0.00011513209
10487.5	5.927204E-5
10493.75	6.2834039E-5
10500	3.0341482E-5
10506.25	0.00015273255
10512.5	8.5905875E-5
10518.75	0.00021211177
10525	7.6508301E-5
10531.25	0.00015556796
10537.5	8.6090931E-5
10543.75	4.2437441E-5
10550	8.56889E-5
10556.25	1.7259649E-5
10562.5	6.124108E-5
10568.75	0.00012008056
10575	0.00017403446
10581.25	8.3547399E-5
10587.5	7.2050803E-5
10593.75	5.5357258E-5
10600	0.00018118775
10606.25	5.6961254E-5
10612.5	0.00014266692
10618.75	3.7016026E-5
10625	7.7838705E-5
10631.25	3.3539392E-5
10637.5	0.0001037934
10643.75	6.4516876E-5
10650	0.00010965113
10656.25	2.843038E-5
10662.5	3.9365596E-5
10668.75	0.00010440176
10675	9.433196E-5
10681.25	0.00027741892
10687.5	0.00016115241
10693.75	0.00019659528
10700	0.00015971634
10706.25	5.7094923E-5
10712.5	0.00011109349
10718.75	4.8377395E-5
10725	9.8594597E-5
10731.25	0.00010394071
10737.5	0.00016013587
10743.75	9.4545568E-5
10750	0.00011110076
10756.25	1.5738703E-5
10762.5	5.9836173E-5
10768.75	0.00010208733
10775	3.6910216E-5
10781.25	9.4035958E-5
10787.5	0.00010692633
10793.75	0.00024549979
10800	2.0811354E-5
10806.25	9.1054337E-5
10812.5	0.00015729141
10818.75	0.00010983051
10825	0.00023233768
10831.25	4.4941051E-5
10837.5	7.1308706E-5
10843.75	0.00012097985
10850	0.00012271769
10856.25	0.00023032275
10862.5	8.1437866E-5
10868.75	0.00013517175
10875	0.00014959223
10881.25	0.00016618912
10887.5	9.5418563E-5
10893.75	0.00017298824
10900	0.00021524673
10906.25	0.00016407991
10912.5	6.3697811E-5
10918.75	9.9485026E-5
10925	7.1341093E-5
10931.25	0.00022034594
10937.5	2.9438977E-5
10943.75	0.00015115533
10950	6.1751114E-5
10956.25	0.00015355396
10962.5	0.0001818138
10968.75	0.00026422918
10975	4.8459875E-5
10981.25	1.4365137E-5
10987.5	0.00015169867
10993.75	0.0001384841
11000	9.6189605E-5
11006.25	3.1329087E-5
11012.5	0.00017217677
11018.75	0.00010260216
11025	0.00016680729
11031.25	6.0295732E-5
11037.5	0.00015652816
11043.75	7.966544E-5
11050	8.9857971E-5
11056.25	0.00015804932
11062.5	2.6525165E-5
11068.75	0.00013989997
11075	0.00014805781
11081.25	0.0002598532
11087.5	6.8698484E-5
11093.75	3.6405757E-5
11100	0.00010754516
11106.25	6.1916554E-5
11112.5	6.7108245E-5
11118.75	0.00023720169
11125	0.00013615916
11131.25	4.1683432E-5
11137.5	7.3156032E-5
11143.75	9.3373248E-5
11150	0.00013017199
11156.25	0.00012331952
11162.5	0.00014531602
11168.75	7.2948139E-5
11175	0.00013954908
11181.25	8.8832581E-5
11187.5	5.5552033E-5
11193.75	3.4820982E-5
11200	5.1502572E-5
11206.25	0.00018821219
11212.5	0.00012651262
11218.75	7.6983511E-5
11225	8.3362432E-5
11231.25	0.00011935119
11237.5	9.1320568E-5
11243.75	7.1459164E-5
11250	3.6499312E-5
11256.25	0.00013888641
11262.5	6.0931163E-5
11268.75	0.0001739796
11275	0.00011767292
11281.25	0.00021348826
11287.5	0.00010982037
11293.75	6.0168313E-5
11300	0.00022369673
11306.25	0.00016895714
11312.5	0.00016743125
11318.75	0.0001152888
11325	0.00023514649
11331.25	8.3850827E-5
11337.5	0.00022612906
11343.75	0.00027705945
11350	0.00015530866
11356.25	0.00016677965
11362.5	0.00010372695
11368.75	0.00018314221
11375	1.8992861E-5
11381.25	9.7674196E-5
11387.5	0.00014872791
11393.75	9.5462469E-5
11400	0.00013159729
11406.25	4.4753736E-5
11412.5	9.5326802E-5
11418.75	0.00019663162
11425	0.00021376734
11431.25	0.000175702
11437.5	0.00017642022
11443.75	6.2900753E-5
11450	0.00014901444
11456.25	4.8210998E-5
11462.5	5.9454118E-5
11468.75	7.8383395E-5
11475	0.00013642631
11481.25	0.00031512408
11487.5	0.00025859547
11493.75	9.1234152E-5
11500	0.00013339747
11506.25	9.9316552E-5
11512.5	0.00019747868
11518.75	4.8200454E-5
11525	8.4451541E-5
11531.25	8.7497694E-5
11537.5	7.400419E-5
11543.75	9.2472388E-5
11550	0.00015775376
11556.25	0.00010948462
11562.5	0.00021600793
11568.75	0.00011265252
11575	7.875581E-5
11581.25	7.5652956E-5
11587.5	0.00021899838
11593.75	0.00025473862
11600	0.00014166614
11606.25	0.00021264411
11612.5	0.00020266119
11618.75	5.1360486E-5
11625	0.00018134118
11631.25	0.00014112268
11637.5	0.00014352764
11643.75	0.00013203488
11650	8.1805384E-5
11656.25	0.00027630901
11662.5	0.00022775632
11668.75	0.00018874905
11675	3.9923548E-5
11681.25	0.0002506363
11687.5	5.8914827E-5
11693.75	0.0001576028
11700	3.8844016E-5
11706.25	7.8315107E-5
11712.5	0.00013065544
11718.75	4.2721951E-5
11725	0.00022001487
11731.25	0.00010287459
11737.5	7.663819E-5
11743.75	5.2126026E-5
11750	7.2052457E-5
11756.25	0.00019946161
11762.5	0.0003001683
11768.75	2.9205048E-5
11775	0.00012331308
11781.25	8.0693846E-5
11787.5	9.7042973E-5
11793.75	5.5521551E-5
11800	5.3476052E-5
11806.25	0.00026185574
11812.5	0.00017489992
11818.75	7.0840742E-5
11825	3.846931E-5
11831.25	8.4054729E-5
11837.5	0.00019449335
11843.75	0.00011560549
11850	0.00020699459
11856.25	0.00022043069
11862.5	0.00014817396
11868.75	0.00010988717
11875	0.00020827102
11881.25	0.0003287184
11887.5	5.6082785E-5
11893.75	7.5299313E-5
11900	0.00016506062
11906.25	7.7490834E-5
11912.5	0.00020079989
11918.75	2.8720689E-5
11925	9.2270406E-5
11931.25	0.00010481926
11937.5	0.00013785952
11943.75	0.00019858444
11950	0.00023561989
11956.25	0.00012894142
11962.5	0.00017809978
11968.75	0.00013635654
11975	0.00019860299
11981.25	0.00012185067
11987.5	0.00028586929
11993.75	0.00019647084
12000	0.00013747175
12006.25	0.00022639697
12012.5	1.8933393E-5
12018.75	4.9753578E-5
12025	9.0589481E-5
12031.25	0.00024159295
12037.5	0.00014688118
12043.75	0.00026017436
12050	0.00018184188
12056.25	9.3701444E-5
12062.5	0.00011355715
12068.75	0.00012286492
12075	0.00029961165
12081.25	5.3071043E-5
12087.5	4.5218969E-5
12093.75	0.00015494109
12100	0.00017214616
12106.25	0.00026774001
12112.5	0.00026755208
12118.75	5.3976074E-5
12125	0.000292113
12131.25	8.2957008E-5
12137.5	4.138069E-5
12143.75	0.00010424285
12150	0.0001031197
12156.25	0.0002460012
12162.5	0.00026808597
12168.75	0.00018586523
12175	7.5087621E-5
12181.25	0.00011209491
12187.5	8.9187178E-5
12193.75	0.00026602801
12200	0.00018085104
12206.25	0.00021798126
12212.5	0.00011633025
12218.75	0.00014421682
12225	0.00011642042
12231.25	6.4770778E-5
12237.5	8.4283371E-5
12243.75	0.00022449512
12250	6.9295791E-5
12256.25	8.8672219E-5
12262.5	0.00010599975
12268.75	0.00013926925
12275	0.00038795916
12281.25	0.00024674294
12287.5	2.4455255E-5
12293.75	0.00017086702
12300	0.0001767287
12306.25	0.00020932817
12312.5	0.00025302564
12318.75	0.0001608223
12325	8.6193721E-5
12331.25	5.629249E-5
12337.5	6.263106E-5
12343.75	0.0001197267
12350	0.00017573369
12356.25	7.6618453E-5
12362.5	0.00029809086
12368.75	0.0001716617
12375	0.0003539688
12381.25	6.2314643E-5
12387.5	0.00010612724
12393.75	0.0001370778
12400	0.00010689199
12406.25	4.2696471E-5
12412.5	0.00011591336
12418.75	9.2531672E-5
12425	0.00026776543
12431.25	7.4726585E-5
12437.5	8.6569187E-5
12443.75	0.00019002619
12450	5.1880225E-5
12456.25	0.00010439855
12462.5	0.00010778033
12468.75	0.00022830831
[truncated: 38,004 more rows]
