# Supplementary material for: Electrically activated ferroelectric nematic microrobots
Source: Nat Commun. 2024 Aug 20;15:6928. doi: 10.1038/s41467-024-50226-y (PMC11336208; doi:10.1038/s41467-024-50226-y)
Supplement: Supplementary file 11 — Source Data [file 41467_2024_50226_MOESM11_ESM.zip › Figure4/fswp/f02000U090.csv]

ASCII data file created with TiePie Multi Channel software. www.tiepie.com.
2023-09-22 15:19:59 040m
Frequency	FFT1
Hz	V
0	0.015739952
6.25	0.0029748259
12.5	0.00076085493
18.75	0.0030238634
25	0.00046437363
31.25	0.0021444443
37.5	0.00089998863
43.75	0.0016879589
50	0.0033349143
56.25	0.00096131381
62.5	0.0023749067
68.75	0.0014185105
75	0.00090859894
81.25	0.0014475548
87.5	0.00096087925
93.75	0.0009076926
100	0.0012812866
106.25	0.00055182766
112.5	0.0010122069
118.75	0.0018350212
125	0.0013925745
131.25	0.0010658644
137.5	0.0044947028
143.75	0.0032716413
150	0.00035252086
156.25	0.016551869
162.5	0.0035440754
168.75	0.00058816891
175	0.0025750768
181.25	0.0033730564
187.5	0.0040329447
193.75	0.0028330992
200	0.0019833769
206.25	0.0017108298
212.5	0.0050360908
218.75	0.0085738743
225	0.0057846759
231.25	0.0023802073
237.5	0.017625021
243.75	0.0092641427
250	0.0048835454
256.25	0.0060654955
262.5	0.012588913
268.75	0.0064955226
275	0.0059679801
281.25	0.018546588
287.5	0.019782097
293.75	0.010748167
300	0.012281827
306.25	0.019079302
312.5	0.018251077
318.75	0.0049866916
325	0.0049966421
331.25	0.013154002
337.5	0.0079562106
343.75	0.0032895344
350	0.0065807992
356.25	0.0034621736
362.5	0.0062271502
368.75	0.0094738014
375	0.020678364
381.25	0.0053081546
387.5	0.0051121811
393.75	0.0016924657
400	0.0059410075
406.25	0.0048546019
412.5	0.0068524271
418.75	0.0045476911
425	0.01124011
431.25	0.0070526938
437.5	0.010911616
443.75	0.0076886919
450	0.0064444964
456.25	0.0097042945
462.5	0.0093426477
468.75	0.0079171812
475	0.0048137571
481.25	0.0081936182
487.5	0.0057291493
493.75	0.0025168505
500	0.0045384986
506.25	0.0029913337
512.5	0.0029725635
518.75	0.0057325796
525	0.0045512769
531.25	0.0060751006
537.5	0.0046246298
543.75	0.004101778
550	0.0038073827
556.25	0.0027519578
562.5	0.0042987573
568.75	0.002644616
575	0.0031125969
581.25	0.0040532427
587.5	0.0034563671
593.75	0.0031528738
600	0.0051825133
606.25	0.0021847827
612.5	0.0016214469
618.75	0.0065313184
625	0.0023455013
631.25	0.0055804572
637.5	0.0013036951
643.75	0.0020569416
650	0.001120404
656.25	0.0051170388
662.5	0.0020257276
668.75	0.0028389765
675	0.0013526157
681.25	0.0019274183
687.5	0.00038805381
693.75	0.0020066375
700	0.0015627569
706.25	0.00064402373
712.5	0.0029659648
718.75	0.0028446157
725	0.0031259398
731.25	0.0014946774
737.5	0.0034431466
743.75	0.0080700258
750	0.0062512159
756.25	0.0012659551
762.5	0.00041427587
768.75	0.0011803635
775	0.0010199988
781.25	0.00062911454
787.5	0.0042632146
793.75	0.0033074238
800	0.0057772678
806.25	0.0017289186
812.5	0.0014408601
818.75	0.003270164
825	0.008235826
831.25	0.0026673311
837.5	0.0054684967
843.75	0.0025444862
850	0.0028690304
856.25	0.0026223634
862.5	0.0034625083
868.75	0.0048437508
875	0.0062684792
881.25	0.002396181
887.5	0.00046857146
893.75	0.00060523875
900	0.0038505939
906.25	0.0028995035
912.5	0.00055228862
918.75	0.00062851715
925	0.00049171832
931.25	0.0018447511
937.5	0.0040307913
943.75	0.0050177132
950	0.0029585524
956.25	0.0027582954
962.5	0.0015678565
968.75	0.0031883265
975	0.0042907182
981.25	0.0027279208
987.5	0.0019297398
993.75	0.0016659837
1000	0.0029103796
1006.25	0.0013737262
1012.5	0.00082620155
1018.75	0.00077423838
1025	0.0011003833
1031.25	0.00090982527
1037.5	0.0023448161
1043.75	0.0027290862
1050	0.0011679467
1056.25	0.0017168365
1062.5	0.0042156871
1068.75	0.0047177697
1075	0.002167202
1081.25	0.0020839814
1087.5	0.0011113788
1093.75	0.0032685033
1100	0.0058512014
1106.25	0.0016946887
1112.5	0.0052929114
1118.75	0.0065393427
1125	0.0025527708
1131.25	0.0029378461
1137.5	0.00272383
1143.75	0.0036024659
1150	0.0051390116
1156.25	0.0023432608
1162.5	0.0042439405
1168.75	0.0023419414
1175	0.0041046192
1181.25	0.0047307714
1187.5	0.0059178951
1193.75	0.0065154265
1200	0.0020140905
1206.25	0.0044702506
1212.5	0.0025638173
1218.75	0.0010019853
1225	0.0013617213
1231.25	0.0011235903
1237.5	0.0014447058
1243.75	0.0030936147
1250	0.0035100145
1256.25	0.018716847
1262.5	0.0072211695
1268.75	0.0036064909
1275	0.0012361393
1281.25	0.0020748016
1287.5	0.0013648414
1293.75	0.0037322837
1300	0.0027782573
1306.25	0.0033218068
1312.5	0.0045051144
1318.75	0.00072862187
1325	0.0034097905
1331.25	0.0011968719
1337.5	0.0049943913
1343.75	0.00051334792
1350	0.00097579947
1356.25	0.0015918169
1362.5	0.0020738146
1368.75	0.00044531109
1375	0.0018041001
1381.25	0.0011210782
1387.5	0.001264922
1393.75	0.00034100687
1400	0.001558126
1406.25	0.00059955494
1412.5	0.0010238727
1418.75	0.0010552043
1425	0.00089589933
1431.25	0.0018367342
1437.5	0.0019952038
1443.75	0.00069175326
1450	0.0014478952
1456.25	0.00089982512
1462.5	0.00052834287
1468.75	0.0012889361
1475	0.0018616606
1481.25	0.001033154
1487.5	0.00048152522
1493.75	0.00075587521
1500	0.002789274
1506.25	0.00066613088
1512.5	0.0024095823
1518.75	0.00045352588
1525	0.00024862093
1531.25	0.002169148
1537.5	0.00099008086
1543.75	0.00046993127
1550	0.0024057928
1556.25	0.0017076038
1562.5	0.00062267647
1568.75	0.0013193801
1575	0.0020437706
1581.25	0.0017748966
1587.5	0.00029950613
1593.75	0.0010143995
1600	0.0017225436
1606.25	0.0011944068
1612.5	0.0010720943
1618.75	0.0010543924
1625	0.0016512089
1631.25	6.3954981E-5
1637.5	0.00053210666
1643.75	0.00067669118
1650	0.00080112772
1656.25	0.00042169431
1662.5	0.00016124433
1668.75	0.00023056614
1675	0.00023156231
1681.25	0.00050976851
1687.5	0.00056663003
1693.75	0.00038527187
1700	0.00157861
1706.25	0.00052427757
1712.5	0.00054520606
1718.75	0.0013776079
1725	0.00025036164
1731.25	0.0025434062
1737.5	0.001147098
1743.75	0.00068320031
1750	0.00061750833
1756.25	0.0005441242
1762.5	0.00019641958
1768.75	0.00020186743
1775	0.00043806493
1781.25	0.00099810628
1787.5	0.0004437082
1793.75	0.0001797579
1800	0.00078259145
1806.25	0.00014243674
1812.5	0.00054147043
1818.75	0.00046259572
1825	0.00030298049
1831.25	0.00017964628
1837.5	0.0012125781
1843.75	0.00014507172
1850	8.5408737E-5
1856.25	0.00030903825
1862.5	0.00071284402
1868.75	0.00087101087
1875	0.00081133456
1881.25	0.00081068023
1887.5	0.0018356468
1893.75	0.00049501973
1900	0.0003827657
1906.25	0.00092510656
1912.5	0.00045629306
1918.75	0.00058454246
1925	0.0011516091
1931.25	0.00047894287
1937.5	0.00051787617
1943.75	0.00061840084
1950	0.00071227991
1956.25	0.00082181992
1962.5	0.00052431258
1968.75	0.00023861581
1975	0.00037314356
1981.25	0.00073619294
1987.5	0.00052309092
1993.75	0.00063714222
2000	0.0020095268
2006.25	0.0010215401
2012.5	0.00036732148
2018.75	0.00039506103
2025	0.00078478189
2031.25	0.00039238001
2037.5	0.00064252801
2043.75	0.00015025736
2050	0.00028402815
2056.25	4.5781221E-5
2062.5	0.00087363139
2068.75	0.0005807591
2075	0.00078482324
2081.25	0.00083652299
2087.5	0.0018440087
2093.75	0.00094293946
2100	0.0012892764
2106.25	0.00070497865
2112.5	0.00061763178
2118.75	0.00090619984
2125	0.00099751977
2131.25	0.0012546031
2137.5	0.00085287445
2143.75	0.00047852558
2150	0.00020023854
2156.25	0.00084648474
2162.5	0.0011260662
2168.75	0.0039369411
2175	0.0012566792
2181.25	0.0018570543
2187.5	0.00022438264
2193.75	0.0016933249
2200	0.0007535321
2206.25	0.00089045388
2212.5	0.0010321847
2218.75	0.001508998
2225	0.00076367106
2231.25	0.00077562072
2237.5	0.00079832778
2243.75	0.00071464818
2250	0.0006924946
2256.25	0.0012358614
2262.5	0.002911493
2268.75	0.0024786821
2275	0.0015163389
2281.25	0.00077826162
2287.5	0.00083061481
2293.75	0.00051559049
2300	0.0017170772
2306.25	0.0002312083
2312.5	0.0010541605
2318.75	0.00060264243
2325	0.00096778331
2331.25	0.00094828367
2337.5	0.0018446556
2343.75	0.00095671131
2350	0.00093822163
2356.25	0.0010103801
2362.5	0.0016222434
2368.75	0.0017951697
2375	0.0016428012
2381.25	0.00061504531
2387.5	0.00074298516
2393.75	0.0010627462
2400	0.00082984812
2406.25	0.0020668931
2412.5	0.00072214945
2418.75	0.0016877876
2425	6.2481311E-5
2431.25	0.00028745381
2437.5	0.0010400321
2443.75	0.0013267921
2450	0.00083341327
2456.25	0.0011287663
2462.5	0.001686741
2468.75	0.0012442487
2475	0.00047702339
2481.25	0.00046226108
2487.5	0.00046255275
2493.75	0.00093847938
2500	0.001367532
2506.25	0.00098451318
2512.5	0.0015360515
2518.75	0.0036424503
2525	0.0012030842
2531.25	0.0011058789
2537.5	0.0020725491
2543.75	0.001005932
2550	0.0010498597
2556.25	0.000713747
2562.5	0.00064904412
2568.75	0.00076654241
2575	0.00072712027
2581.25	0.00043474991
2587.5	0.0014270962
2593.75	0.0027490819
2600	0.0009497538
2606.25	0.0010754197
2612.5	0.00097740974
2618.75	0.00072699587
2625	0.00052142862
2631.25	0.00076003485
2637.5	0.000370068
2643.75	0.00076849655
2650	0.00071071798
2656.25	0.00084141375
2662.5	0.0013176631
2668.75	0.0015696211
2675	0.0019732482
2681.25	0.0014819642
2687.5	0.0017674775
2693.75	0.00043480532
2700	0.0018170061
2706.25	0.00097994404
2712.5	0.00021326568
2718.75	0.0015264415
2725	0.00089208241
2731.25	0.00051221867
2737.5	0.00032353496
2743.75	0.0010716631
2750	0.00075542145
2756.25	0.00082861307
2762.5	0.0016358152
2768.75	0.0010914226
2775	0.0014185153
2781.25	0.00094936681
2787.5	0.0010327187
2793.75	0.0035900798
2800	0.00073768734
2806.25	0.0013883043
2812.5	0.00078968718
2818.75	0.0012855592
2825	0.0011722233
2831.25	0.0030971154
2837.5	0.0012302193
2843.75	0.0017832011
2850	0.0013850165
2856.25	0.00062254536
2862.5	0.00054471332
2868.75	0.00033585552
2875	0.000523565
2881.25	0.0012694779
2887.5	0.00065547743
2893.75	0.00079118881
2900	0.0014266995
2906.25	0.00044000864
2912.5	0.00035383766
2918.75	0.00053873305
2925	0.00061642694
2931.25	0.00043132096
2937.5	0.00012564672
2943.75	0.0006834453
2950	0.0014629658
2956.25	0.0012279655
2962.5	0.0008917713
2968.75	0.0005145931
2975	0.00064750531
2981.25	0.0014648641
2987.5	0.001410027
2993.75	0.00090645936
3000	0.00084418476
3006.25	0.00031476388
3012.5	0.00095516747
3018.75	0.0007009207
3025	0.00036964801
3031.25	0.00030187112
3037.5	0.00034989551
3043.75	0.00037912187
3050	0.00034631666
3056.25	0.00078484581
3062.5	0.0013255484
3068.75	0.001251801
3075	0.00024021194
3081.25	0.00071449372
3087.5	0.00095491057
3093.75	0.00062554044
3100	0.00058814376
3106.25	0.00076208778
3112.5	0.00067388474
3118.75	0.00046267535
3125	0.00028033248
3131.25	0.00074857858
3137.5	0.00024323695
3143.75	0.00073390167
3150	0.00018835311
3156.25	0.00031989653
3162.5	0.0001736211
3168.75	0.00076245295
3175	0.00066983834
3181.25	0.00020352016
3187.5	0.00064050018
3193.75	0.00091764422
3200	0.00030381606
3206.25	4.572573E-5
3212.5	0.00064984186
3218.75	0.0001474399
3225	0.00068829495
3231.25	0.00041032454
3237.5	0.00045361357
3243.75	0.00055922515
3250	0.00033001437
3256.25	0.00045423345
3262.5	0.00041546445
3268.75	0.00018584618
3275	0.00034257942
3281.25	0.00024904906
3287.5	0.00055813241
3293.75	2.0552274E-5
3300	9.7237217E-5
3306.25	0.00010069466
3312.5	9.9392853E-5
3318.75	0.00043002276
3325	0.00012882186
3331.25	0.00021548299
3337.5	0.00026742931
3343.75	0.00061535676
3350	0.00061979402
3356.25	0.00050809731
3362.5	0.00055103853
3368.75	0.00050254288
3375	0.00042263964
3381.25	0.00056343973
3387.5	0.00055785522
3393.75	0.00014632935
3400	0.00043012039
3406.25	0.00022846393
3412.5	5.6963535E-5
3418.75	0.00021673146
3425	4.471144E-5
3431.25	0.00029764232
3437.5	6.5276113E-5
3443.75	0.00062325273
3450	0.00012559213
3456.25	0.0008294516
3462.5	0.0001961326
3468.75	0.00030509833
3475	0.00021977103
3481.25	0.00012858575
3487.5	0.00049395061
3493.75	0.00044652566
3500	0.00025323317
3506.25	0.0001650393
3512.5	0.00029490142
3518.75	0.00013846354
3525	0.00027336952
3531.25	0.00049137831
3537.5	0.00062676031
3543.75	0.00048586418
3550	0.00017086963
3556.25	0.00018181933
3562.5	0.00033133705
3568.75	0.00033049891
3575	0.00051241219
3581.25	0.00035553212
3587.5	0.00052280826
3593.75	0.00023300763
3600	0.00018925722
3606.25	8.337528E-5
3612.5	8.5266386E-5
3618.75	0.00023329229
3625	0.00029635254
3631.25	0.00044629973
3637.5	0.00018117283
3643.75	0.00012223801
3650	0.00027830404
3656.25	0.00043533173
3662.5	0.00021958816
3668.75	0.00016050777
3675	0.00035722742
3681.25	0.00027889027
3687.5	0.00028698225
3693.75	0.00013129712
3700	0.00025407681
3706.25	0.00015050577
3712.5	0.00022083376
3718.75	0.00033010175
3725	9.101692E-5
3731.25	0.00015478241
3737.5	0.00042322928
3743.75	0.00050299425
3750	0.00043611796
3756.25	0.0002923547
3762.5	0.00035976606
3768.75	0.0002497936
3775	0.00046208483
3781.25	6.9653732E-5
3787.5	0.00025071383
3793.75	0.00017882455
3800	0.00044797267
3806.25	0.00058553744
3812.5	0.00018144723
3818.75	0.00030116969
3825	0.00044712546
3831.25	0.00039373052
3837.5	0.0005728243
3843.75	0.00040843871
3850	0.00019112928
3856.25	0.00015719555
3862.5	0.0002640421
3868.75	0.00029801595
3875	0.00037052185
3881.25	0.00037680397
3887.5	0.00061030074
3893.75	0.00046202721
3900	0.00050274453
3906.25	0.00032476655
3912.5	0.00054314256
3918.75	0.0003628769
3925	0.00062385517
3931.25	0.00034756317
3937.5	0.00065293469
3943.75	0.00054359735
3950	0.0011973104
3956.25	0.0011954036
3962.5	0.00091545831
3968.75	0.0014491181
3975	0.0020968471
3981.25	0.0027116535
3987.5	0.0043152471
3993.75	0.011353356
4000	0.028710808
4006.25	0.0063911061
4012.5	0.0036635084
4018.75	0.0024419195
4025	0.0018290151
4031.25	0.0017891298
4037.5	0.0014846693
4043.75	0.0010266677
4050	0.0010963274
4056.25	0.00082306525
4062.5	0.00062714227
4068.75	0.0012319872
4075	0.00063488654
4081.25	0.00066259781
4087.5	0.00048412086
4093.75	0.00059241647
4100	0.0007296867
4106.25	0.00068579183
4112.5	0.00029731549
4118.75	0.00066072622
4125	0.00057457536
4131.25	0.00032088553
4137.5	0.00046849401
4143.75	0.00037937072
4150	0.00043981964
4156.25	0.00032965915
4162.5	0.00052843807
4168.75	0.00047406254
4175	0.00027156316
4181.25	0.00038857464
4187.5	0.00024357176
4193.75	0.00040509451
4200	0.00041971888
4206.25	0.00034992735
4212.5	8.7601973E-5
4218.75	0.00032585583
4225	0.00018068675
4231.25	0.00020866749
4237.5	8.4119721E-5
4243.75	0.00029931119
4250	0.00063554921
4256.25	0.00043731416
4262.5	0.00026793784
4268.75	0.00047711105
4275	0.00013274357
4281.25	2.3057447E-5
4287.5	8.1745021E-5
4293.75	0.00033466756
4300	0.00020203584
4306.25	0.00027637296
4312.5	0.0002249176
4318.75	0.00011076953
4325	0.00025781895
4331.25	0.0002485036
4337.5	0.00029904094
4343.75	0.00030510213
4350	0.00019992526
4356.25	0.00029433741
4362.5	0.00028275266
4368.75	0.00017110548
4375	0.00029886674
4381.25	0.00014195342
4387.5	0.00021508303
4393.75	0.00047619191
4400	0.00014214438
4406.25	0.00018553998
4412.5	0.00011146466
4418.75	0.00031045395
4425	0.0001129994
4431.25	1.930568E-5
4437.5	0.00015533952
4443.75	0.00034626865
4450	0.00026627456
4456.25	0.00031976342
4462.5	0.0001154801
4468.75	0.0001645633
4475	0.00034066716
4481.25	0.00010130908
4487.5	0.00024255041
4493.75	0.00013333823
4500	0.00030059663
4506.25	0.00020797442
4512.5	8.8102048E-5
4518.75	4.8887578E-5
4525	0.00020259995
4531.25	0.00033770791
4537.5	0.00025662349
4543.75	0.00034865251
4550	0.00039015243
4556.25	0.00020209667
4562.5	0.00018081614
4568.75	0.00014255419
4575	0.00017275002
4581.25	0.00028840831
4587.5	0.00036247708
4593.75	0.00027950748
4600	0.00012360211
4606.25	8.5456831E-5
4612.5	8.6771344E-5
4618.75	0.000285011
4625	0.00033875923
4631.25	2.5601098E-5
4637.5	0.00011819019
4643.75	0.0003715768
4650	7.734125E-5
4656.25	0.00049030294
4662.5	0.00017175049
4668.75	0.00036074069
4675	0.00027576738
4681.25	3.2462584E-5
4687.5	0.0003709888
4693.75	0.00010617331
4700	0.00018542956
4706.25	4.4342244E-5
4712.5	0.00020865665
4718.75	0.00018232862
4725	0.00017736509
4731.25	0.00018793314
4737.5	0.000112808
4743.75	0.00028195121
4750	0.00010715333
4756.25	0.00012010413
4762.5	5.835997E-5
4768.75	0.00019374351
4775	0.00015505525
4781.25	0.00038433479
4787.5	0.0001558757
4793.75	0.00033055193
4800	0.00011857983
4806.25	0.00011675452
4812.5	0.00052186287
4818.75	0.00014103337
4825	0.0003926748
4831.25	0.00036485825
4837.5	0.00010248663
4843.75	0.00027803923
4850	0.00018722013
4856.25	0.00020601958
4862.5	8.6111268E-5
4868.75	6.5064945E-5
4875	0.00029348278
4881.25	0.00024711574
4887.5	6.6988914E-5
4893.75	0.00021693967
4900	0.00026399642
4906.25	0.00016697413
4912.5	0.00011941921
4918.75	0.00031376317
4925	0.000158294
4931.25	9.9004084E-5
4937.5	0.00048860801
4943.75	9.5242392E-5
4950	2.5256447E-5
4956.25	0.0001249421
4962.5	0.00017921241
4968.75	0.00019343074
4975	0.00015591833
4981.25	0.00030082872
4987.5	0.00036546511
4993.75	0.00012558278
5000	0.00038064482
5006.25	0.00010702162
5012.5	3.4225294E-5
5018.75	0.00020825809
5025	0.00017983885
5031.25	0.00020372115
5037.5	0.00012184937
5043.75	0.00022022914
5050	0.00024062134
5056.25	0.00015519894
5062.5	0.00014603469
5068.75	3.9285315E-5
5075	0.00021266498
5081.25	0.00022885906
5087.5	0.00017190804
5093.75	0.00029450206
5100	0.00037361064
5106.25	0.00022106935
5112.5	0.00012208959
5118.75	0.00018774088
5125	0.0003023339
5131.25	0.00019166277
5137.5	0.000199687
5143.75	0.00025329346
5150	0.00029777758
5156.25	0.00013731405
5162.5	0.00039403707
5168.75	0.00014513799
5175	0.00032934264
5181.25	0.00014551455
5187.5	0.00012916684
5193.75	7.9261047E-5
5200	0.00016959071
5206.25	0.00028267354
5212.5	9.1092708E-5
5218.75	0.000171159
5225	0.00031006227
5231.25	0.00023568205
5237.5	0.00025181438
5243.75	0.00013155333
5250	0.00025497263
5256.25	0.00024459562
5262.5	0.0002204941
5268.75	0.00026878938
5275	0.0003617732
5281.25	0.0001063881
5287.5	0.00048331703
5293.75	0.00035976388
5300	0.00020443932
5306.25	0.00036521419
5312.5	0.00033847455
5318.75	6.0382306E-5
5325	0.00012007779
5331.25	0.00019129275
5337.5	0.00058446695
5343.75	0.00043251736
5350	0.00017103554
5356.25	0.00029082664
5362.5	0.00035241061
5368.75	0.00033759949
5375	5.8463091E-5
5381.25	0.00039490616
5387.5	0.00013466641
5393.75	0.00013860475
5400	1.954896E-5
5406.25	0.00021957547
5412.5	0.00030653265
5418.75	0.00042331704
5425	0.00011170747
5431.25	0.00027734128
5437.5	0.00011803625
5443.75	0.00037003195
5450	0.00064226941
5456.25	0.00029904463
5462.5	0.00016323502
5468.75	0.00019946726
5475	0.00044985073
5481.25	0.0001532331
5487.5	0.00023559381
5493.75	0.00022265341
5500	0.00013880224
5506.25	0.0001910073
5512.5	0.00019728847
5518.75	0.00020095255
5525	0.00018269586
5531.25	0.00045396225
5537.5	0.00028614373
5543.75	4.7892701E-5
5550	0.00038165486
5556.25	0.00032870186
5562.5	0.00026760427
5568.75	0.00028111477
5575	0.00022199569
5581.25	0.0003677516
5587.5	0.00054149331
5593.75	0.00014060549
5600	0.00024221339
5606.25	0.00033302494
5612.5	0.00033679699
5618.75	0.00046004261
5625	0.00028441875
5631.25	8.7134708E-5
5637.5	0.00035259032
5643.75	0.00019850326
5650	0.00045747856
5656.25	0.00037800446
5662.5	0.00018411296
5668.75	0.00018486983
5675	0.0001926783
5681.25	0.00052619973
5687.5	0.00039248543
5693.75	0.00035065956
5700	0.00057279275
5706.25	0.00030361481
5712.5	0.00046918726
5718.75	0.00034373796
5725	0.00036781088
5731.25	0.00037622191
5737.5	0.00041244874
5743.75	0.00031323713
5750	0.00015703436
5756.25	0.00037236216
5762.5	0.00072753675
5768.75	0.0005068272
5775	0.00044676177
5781.25	0.00063333692
5787.5	0.00058485831
5793.75	0.00020599601
5800	0.00022061831
5806.25	0.00033212385
5812.5	0.00033355187
5818.75	0.00026592366
5825	0.00032404656
5831.25	0.0001483519
5837.5	0.00024367422
5843.75	0.00026514627
5850	0.00019435893
5856.25	0.00024955943
5862.5	0.00010816825
5868.75	0.00016850582
5875	0.00035525952
5881.25	0.00028581001
5887.5	0.00026357721
5893.75	0.00040099094
5900	0.00039380584
5906.25	0.00047778821
5912.5	0.00051592266
5918.75	0.00020595994
5925	0.0002476804
5931.25	0.00039059852
5937.5	0.0001592469
5943.75	0.00031891239
5950	0.00017394029
5956.25	0.00011312072
5962.5	0.00049667881
5968.75	0.0002331726
5975	0.00047534116
5981.25	0.00017661951
5987.5	0.0003764561
5993.75	0.00027794576
6000	0.0004791342
6006.25	0.00042581234
6012.5	0.00053319691
6018.75	9.331138E-5
6025	0.00036535286
6031.25	0.00021734805
6037.5	0.00027285475
6043.75	0.00012119755
6050	0.00020764328
6056.25	0.00017424163
6062.5	0.00040067261
6068.75	0.00052784594
6075	0.0002483828
6081.25	0.00032016286
6087.5	0.00024297318
6093.75	0.00032612874
6100	0.00069458231
6106.25	0.00040852562
6112.5	0.00041426368
6118.75	0.00040292376
6125	0.00031009682
6131.25	0.00017518483
6137.5	7.6468271E-5
6143.75	0.00030066084
6150	0.00043375297
6156.25	0.0005368793
6162.5	0.00019137701
6168.75	0.00028131894
6175	0.00027242652
6181.25	0.00042504714
6187.5	0.00020753772
6193.75	0.00010211777
6200	0.0003686756
6206.25	0.00061250515
6212.5	0.00034865919
6218.75	0.00032323271
6225	0.00079640123
6231.25	0.0003532421
6237.5	0.00037144514
6243.75	0.00062405161
6250	0.00031069759
6256.25	0.00037831557
6262.5	0.00050203114
6268.75	0.0004998137
6275	0.00078900454
6281.25	0.00048054591
6287.5	0.00035016505
6293.75	3.9563591E-5
6300	0.00033527054
6306.25	0.00013414194
6312.5	0.00013457408
6318.75	0.00085464947
6325	0.00037675527
6331.25	0.00059443174
6337.5	0.00055806512
6343.75	0.00026787963
6350	0.00012654577
6356.25	0.00061719191
6362.5	0.00012064342
6368.75	0.00046913464
6375	0.00040666913
6381.25	9.9618905E-5
6387.5	0.00051278249
6393.75	0.00022301309
6400	0.00095051252
6406.25	0.00025171429
6412.5	0.0005945144
6418.75	0.00038915963
6425	0.00047749743
6431.25	0.00053072936
6437.5	8.3429606E-5
6443.75	0.00046102992
6450	0.00064016387
6456.25	0.00065104978
6462.5	0.00023804989
6468.75	0.00018916578
6475	0.00089502339
6481.25	0.00025650517
6487.5	0.00035849345
6493.75	0.00015794498
6500	0.0002116657
6506.25	0.00059957427
6512.5	7.1227345E-5
6518.75	0.0002027847
6525	0.00064349221
6531.25	0.00081149702
6537.5	0.00084082456
6543.75	0.00060950883
6550	0.00052310581
6556.25	0.00057463998
6562.5	0.00016650745
6568.75	0.00025759237
6575	0.00024416215
6581.25	0.00013419082
6587.5	0.00045996862
6593.75	0.00023010282
6600	8.1675307E-5
6606.25	0.00020956364
6612.5	0.00070540415
6618.75	0.00057606381
6625	0.00021784679
6631.25	0.00027587915
6637.5	0.00021928625
6643.75	7.2957386E-5
6650	0.00013303526
6656.25	0.00016060746
6662.5	0.00057909526
6668.75	0.00023087547
6675	9.0907969E-5
6681.25	0.00051210006
6687.5	0.00050137919
6693.75	0.00053683555
6700	0.00058242833
6706.25	0.00037855631
6712.5	0.00055196633
6718.75	0.0002727292
6725	0.00060895179
6731.25	0.00043070114
6737.5	0.00035473996
6743.75	0.00014161471
6750	0.00054912708
6756.25	0.00051998053
6762.5	0.0012420253
6768.75	0.00079084425
6775	0.00096317595
6781.25	0.00048064921
6787.5	0.00036091897
6793.75	0.00054405895
6800	0.00014552517
6806.25	0.00061835652
6812.5	0.0002894632
6818.75	0.00035605203
6825	0.00014872188
6831.25	0.00094353877
6837.5	0.00030962502
6843.75	0.00052469572
6850	0.00040583498
6856.25	0.00072817398
6862.5	0.00024201921
6868.75	0.00048395142
6875	0.00041352781
6881.25	0.00013735653
6887.5	0.00027001408
6893.75	0.00028467285
6900	0.00071064939
6906.25	0.00074141187
6912.5	0.00017923427
6918.75	0.00037882115
6925	0.00018426715
6931.25	0.00015916639
6937.5	0.00042028164
6943.75	0.00055290423
6950	0.00032571485
6956.25	0.00023421429
6962.5	0.00030979528
6968.75	0.00035346712
6975	0.0007653656
6981.25	0.0003831247
6987.5	0.00021486449
6993.75	0.00039247691
7000	7.701536E-5
7006.25	0.00031686662
7012.5	0.00048346831
7018.75	0.00036055382
7025	0.00028624069
7031.25	0.0002913881
7037.5	0.00072581047
7043.75	0.00026529883
7050	0.00065905676
7056.25	0.00087838883
7062.5	0.00045565891
7068.75	0.00040517557
7075	0.00054932892
7081.25	0.00043126216
7087.5	0.00036507226
7093.75	0.00050890338
7100	0.00060369856
7106.25	0.00046392912
7112.5	0.00037265549
7118.75	0.00047909595
7125	0.00043572966
7131.25	0.00018408366
7137.5	0.00020876852
7143.75	0.00035245755
7150	4.453241E-5
7156.25	0.00074003964
7162.5	0.00084063862
7168.75	0.00014568808
7175	0.00023968033
7181.25	0.0004564846
7187.5	0.00031697366
7193.75	0.00052030195
7200	0.00061982982
7206.25	0.0014289959
7212.5	0.00013924253
7218.75	0.00043941781
7225	0.00064175908
7231.25	0.00058325478
7237.5	0.00067642201
7243.75	0.00040447901
7250	0.00063187103
7256.25	0.00057386605
7262.5	0.00047471548
7268.75	0.00074997005
7275	0.00033387404
7281.25	7.0083033E-5
7287.5	0.00048044095
7293.75	0.00052986352
7300	0.00053537996
7306.25	0.00031292111
7312.5	0.00030312143
7318.75	0.00093854868
7325	0.00047223474
7331.25	0.00013254278
7337.5	0.00016692375
7343.75	0.00044678372
7350	0.00033422481
7356.25	0.00094790408
7362.5	0.00043561464
7368.75	0.00019820421
7375	0.00038066845
7381.25	0.00034494388
7387.5	0.00028671978
7393.75	0.00080399796
7400	0.00039293032
7406.25	9.2651189E-5
7412.5	0.00086807083
7418.75	0.00019974178
7425	0.0011963945
7431.25	0.00034472653
7437.5	0.00025966404
7443.75	0.00047433685
7450	0.00029107932
7456.25	0.00024479153
7462.5	0.00053622315
7468.75	0.00039362601
7475	0.00065509626
7481.25	0.0003727116
7487.5	0.00015882038
7493.75	0.00033763739
7500	0.00035392461
7506.25	0.00024131139
7512.5	0.00022453229
7518.75	0.00019725508
7525	0.00039637943
7531.25	9.7637293E-5
7537.5	0.00041117025
7543.75	0.00062190988
7550	0.00064408905
7556.25	0.00042081623
7562.5	0.00074520233
7568.75	0.00048077359
7575	0.00065988067
7581.25	0.00043264791
7587.5	0.00052145189
7593.75	0.0006003566
7600	0.00060518776
7606.25	0.00057634626
7612.5	0.00027509525
7618.75	0.00041504827
7625	0.00044500992
7631.25	0.00029979123
7637.5	0.00042956482
7643.75	0.00061975816
7650	0.00036487175
7656.25	0.00049731825
7662.5	9.6444635E-5
7668.75	0.00024522661
7675	0.00021772932
7681.25	0.00017205308
7687.5	0.00040569194
7693.75	0.00051019934
7700	0.00096465132
7706.25	0.00046483335
7712.5	0.00030664663
7718.75	0.00031390205
7725	5.3228275E-5
7731.25	0.00030679997
7737.5	0.00025338894
7743.75	0.00043671988
7750	0.00078972725
7756.25	0.00012539519
7762.5	0.00048497401
7768.75	0.00046542623
7775	0.00021845892
7781.25	4.9119052E-5
7787.5	0.00024604928
7793.75	0.00012063573
7800	7.9233407E-5
7806.25	0.00010374412
7812.5	0.0004200183
7818.75	0.0003295571
7825	8.4484997E-5
7831.25	0.00020820213
7837.5	0.00059167999
7843.75	0.00015989634
7850	0.00026165453
7856.25	0.00046710878
7862.5	0.00028292723
7868.75	0.00027598962
7875	0.00024512782
7881.25	0.00019219455
7887.5	0.00013926501
7893.75	0.00026820967
7900	0.00053149825
7906.25	0.00042103315
7912.5	0.00050232025
7918.75	0.00020854941
7925	0.00019980217
7931.25	0.00067365896
7937.5	0.00030174819
7943.75	0.00041285205
7950	0.00042077652
7956.25	0.00038687699
7962.5	0.00059723839
7968.75	0.00054763145
7975	0.0003789753
7981.25	0.0011217555
7987.5	0.0011374343
7993.75	0.0043140141
8000	0.0032367727
8006.25	0.00098521408
8012.5	0.00074631794
8018.75	0.00068077321
8025	0.00057504889
8031.25	7.9736706E-5
8037.5	0.00085551369
8043.75	0.00036749289
8050	0.00030987752
8056.25	0.00023315995
8062.5	0.00023493555
8068.75	0.00053093854
8075	0.00011486269
8081.25	0.00044204168
8087.5	0.00049614205
8093.75	0.00020619478
8100	0.00061406486
8106.25	0.00028561171
8112.5	0.00045503541
8118.75	0.00039667497
8125	0.00036571919
8131.25	0.00051520108
8137.5	0.00039746973
8143.75	0.00022675702
8150	0.00024104942
8156.25	0.00039845248
8162.5	0.00047645205
8168.75	5.6320453E-5
8175	0.00062445447
8181.25	0.0002529892
8187.5	0.00027100828
8193.75	0.00013299671
8200	0.00045762925
8206.25	0.00041739841
8212.5	0.00015772102
8218.75	0.00041240658
8225	0.0001330096
8231.25	0.00010949496
8237.5	8.9563801E-5
8243.75	8.4134464E-5
8250	0.00033722723
8256.25	0.00019240014
8262.5	0.00012552853
8268.75	0.00034702416
8275	0.00025672438
8281.25	0.00039410607
8287.5	0.00019554905
8293.75	0.00033601984
8300	0.00030011665
8306.25	0.00014095555
8312.5	0.00014575199
8318.75	0.00045560755
8325	0.0003118713
8331.25	0.0002661037
8337.5	0.00022220031
8343.75	0.00040887885
8350	0.00042699152
8356.25	0.00012093267
8362.5	0.00033854937
8368.75	0.00044449009
8375	0.00027457187
8381.25	0.00042112208
8387.5	0.00027741173
8393.75	0.00027628797
8400	0.00022395917
8406.25	0.00044272688
8412.5	0.00032777805
8418.75	0.00023468728
8425	0.00048235274
8431.25	0.00051168224
8437.5	0.00028811595
8443.75	0.00014206147
8450	9.5958337E-5
8456.25	0.00011783799
8462.5	0.00028786575
8468.75	0.00041524729
8475	0.0003948376
8481.25	0.00014355938
8487.5	0.00039818216
8493.75	0.00012288663
8500	0.00015190256
8506.25	0.00047710937
8512.5	8.4428039E-5
8518.75	0.00030285397
8525	5.6269123E-5
8531.25	0.00040531493
8537.5	8.4680587E-5
8543.75	0.0003208869
8550	6.6408802E-5
8556.25	0.00027348865
8562.5	9.8318898E-5
8568.75	0.00049703873
8575	6.8764609E-5
8581.25	0.00020623448
8587.5	7.1774499E-5
8593.75	0.00029173474
8600	0.00033052873
8606.25	0.00011974979
8612.5	0.00040651098
8618.75	0.0002831302
8625	8.6294489E-5
8631.25	0.00018966065
8637.5	0.00020167443
8643.75	0.00024997469
8650	0.00039319439
8656.25	0.00035984466
8662.5	0.00033105249
8668.75	7.1489634E-5
8675	0.00010647538
8681.25	0.00017966822
8687.5	0.00037200191
8693.75	0.00032304708
8700	0.00025367311
8706.25	5.4032453E-5
8712.5	0.00015425848
8718.75	0.00029395809
8725	0.00016227882
8731.25	0.00040151444
8737.5	9.7067653E-5
8743.75	0.00033206881
8750	0.00012427818
8756.25	8.7544376E-5
8762.5	5.5710301E-6
8768.75	0.00015359876
8775	0.00037037174
8781.25	8.4469321E-5
8787.5	0.00021078193
8793.75	0.00034669646
8800	0.00037100202
8806.25	0.00027628908
8812.5	0.00011948742
8818.75	0.00023992268
8825	0.00025020612
8831.25	0.00026907078
8837.5	0.00017851805
8843.75	7.0419787E-5
8850	7.1375908E-5
8856.25	0.00030392064
8862.5	7.0194775E-5
8868.75	0.00024125875
8875	0.00011844356
8881.25	0.00012535921
8887.5	5.6905699E-5
8893.75	0.00045802069
8900	0.00011929763
8906.25	0.00030096587
8912.5	0.00029980581
8918.75	0.00015766947
8925	0.00042988492
8931.25	0.00013834572
8937.5	0.00013277337
8943.75	0.00049368112
8950	0.00014927695
8956.25	0.00031069533
8962.5	0.00031730019
8968.75	0.00032020468
8975	7.3696229E-5
8981.25	0.00017102508
8987.5	0.00012415545
8993.75	0.00014953377
9000	1.8116534E-5
9006.25	0.00023178921
9012.5	0.0002114406
9018.75	8.7897203E-5
9025	7.7104375E-5
9031.25	7.4108666E-5
9037.5	0.00014947742
9043.75	0.00031387942
9050	0.00021156868
9056.25	0.00011293774
9062.5	0.00017089056
9068.75	0.00022453871
9075	0.00025597809
9081.25	0.00016560066
9087.5	0.0001482236
9093.75	8.7194945E-5
9100	0.00024075853
9106.25	0.0001006901
9112.5	0.00016062446
9118.75	0.00025102472
9125	0.00018454716
9131.25	0.00015835828
9137.5	0.0001906426
9143.75	0.00018562343
9150	8.1647242E-5
9156.25	0.00029916717
9162.5	8.7190996E-5
9168.75	0.00023639198
9175	0.0001605063
9181.25	0.00026897933
9187.5	7.531948E-5
9193.75	0.00012030455
9200	0.00012345206
9206.25	0.00025232012
9212.5	0.00021967296
9218.75	0.00017019355
9225	0.00025312118
9231.25	0.00034496011
9237.5	0.00016839751
9243.75	0.00023853939
9250	0.00010031635
9256.25	0.00011237344
9262.5	0.00016307985
9268.75	0.00013989427
9275	1.6977516E-5
9281.25	0.00031958064
9287.5	5.7036837E-5
9293.75	0.00023253767
9300	0.00017519431
9306.25	0.00013132675
9312.5	0.00020340082
9318.75	0.00018631052
9325	0.0002323429
9331.25	0.00012372131
9337.5	0.00013227747
9343.75	0.00014897875
9350	9.8113685E-5
9356.25	6.2919922E-5
9362.5	0.00021938284
9368.75	9.2154268E-5
9375	0.00021897771
9381.25	0.00017083395
9387.5	0.00020224605
9393.75	0.00013206832
9400	0.00016180258
9406.25	0.00011492501
9412.5	0.0001493744
9418.75	0.00017686192
9425	0.00011003113
9431.25	0.0002193698
9437.5	0.00031099588
9443.75	0.0001826646
9450	0.00011813228
9456.25	0.00013215026
9462.5	5.2463589E-5
9468.75	0.00021874233
9475	0.00018595063
9481.25	0.00024037493
9487.5	0.00017548754
9493.75	0.0002643198
9500	0.00017130971
9506.25	0.00010683324
9512.5	0.00016287655
9518.75	0.00010846366
9525	9.651168E-5
9531.25	0.00022360733
9537.5	0.00020889527
9543.75	0.00013476504
9550	0.00034410065
9556.25	0.00011754218
9562.5	0.00011761012
9568.75	0.00014702909
9575	0.0001171406
9581.25	0.00010761527
9587.5	0.00026800286
9593.75	0.00022346254
9600	0.00019489513
9606.25	0.00018836355
9612.5	5.043151E-5
9618.75	0.00022219322
9625	8.6951034E-5
9631.25	9.7353539E-5
9637.5	6.1942183E-5
9643.75	0.00016424591
9650	0.00013050919
9656.25	0.00017644131
9662.5	0.00028569571
9668.75	0.00022022531
9675	0.00010378886
9681.25	8.1837302E-5
9687.5	0.00035649868
9693.75	0.00018448768
9700	0.00015196047
9706.25	0.00015793667
9712.5	6.9572902E-5
9718.75	0.00016305111
9725	0.00021791208
9731.25	7.7443468E-5
9737.5	0.00031322384
9743.75	6.2445544E-5
9750	5.9666273E-5
9756.25	0.00013465037
9762.5	4.7867566E-5
9768.75	0.00014996937
9775	8.9329426E-5
9781.25	0.00016257894
9787.5	0.00024192634
9793.75	0.00032926928
9800	0.0002035025
9806.25	0.00038280187
9812.5	0.00015565104
9818.75	0.0001194488
9825	0.00011327413
9831.25	0.00016461497
9837.5	9.0153822E-5
9843.75	0.00011129909
9850	0.00022217969
9856.25	0.00010126263
9862.5	0.00015313707
9868.75	0.00017837377
9875	0.00018537256
9881.25	0.00026523794
9887.5	0.00012471027
9893.75	0.00018155522
9900	2.6733309E-5
9906.25	0.00031689486
9912.5	0.00022402685
9918.75	6.1508462E-5
9925	0.00012347398
9931.25	0.00010745624
9937.5	5.9347245E-5
9943.75	0.00017630107
9950	0.0001654473
9956.25	0.00016659223
9962.5	0.00011048326
9968.75	5.9795604E-5
9975	0.00018928713
9981.25	0.0002021032
9987.5	0.00020575512
9993.75	0.00017180334
10000	0.00014354536
10006.25	4.9881381E-5
10012.5	0.00017612525
10018.75	0.00022214754
10025	0.00012239761
10031.25	0.00013673788
10037.5	0.0001080452
10043.75	6.9911596E-5
10050	0.00015331236
10056.25	0.00013120874
10062.5	4.9962226E-5
10068.75	0.00011995343
10075	0.00012336206
10081.25	8.105954E-5
10087.5	0.00021621924
10093.75	0.00012175054
10100	0.00016470378
10106.25	0.00019916108
10112.5	0.00020040195
10118.75	0.0002510072
10125	0.00023969654
10131.25	0.00013319475
10137.5	0.00014960371
10143.75	4.6339689E-5
10150	0.00010337133
10156.25	0.00011492489
10162.5	0.00013397436
10168.75	0.00017633766
10175	0.00014460239
10181.25	0.00020818636
10187.5	0.00022059573
10193.75	9.9927704E-5
10200	0.00014142389
10206.25	0.00015584669
10212.5	0.00026572333
10218.75	0.00036246453
10225	3.6869174E-5
10231.25	0.00031959251
10237.5	0.00027720169
10243.75	8.3864361E-5
10250	0.00018893555
10256.25	0.00022328737
10262.5	0.0002037298
10268.75	0.00014696881
10275	0.00022162357
10281.25	9.1948258E-6
10287.5	0.00020561365
10293.75	0.00019618689
10300	7.6181567E-5
10306.25	3.9285419E-5
10312.5	0.00020276156
10318.75	0.00017009615
10325	0.00014798234
10331.25	0.00017434688
10337.5	0.00018685969
10343.75	9.447377E-5
10350	0.00017941705
10356.25	5.3925028E-5
10362.5	0.00013240064
10368.75	8.1673996E-5
10375	0.00020522679
10381.25	0.00034726849
10387.5	0.00016009566
10393.75	0.00015192274
10400	7.9351955E-5
10406.25	0.00025763795
10412.5	6.0793249E-5
10418.75	3.8377529E-5
10425	8.0376647E-5
10431.25	0.00016227671
10437.5	3.1446911E-5
10443.75	0.00021984435
10450	8.980963E-5
10456.25	8.2278328E-5
10462.5	0.00020420187
10468.75	0.00016460073
10475	0.0001886268
10481.25	0.00017701541
10487.5	0.0002154634
10493.75	5.6737391E-5
10500	0.00014925593
10506.25	6.5658406E-5
10512.5	6.8196532E-5
10518.75	0.00015141882
10525	0.00013021986
10531.25	0.00017010925
10537.5	0.00021503609
10543.75	0.00016159196
10550	0.00012655009
10556.25	0.00017497812
10562.5	5.789852E-5
10568.75	8.2671126E-5
10575	0.00022739152
10581.25	0.00025954612
10587.5	0.00011795448
10593.75	0.00018998892
10600	0.00016538939
10606.25	0.00010024545
10612.5	3.8149015E-5
10618.75	6.4958904E-5
10625	0.0002884668
10631.25	8.6482187E-5
10637.5	9.0298487E-5
10643.75	0.00013548785
10650	0.00022688579
10656.25	0.00028152262
10662.5	8.6744266E-5
10668.75	0.00025148246
10675	0.00018484098
10681.25	0.00011966954
10687.5	0.00020467933
10693.75	0.00011820384
10700	0.00015998446
10706.25	0.00011956868
10712.5	3.4347887E-5
10718.75	0.00010681142
10725	7.7179314E-5
10731.25	0.00011487239
10737.5	0.00019510784
10743.75	0.00012550297
10750	8.8051696E-5
10756.25	8.2318567E-5
10762.5	9.8123587E-5
10768.75	9.4427686E-5
10775	0.00026055305
10781.25	0.0001732521
10787.5	0.00047752274
10793.75	0.00022296376
10800	0.00020788642
10806.25	8.3412469E-5
10812.5	7.8709511E-5
10818.75	3.636219E-5
10825	0.00022668731
10831.25	4.5347636E-5
10837.5	0.00012277676
10843.75	0.00015476732
10850	0.00014572602
10856.25	0.00013062494
10862.5	0.00011899702
10868.75	4.4854545E-5
10875	0.00017771018
10881.25	0.00024342425
10887.5	7.6508448E-5
10893.75	0.00023743036
10900	0.00029717224
10906.25	8.7363087E-5
10912.5	4.4911241E-5
10918.75	6.5386451E-5
10925	3.1311456E-5
10931.25	2.9497725E-5
10937.5	0.00027010411
10943.75	0.00033468976
10950	2.566673E-5
10956.25	0.00014421421
10962.5	6.996801E-5
10968.75	0.00014608387
10975	0.00020761071
10981.25	7.0746379E-5
10987.5	0.00017836098
10993.75	0.00014325671
11000	5.1075587E-6
11006.25	7.6416115E-5
11012.5	5.2968803E-5
11018.75	0.00011735791
11025	9.5274534E-5
11031.25	0.00015086338
11037.5	9.4132936E-5
11043.75	0.00027542496
11050	0.00023072166
11056.25	0.00021037082
11062.5	7.2643572E-5
11068.75	0.00016764239
11075	0.000212783
11081.25	0.00010940784
11087.5	0.00015468557
11093.75	0.00011012009
11100	0.00018937383
11106.25	0.00017500159
11112.5	5.7884448E-5
11118.75	7.5798908E-5
11125	0.00011912035
11131.25	1.2060287E-5
11137.5	7.0562537E-5
11143.75	0.00013754321
11150	3.4296546E-5
11156.25	0.00016717131
11162.5	1.3275567E-5
11168.75	0.00020087293
11175	0.00021686826
11181.25	0.00015747291
11187.5	8.8262836E-5
11193.75	0.00015275931
11200	3.0009887E-5
11206.25	0.00014468495
11212.5	7.7215163E-5
11218.75	7.1097415E-5
11225	8.4950634E-5
11231.25	0.0001934884
11237.5	4.6958618E-5
11243.75	8.2247956E-5
11250	7.2473949E-5
11256.25	0.00025255444
11262.5	0.0001261862
11268.75	0.00020649161
11275	0.00017106267
11281.25	0.00013563972
11287.5	7.3014565E-5
11293.75	0.00020414854
11300	8.5374997E-5
11306.25	0.00014606803
11312.5	0.00018261247
11318.75	0.00011408124
11325	0.00023456205
11331.25	0.00019253363
11337.5	0.00021557953
11343.75	0.00018547921
11350	8.0434397E-5
11356.25	0.00021076815
11362.5	3.7699222E-5
11368.75	0.00018875425
11375	5.6889166E-5
11381.25	0.0001161545
11387.5	4.173295E-5
11393.75	0.00011741857
11400	0.00011858165
11406.25	0.00012320523
11412.5	0.00014503829
11418.75	0.00013603863
11425	0.00019332338
11431.25	4.648032E-5
11437.5	0.00025189098
11443.75	0.00010199446
11450	0.00018128499
11456.25	0.00013779946
11462.5	5.3291178E-5
11468.75	9.6037171E-5
11475	0.00011444046
11481.25	4.2793141E-5
11487.5	2.2464835E-5
11493.75	3.3683992E-5
11500	0.00017033753
11506.25	0.00013536202
11512.5	0.00017605768
11518.75	0.00015804675
11525	0.00016422513
11531.25	6.6724248E-5
11537.5	0.00019464012
11543.75	0.00012722129
11550	6.3566508E-5
11556.25	7.3551698E-5
11562.5	0.00012357279
11568.75	0.00020137156
11575	0.00014203163
11581.25	7.9575426E-5
11587.5	0.00015478592
11593.75	0.0002203636
11600	0.00010066168
11606.25	0.00015001706
11612.5	2.6922448E-5
11618.75	0.0001433073
11625	0.00020030466
11631.25	0.00017525691
11637.5	0.00018067378
11643.75	0.00014103485
11650	0.00025838831
11656.25	0.00018548175
11662.5	0.00025294448
11668.75	9.605424E-5
11675	3.9305635E-5
11681.25	7.5368686E-5
11687.5	0.00024343772
11693.75	7.28417E-5
11700	0.00010377853
11706.25	0.00012799866
11712.5	8.1972281E-5
11718.75	6.9090824E-5
11725	7.1010446E-5
11731.25	3.9607029E-5
11737.5	0.00010014703
11743.75	9.7907621E-5
11750	0.00015838687
11756.25	0.00016735592
11762.5	0.0002612447
11768.75	0.00012527463
11775	7.9549971E-5
11781.25	0.00014181352
11787.5	7.1613186E-5
11793.75	0.00028595406
11800	0.00027988425
11806.25	0.00018173184
11812.5	0.0001490924
11818.75	2.327548E-5
11825	0.00011849341
11831.25	0.00014393312
11837.5	0.00010192661
11843.75	0.00014068609
11850	0.00010682228
11856.25	0.00010447759
11862.5	2.0498747E-5
11868.75	4.8360636E-5
11875	0.00024786101
11881.25	0.00021838244
11887.5	0.00010885426
11893.75	3.704272E-5
11900	0.0001807422
11906.25	0.00010468661
11912.5	0.00031601937
11918.75	6.7420739E-5
11925	0.00025478703
11931.25	0.00022360463
11937.5	0.00037398241
11943.75	0.0001506452
11950	0.00010665751
11956.25	0.00031337315
11962.5	0.00035419251
11968.75	0.00010976758
11975	0.00049461683
11981.25	0.00069945129
11987.5	0.00083640589
11993.75	0.0056870688
12000	0.00096501407
12006.25	0.00050474961
12012.5	0.00049534156
12018.75	0.00029264874
12025	0.0002939109
12031.25	0.00019198544
12037.5	0.00019810041
12043.75	0.00019138395
12050	0.00022429108
12056.25	0.00011708589
12062.5	0.00011683807
12068.75	8.0832521E-5
12075	8.8479906E-5
12081.25	0.00025560273
12087.5	0.00027275651
12093.75	0.00017091031
12100	7.597236E-5
12106.25	0.00010950353
12112.5	5.197505E-5
12118.75	0.00010979235
12125	0.00014567958
12131.25	0.00016515218
12137.5	6.9127957E-5
12143.75	9.3880157E-5
12150	7.1125807E-5
12156.25	0.00018084984
12162.5	8.0233693E-5
12168.75	7.4082464E-5
12175	0.00018795902
12181.25	0.00018136459
12187.5	3.970425E-5
12193.75	0.00010630933
12200	0.00019381607
12206.25	0.00017444275
12212.5	0.00026052418
12218.75	0.00015805734
12225	0.00012960371
12231.25	0.0001679322
12237.5	0.00023062714
12243.75	0.00010092251
12250	0.00024230429
12256.25	0.00011400788
12262.5	0.00014803316
12268.75	0.00024970113
12275	0.00017214821
12281.25	3.1345371E-5
12287.5	0.00013100376
12293.75	6.7996832E-5
12300	9.0040346E-5
12306.25	0.00013435829
12312.5	0.00024870233
12318.75	0.00027021531
12325	6.5928379E-5
12331.25	5.2200265E-5
12337.5	0.000239904
12343.75	9.2253349E-5
12350	0.0001735479
12356.25	7.5093009E-5
12362.5	0.00028666931
12368.75	0.00026074565
12375	0.00010289804
12381.25	0.00032725454
12387.5	0.00011605945
12393.75	0.00031447098
12400	0.00028026007
12406.25	0.00014526318
12412.5	0.00013188306
12418.75	2.3416607E-5
12425	3.3042774E-5
12431.25	0.00014783094
12437.5	0.00013811178
12443.75	0.00019456248
12450	0.00014576432
12456.25	0.00020412142
12462.5	0.00013185563
12468.75	5.0250324E-5
[truncated: 38,004 more rows]
