# Supplementary material for: Electrically activated ferroelectric nematic microrobots
Source: Nat Commun. 2024 Aug 20;15:6928. doi: 10.1038/s41467-024-50226-y (PMC11336208; doi:10.1038/s41467-024-50226-y)
Supplement: Supplementary file 11 — Source Data [file 41467_2024_50226_MOESM11_ESM.zip › Figure4/fswp/f03000U090.csv]

ASCII data file created with TiePie Multi Channel software. www.tiepie.com.
2023-09-22 15:20:19 860m
Frequency	FFT1
Hz	V
0	0.014760028
6.25	0.0024895497
12.5	0.0041599595
18.75	0.00088119808
25	0.0019029738
31.25	0.00069357007
37.5	0.0028783176
43.75	0.0017510926
50	0.0058300756
56.25	0.0014268672
62.5	0.0027572063
68.75	0.0026063678
75	0.0014852369
81.25	0.0009239402
87.5	0.0020914009
93.75	0.0030574093
100	0.0030689888
106.25	0.0017921411
112.5	0.0028594175
118.75	0.0022110728
125	0.00061522114
131.25	0.0011850046
137.5	0.0023445355
143.75	0.0017746348
150	0.0060924363
156.25	0.018413744
162.5	0.0048386381
168.75	0.0047035875
175	0.0028247219
181.25	0.0039526572
187.5	0.0048780809
193.75	0.0064059497
200	0.0044328781
206.25	0.0026613285
212.5	0.0027362956
218.75	0.0089376503
225	0.0042792685
231.25	0.0069587707
237.5	0.027242602
243.75	0.0018438063
250	0.0018017597
256.25	0.012158223
262.5	0.0043940854
268.75	0.0049971727
275	0.014737495
281.25	0.016435644
287.5	0.0082411249
293.75	0.026015662
300	0.0086642719
306.25	0.01392345
312.5	0.0075757174
318.75	0.017898227
325	0.012988241
331.25	0.0032070207
337.5	0.0092467756
343.75	0.00652764
350	0.0091644129
356.25	0.0051178731
362.5	0.0046511456
368.75	0.0047007614
375	0.0068518361
381.25	0.0093261181
387.5	0.0040373435
393.75	0.017660292
400	0.0021384251
406.25	0.0053807841
412.5	0.0071068371
418.75	0.0026710245
425	0.0099224438
431.25	0.019155742
437.5	0.02243406
443.75	0.012406827
450	0.0037883285
456.25	0.0094006101
462.5	0.0029949934
468.75	0.0064122731
475	0.0018097803
481.25	0.00072134506
487.5	0.0041184226
493.75	0.0091009206
500	0.0042892731
506.25	0.0044487464
512.5	0.012899288
518.75	0.0075230014
525	0.0043106252
531.25	0.0054364263
537.5	0.0065560995
543.75	0.0064071338
550	0.0066288539
556.25	0.002003377
562.5	0.0063871418
568.75	0.0023770971
575	0.0019239441
581.25	0.0037208944
587.5	0.0022047252
593.75	0.0013772954
600	0.0029002344
606.25	0.0017302466
612.5	0.0034045938
618.75	0.0029854621
625	0.0048190066
631.25	0.007001411
637.5	0.00022617942
643.75	0.0022270826
650	0.00094090034
656.25	0.0065676849
662.5	0.0019476025
668.75	6.9924114E-5
675	0.0018046668
681.25	0.0022590924
687.5	0.0019190041
693.75	0.00060832522
700	0.0011635056
706.25	0.0013314166
712.5	0.0017701384
718.75	0.00038251769
725	0.0033425159
731.25	0.0013200337
737.5	0.0024148455
743.75	0.0037799018
750	0.00097117272
756.25	0.0028533056
762.5	0.00057551686
768.75	0.0025451839
775	0.0034531225
781.25	0.0030264465
787.5	0.0049392011
793.75	0.0038277543
800	0.0032945153
806.25	0.0037576058
812.5	0.00091813601
818.75	0.0013270235
825	0.0029917897
831.25	0.0044448095
837.5	0.008410067
843.75	0.0037077327
850	0.0025320356
856.25	0.0006828584
862.5	0.0028411145
868.75	0.0037502236
875	0.00079557163
881.25	0.0037324003
887.5	0.0031940473
893.75	0.0023426437
900	0.0037483967
906.25	0.0028512752
912.5	0.004173626
918.75	0.003625695
925	0.0030372568
931.25	0.0022183692
937.5	0.00041120247
943.75	0.0080704092
950	0.0030628662
956.25	0.0014709723
962.5	0.00052530089
968.75	0.0011089946
975	0.0044210242
981.25	0.0032584959
987.5	0.0024491622
993.75	0.0051163937
1000	0.0042447869
1006.25	0.0014554966
1012.5	0.0043381283
1018.75	0.0068221305
1025	0.00088250687
1031.25	0.0025714513
1037.5	0.0014093715
1043.75	0.0025677136
1050	0.0044246382
1056.25	0.0029891941
1062.5	0.0018286763
1068.75	0.0032230572
1075	0.0030888327
1081.25	0.0024157296
1087.5	0.0028726762
1093.75	0.0048131346
1100	0.0024568354
1106.25	0.0024982528
1112.5	0.00080201539
1118.75	0.0022518242
1125	0.0022840455
1131.25	0.0048430816
1137.5	0.0025879768
1143.75	0.0015649225
1150	0.0049790047
1156.25	0.0038408975
1162.5	0.0026572113
1168.75	0.0022335068
1175	0.0013447988
1181.25	0.0077210114
1187.5	0.0060304523
1193.75	0.0032440404
1200	0.0038907336
1206.25	0.0011353989
1212.5	0.0025725667
1218.75	0.0028188503
1225	0.0021809411
1231.25	0.00068587842
1237.5	0.0024001835
1243.75	0.0015153047
1250	0.0074998927
1256.25	0.012657203
1262.5	0.012415025
1268.75	0.0016041602
1275	0.0028953914
1281.25	0.0034614032
1287.5	0.00174749
1293.75	0.001507848
1300	0.0019551305
1306.25	0.0011267723
1312.5	0.0027809245
1318.75	0.0012075171
1325	0.00080742856
1331.25	0.0011779909
1337.5	0.0027079381
1343.75	0.00053297496
1350	0.0009068753
1356.25	0.00077246937
1362.5	0.0002191861
1368.75	0.0017861303
1375	0.0015926029
1381.25	0.0018571479
1387.5	0.00107669
1393.75	0.0010514769
1400	0.00020506636
1406.25	0.00053855229
1412.5	0.0013982449
1418.75	0.0027514136
1425	0.0012878331
1431.25	0.001854787
1437.5	0.0003674129
1443.75	0.00086038036
1450	0.0020910185
1456.25	0.0010539145
1462.5	0.00048610075
1468.75	0.00060299671
1475	0.00087558558
1481.25	0.00051624225
1487.5	0.0012090064
1493.75	0.0014632785
1500	0.0012833898
1506.25	0.0025420979
1512.5	0.0012180206
1518.75	0.00059000198
1525	0.0012440672
1531.25	0.0020454392
1537.5	0.00063410136
1543.75	0.0020020655
1550	0.0011951576
1556.25	0.0017248739
1562.5	0.0008585469
1568.75	0.0019914847
1575	0.0063186614
1581.25	0.0004881821
1587.5	0.00088578108
1593.75	0.0012231684
1600	0.00055967292
1606.25	0.0009479532
1612.5	0.00060574267
1618.75	0.00022089762
1625	0.0015374407
1631.25	0.00075653889
1637.5	0.0012665917
1643.75	0.0010657011
1650	0.0003979167
1656.25	0.00050478854
1662.5	0.00034289017
1668.75	0.00027727312
1675	0.0007522098
1681.25	0.00027179448
1687.5	0.00062558525
1693.75	0.00032089961
1700	0.00075752912
1706.25	0.00050763565
1712.5	0.00026674518
1718.75	0.00059698835
1725	0.00021934477
1731.25	0.00099964342
1737.5	0.0004993425
1743.75	0.0004198914
1750	0.00072011724
1756.25	0.00031514755
1762.5	9.7443229E-5
1768.75	0.00089613894
1775	0.00046640686
1781.25	0.00068916338
1787.5	0.00067318454
1793.75	0.0004831883
1800	0.00023124562
1806.25	0.0012065679
1812.5	0.0010189027
1818.75	0.00039218806
1825	0.00030486264
1831.25	0.00044725984
1837.5	0.00050056211
1843.75	0.0011412085
1850	0.00024658974
1856.25	0.00032921033
1862.5	0.00070183026
1868.75	0.00016774456
1875	0.00044591296
1881.25	0.00037694819
1887.5	0.00042764127
1893.75	0.00069601018
1900	0.00029834747
1906.25	0.0006388637
1912.5	0.00080439485
1918.75	0.00024817555
1925	0.00064837949
1931.25	0.00045913527
1937.5	2.8736505E-5
1943.75	0.00035886421
1950	0.00073090699
1956.25	0.00030452872
1962.5	0.00065233634
1968.75	0.00042513693
1975	0.0013459357
1981.25	0.00092993829
1987.5	0.00063778482
1993.75	0.00028128394
2000	0.00031071218
2006.25	0.00081873386
2012.5	0.00023455419
2018.75	0.00045346463
2025	0.00080271164
2031.25	0.00077043689
2037.5	0.00042347322
2043.75	0.00076609087
2050	0.00057873341
2056.25	0.00018813833
2062.5	0.00068239476
2068.75	0.00053062361
2075	0.0014467599
2081.25	0.00025980301
2087.5	0.0012226391
2093.75	0.00040971597
2100	0.00071394454
2106.25	0.0015775445
2112.5	0.00047595869
2118.75	0.00070235083
2125	0.00096138927
2131.25	0.0012393284
2137.5	0.00087428205
2143.75	0.0012690658
2150	0.0012735372
2156.25	0.00040962877
2162.5	0.0006843728
2168.75	0.0024263836
2175	0.0010656213
2181.25	0.00060551926
2187.5	0.0003032906
2193.75	0.00051434779
2200	0.0010662133
2206.25	0.001033821
2212.5	0.0011237999
2218.75	0.00089856461
2225	0.0013668486
2231.25	0.00057699828
2237.5	0.0008849815
2243.75	0.0013286921
2250	0.00089717425
2256.25	0.0014522247
2262.5	0.0027221937
2268.75	0.0021007746
2275	0.00024914908
2281.25	0.00068572842
2287.5	0.000213284
2293.75	0.0012261224
2300	0.00083235865
2306.25	0.00012110113
2312.5	0.0011585086
2318.75	0.00096103181
2325	0.0018607183
2331.25	0.0012541894
2337.5	0.00087624025
2343.75	0.0015973801
2350	0.00082343389
2356.25	0.0014986433
2362.5	0.0039439262
2368.75	0.0036166341
2375	0.00044444683
2381.25	0.0019313106
2387.5	0.00099194963
2393.75	0.00095785989
2400	0.00097575827
2406.25	0.0010518798
2412.5	0.0015868305
2418.75	0.0014447397
2425	0.0004777017
2431.25	0.00074905331
2437.5	6.5223323E-5
2443.75	0.00043932923
2450	0.0021660159
2456.25	0.00041119747
2462.5	0.00089287767
2468.75	0.0011156414
2475	0.0012421248
2481.25	0.00052346499
2487.5	0.0011721786
2493.75	0.00064956591
2500	0.0012126887
2506.25	0.00148778
2512.5	0.00032392862
2518.75	0.00036238271
2525	0.002135343
2531.25	0.00072018913
2537.5	0.0011608344
2543.75	0.00050461708
2550	0.0012244328
2556.25	0.00059987341
2562.5	0.001017824
2568.75	0.00083327634
2575	0.0011386939
2581.25	0.00088498276
2587.5	0.00056723087
2593.75	0.00089236824
2600	0.00062257
2606.25	0.0019146572
2612.5	0.00017838853
2618.75	0.00072917896
2625	0.00094860231
2631.25	0.0014424603
2637.5	0.00033003
2643.75	0.00057925652
2650	0.0030604411
2656.25	0.0010626378
2662.5	0.0016884191
2668.75	0.0021251525
2675	0.0012166898
2681.25	0.00070244216
2687.5	0.0010282562
2693.75	0.00016303133
2700	0.00062009034
2706.25	0.00082385555
2712.5	0.00075147581
2718.75	0.00099660457
2725	0.00035206344
2731.25	0.001080782
2737.5	0.00045417392
2743.75	0.00090575738
2750	0.0011205117
2756.25	0.00064816135
2762.5	0.00052230729
2768.75	0.0011993197
2775	0.0010651018
2781.25	0.0012739517
2787.5	0.0013328275
2793.75	0.001614468
2800	0.00045986943
2806.25	0.00098797058
2812.5	0.0017158531
2818.75	0.00089335947
2825	0.00078368861
2831.25	0.0047972684
2837.5	0.0012981953
2843.75	0.00089452238
2850	0.0011215449
2856.25	0.0020844146
2862.5	0.00059696144
2868.75	0.0012150096
2875	0.00015133816
2881.25	0.00057325265
2887.5	0.00056189065
2893.75	0.00060082134
2900	0.0008843089
2906.25	0.00098546421
2912.5	0.00083971075
2918.75	0.00030562255
2925	0.0003816834
2931.25	0.00018773883
2937.5	0.00031965599
2943.75	0.00048522461
2950	0.0020380956
2956.25	0.00094078103
2962.5	0.00053392927
2968.75	0.00085394424
2975	0.0012807981
2981.25	0.0027315799
2987.5	0.001787863
2993.75	0.0023779525
3000	0.0055141979
3006.25	0.0018186816
3012.5	0.0019469349
3018.75	0.0017064991
3025	0.00073611457
3031.25	0.00047118361
3037.5	0.00029231567
3043.75	0.00024034908
3050	0.00078549749
3056.25	0.00033918691
3062.5	0.00054697247
3068.75	0.00063514809
3075	0.00037604374
3081.25	0.00031412651
3087.5	0.00030074361
3093.75	6.2630549E-5
3100	0.00075155004
3106.25	0.00058011927
3112.5	0.00044715435
3118.75	0.00017507201
3125	0.00025755534
3131.25	0.00025708628
3137.5	0.00013884242
3143.75	0.00059863714
3150	0.00065828975
3156.25	7.2176221E-5
3162.5	0.00040883143
3168.75	0.000386957
3175	0.00039787457
3181.25	0.00038788123
3187.5	0.0003905153
3193.75	0.00055938355
3200	0.00010609525
3206.25	0.00037695581
3212.5	0.00059408295
3218.75	0.00064426278
3225	0.000447242
3231.25	0.00020583425
3237.5	0.00065600133
3243.75	0.00063619514
3250	0.0010097033
3256.25	0.00072926454
3262.5	0.00052768887
3268.75	0.00049456649
3275	0.0005819048
3281.25	0.0001479234
3287.5	0.00072601667
3293.75	0.00014346616
3300	0.00032002889
3306.25	0.00022161115
3312.5	4.8818147E-5
3318.75	0.00016150409
3325	0.0004304336
3331.25	0.00037663646
3337.5	0.00092586683
3343.75	0.00024167824
3350	0.00015912984
3356.25	0.00078174296
3362.5	0.00080887205
3368.75	0.00024518117
3375	0.00043358673
3381.25	0.00085627751
3387.5	0.00038229029
3393.75	0.00043190328
3400	0.00067759077
3406.25	0.0001746624
3412.5	0.00066045481
3418.75	0.00041425924
3425	0.00011101009
3431.25	0.0005733973
3437.5	0.00022770457
3443.75	0.00043858146
3450	0.00088659002
3456.25	0.00024112044
3462.5	0.00066603215
3468.75	7.3220127E-5
3475	0.00074580319
3481.25	0.00070315223
3487.5	0.0003068668
3493.75	0.00013936715
3500	0.00024074644
3506.25	0.0007326322
3512.5	0.00013959797
3518.75	0.00013003842
3525	0.00050120348
3531.25	0.00024345128
3537.5	0.00043208209
3543.75	0.00021068054
3550	0.00061900655
3556.25	0.00037890318
3562.5	0.00080764011
3568.75	0.00041240925
3575	0.00052486342
3581.25	0.00036157976
3587.5	0.00060533316
3593.75	0.00037161931
3600	0.0002208782
3606.25	0.00026797386
3612.5	0.00041976134
3618.75	0.00023000453
3625	0.00049481624
3631.25	0.00023560689
3637.5	0.00044748054
3643.75	0.00040311669
3650	0.00046254659
3656.25	0.00037740674
3662.5	0.0001592252
3668.75	0.00050136798
3675	0.00011510669
3681.25	0.00011292625
3687.5	0.00034172562
3693.75	0.00034001809
3700	0.00050760453
3706.25	0.000319271
3712.5	0.00092587513
3718.75	0.00035805161
3725	0.00028698234
3731.25	0.00047975099
3737.5	0.00029111591
3743.75	0.00036710579
3750	0.00070872149
3756.25	0.00019648062
3762.5	0.0004102385
3768.75	0.00035903128
3775	0.00055650935
3781.25	0.00070998909
3787.5	0.00037725644
3793.75	6.4432266E-5
3800	0.00030307522
3806.25	0.000586592
3812.5	0.00028055188
3818.75	0.00036292489
3825	0.00038547511
3831.25	0.00027190545
3837.5	0.00073555488
3843.75	0.00040730273
3850	0.0005404363
3856.25	0.00031844099
3862.5	0.00012290211
3868.75	0.00038769663
3875	0.00046272071
3881.25	0.00038066834
3887.5	0.00015697629
3893.75	0.00030861845
3900	0.00065529833
3906.25	0.00053832467
3912.5	0.00051355597
3918.75	0.0004493341
3925	0.00036743162
3931.25	0.00050133426
3937.5	0.00043159922
3943.75	0.00058791727
3950	0.0003937744
3956.25	0.00069064559
3962.5	0.00013222086
3968.75	0.00024973574
3975	0.00054017176
3981.25	0.00057777076
3987.5	0.0001433709
3993.75	0.00030097946
4000	0.00013461456
4006.25	0.00038375229
4012.5	0.00062011148
4018.75	0.00027332988
4025	0.00047049903
4031.25	0.00049456031
4037.5	9.9709093E-5
4043.75	0.00022200124
4050	0.00067663808
4056.25	0.00024664936
4062.5	0.00044293701
4068.75	0.00030046492
4075	0.00050551769
4081.25	0.00040777114
4087.5	0.00051019855
4093.75	0.00041140589
4100	0.00067705846
4106.25	0.00018731659
4112.5	0.0002470789
4118.75	0.00049966174
4125	0.00010772697
4131.25	0.0005680019
4137.5	0.00045403154
4143.75	0.00018872903
4150	0.00048520678
4156.25	0.00055489469
4162.5	0.00023105697
4168.75	0.0005589925
4175	0.00042702359
4181.25	0.00037568367
4187.5	0.00034988294
4193.75	0.00028869688
4200	0.00037233319
4206.25	0.00042703368
4212.5	0.00041135934
4218.75	0.00039604404
4225	0.00045786766
4231.25	0.00028888689
4237.5	0.0006636495
4243.75	0.0004166081
4250	0.00021552482
4256.25	0.00030091254
4262.5	0.00047619339
4268.75	0.00024942364
4275	0.00015566612
4281.25	0.00041686219
4287.5	0.00022517678
4293.75	0.00026659637
4300	0.00058605953
4306.25	0.00031430536
4312.5	0.00050143741
4318.75	0.00043395633
4325	0.00024924236
4331.25	0.00020440291
4337.5	0.00029819783
4343.75	0.00020225229
4350	0.00036711549
4356.25	0.00039740632
4362.5	0.00037769215
4368.75	0.00066166326
4375	0.0003589649
4381.25	0.00038414907
4387.5	0.00035421119
4393.75	0.00052076871
4400	0.00033086631
4406.25	0.00039935288
4412.5	0.0004520958
4418.75	0.0005743479
4425	0.00045622736
4431.25	0.00059646283
4437.5	0.00061769584
4443.75	0.00047083537
4450	0.00048887614
4456.25	0.00044428961
4462.5	0.00012842411
4468.75	0.00045447248
4475	0.00031630923
4481.25	0.00031541873
4487.5	0.00048222438
4493.75	0.0002965401
4500	0.00036147568
4506.25	0.00021437697
4512.5	0.00024266913
4518.75	0.00063641448
4525	0.00034312059
4531.25	0.00050553893
4537.5	0.00034603314
4543.75	0.00021288081
4550	0.00055804611
4556.25	0.00057251177
4562.5	0.00043032886
4568.75	0.00035520995
4575	0.00059848193
4581.25	0.00049953673
4587.5	0.00048085552
4593.75	0.00057416367
4600	0.00059697229
4606.25	0.00056203425
4612.5	0.00060366931
4618.75	0.00048893232
4625	0.00057511435
4631.25	0.00042577637
4637.5	0.0006878342
4643.75	0.00033137137
4650	0.00028176259
4656.25	0.00058028722
4662.5	0.00070094034
4668.75	0.00057408435
4675	0.00072777549
4681.25	0.00039569061
4687.5	0.00052998055
4693.75	0.0003085131
4700	0.00040527582
4706.25	0.00059310088
4712.5	0.00051507346
4718.75	0.00021435262
4725	0.00053311516
4731.25	0.00069402416
4737.5	0.00060466837
4743.75	0.00063316322
4750	0.00073287675
4756.25	0.00036225526
4762.5	0.00052667082
4768.75	0.0006626488
4775	0.00051316022
4781.25	0.00057461834
4787.5	0.00048938637
4793.75	0.00027603249
4800	0.00053487588
4806.25	0.00048601047
4812.5	0.00071776775
4818.75	0.00054531524
4825	0.00088655319
4831.25	0.00078151173
4837.5	0.00048348162
4843.75	0.00072431709
4850	0.00061495818
4856.25	0.00049459524
4862.5	0.00069835827
4868.75	0.00071565056
4875	0.00052402148
4881.25	0.0005304635
4887.5	0.00060431914
4893.75	0.00049120356
4900	0.00072354053
4906.25	0.00058074035
4912.5	0.00053811849
4918.75	0.00063220639
4925	0.00048835583
4931.25	0.00059310376
4937.5	0.00064950659
4943.75	0.00043948577
4950	0.00062656027
4956.25	0.00062055478
4962.5	0.00062839222
4968.75	0.00062942259
4975	0.00070061165
4981.25	0.00054411345
4987.5	0.00070597679
4993.75	0.00084738826
5000	0.00065958942
5006.25	0.00064965162
5012.5	0.00081034388
5018.75	0.00065947915
5025	0.00037622603
5031.25	0.00056166497
5037.5	0.0006253054
5043.75	0.0010374639
5050	0.00038697286
5056.25	0.00081195537
5062.5	0.00068773849
5068.75	0.00075177104
5075	0.0007324275
5081.25	0.00080641546
5087.5	0.00073645746
5093.75	0.00057260327
5100	0.00057194155
5106.25	0.00065785013
5112.5	0.00081183513
5118.75	0.0007624616
5125	0.00081807118
5131.25	0.00070161686
5137.5	0.00094172519
5143.75	0.00082279436
5150	0.00059967559
5156.25	0.00079750495
5162.5	0.001097914
5168.75	0.00093301756
5175	0.0007055749
5181.25	0.00090464318
5187.5	0.00055973232
5193.75	0.00094616314
5200	0.00081865187
5206.25	0.00076802744
5212.5	0.00085030541
5218.75	0.00062630165
5225	0.00077656937
5231.25	0.00061533255
5237.5	0.00084835221
5243.75	0.00094089886
5250	0.00099207461
5256.25	0.00053275233
5262.5	0.00097354397
5268.75	0.0007648764
5275	0.00049332782
5281.25	0.00093136745
5287.5	0.00091145152
5293.75	0.00065646608
5300	0.00087709106
5306.25	0.0010194042
5312.5	0.00096149226
5318.75	0.00094931819
5325	0.0010039063
5331.25	0.00099513929
5337.5	0.00095311318
5343.75	0.00098382692
5350	0.0010544488
5356.25	0.0013290769
5362.5	0.001087586
5368.75	0.00099808105
5375	0.00076071274
5381.25	0.0010128154
5387.5	0.00093745642
5393.75	0.00094469621
5400	0.00096143436
5406.25	0.0011078543
5412.5	0.00084289188
5418.75	0.0011108306
5425	0.0012703481
5431.25	0.00096090229
5437.5	0.0015408375
5443.75	0.0012787046
5450	0.0010211776
5456.25	0.0012681869
5462.5	0.0013045947
5468.75	0.0013586946
5475	0.001026966
5481.25	0.0010527448
5487.5	0.0012159861
5493.75	0.0010607011
5500	0.0011666401
5506.25	0.0012127174
5512.5	0.0016589894
5518.75	0.0013788785
5525	0.0015390412
5531.25	0.0012996718
5537.5	0.0012324569
5543.75	0.0012061537
5550	0.0013234636
5556.25	0.0017663118
5562.5	0.0014218481
5568.75	0.001817765
5575	0.0016411474
5581.25	0.0014642249
5587.5	0.0015284164
5593.75	0.0016963659
5600	0.0014510054
5606.25	0.0017598471
5612.5	0.0015969544
5618.75	0.001810345
5625	0.001473785
5631.25	0.0017880631
5637.5	0.0017179043
5643.75	0.0017545786
5650	0.0020308257
5656.25	0.0022193376
5662.5	0.0020108975
5668.75	0.0020212082
5675	0.0017274236
5681.25	0.0021321004
5687.5	0.0021051096
5693.75	0.0022107093
5700	0.0021551215
5706.25	0.0022949295
5712.5	0.0023135883
5718.75	0.0020825664
5725	0.0023530173
5731.25	0.0027036753
5737.5	0.0026697111
5743.75	0.0026444065
5750	0.002757097
5756.25	0.0025227401
5762.5	0.0026107489
5768.75	0.0029920479
5775	0.0026412905
5781.25	0.0028448462
5787.5	0.0033219573
5793.75	0.0030891012
5800	0.0033930273
5806.25	0.0033547567
5812.5	0.0035407823
5818.75	0.0038700346
5825	0.0042556463
5831.25	0.0040135864
5837.5	0.0043922509
5843.75	0.0042760462
5850	0.0044983904
5856.25	0.0045635793
5862.5	0.0047654427
5868.75	0.0051805561
5875	0.0057025816
5881.25	0.0056452544
5887.5	0.0062290976
5893.75	0.0066284532
5900	0.0073050288
5906.25	0.0072126587
5912.5	0.0078985622
5918.75	0.0085751599
5925	0.0099572364
5931.25	0.010462253
5937.5	0.011580698
5943.75	0.013058889
5950	0.014697948
5956.25	0.016712503
5962.5	0.019794791
5968.75	0.024222477
5975	0.031707076
5981.25	0.044744596
5987.5	0.076659392
5993.75	0.27430446
6000	0.17580055
6006.25	0.066408109
6012.5	0.04092856
6018.75	0.029730471
6025	0.022666369
6031.25	0.01899742
6037.5	0.016103082
6043.75	0.013808453
6050	0.012991987
6056.25	0.01119831
6062.5	0.010200839
6068.75	0.0094806126
6075	0.008204087
6081.25	0.0077336274
6087.5	0.0071768629
6093.75	0.0068050079
6100	0.0061609887
6106.25	0.0062452646
6112.5	0.0059678259
6118.75	0.0055232079
6125	0.005131518
6131.25	0.0048186058
6137.5	0.0049326605
6143.75	0.0045646346
6150	0.0043201112
6156.25	0.0040420486
6162.5	0.0038915934
6168.75	0.0042420162
6175	0.0035582162
6181.25	0.0038157909
6187.5	0.0036516796
6193.75	0.0033549376
6200	0.0032002544
6206.25	0.0031440157
6212.5	0.0028222285
6218.75	0.0035907553
6225	0.0027728029
6231.25	0.0027772495
6237.5	0.0025267941
6243.75	0.0030917
6250	0.0027826675
6256.25	0.0023733584
6262.5	0.0028278046
6268.75	0.0022851628
6275	0.0019747105
6281.25	0.0024136621
6287.5	0.0019555411
6293.75	0.0024775407
6300	0.001964599
6306.25	0.0024518766
6312.5	0.001841836
6318.75	0.0018686113
6325	0.0020420245
6331.25	0.0017955033
6337.5	0.0024030743
6343.75	0.0021647279
6350	0.0016479528
6356.25	0.0014854885
6362.5	0.0018092268
6368.75	0.0014684598
6375	0.0014530262
6381.25	0.0017937202
6387.5	0.0014272976
6393.75	0.0013451543
6400	0.0022553896
6406.25	0.0019799301
6412.5	0.0015498038
6418.75	0.0021093802
6425	0.0015365576
6431.25	0.001818158
6437.5	0.001782644
6443.75	0.0012354912
6450	0.0015234412
6456.25	0.0013256086
6462.5	0.0018099977
6468.75	0.0010033905
6475	0.0014660242
6481.25	0.0019066258
6487.5	0.0014140143
6493.75	0.001435918
6500	0.0014897167
6506.25	0.0011514486
6512.5	0.0014637813
6518.75	0.0019703394
6525	0.0010613742
6531.25	0.0014040286
6537.5	0.0019058193
6543.75	0.0013141976
6550	0.0010016138
6556.25	0.00062864311
6562.5	0.0015897824
6568.75	0.0011158512
6575	0.0013210854
6581.25	0.00088935932
6587.5	0.0011205855
6593.75	0.0015012739
6600	0.0015393482
6606.25	0.0010602003
6612.5	0.0015777665
6618.75	0.00098531153
6625	0.0015713034
6631.25	0.00072663166
6637.5	0.0011268358
6643.75	0.0015805695
6650	0.00093185994
6656.25	0.0010458956
6662.5	0.00078373512
6668.75	0.0015472499
6675	0.00098239744
6681.25	0.0018335811
6687.5	0.0011977084
6693.75	0.0014363258
6700	0.00097880883
6706.25	0.0014430203
6712.5	0.0013669469
6718.75	0.00053585722
6725	0.00075005438
6731.25	0.0010903949
6737.5	0.00078155714
6743.75	0.00088620439
6750	0.0010137075
6756.25	0.0013553142
6762.5	0.00091274832
6768.75	0.00017751405
6775	0.00051431848
6781.25	0.00039417496
6787.5	0.00089409558
6793.75	0.0007630021
6800	0.00071931814
6806.25	0.0012117242
6812.5	0.00055703966
6818.75	0.0014587528
6825	0.0013575607
6831.25	0.0014001726
6837.5	0.0017507215
6843.75	0.00087585893
6850	0.0011125972
6856.25	0.0006660481
6862.5	0.0009615327
6868.75	0.00080521
6875	0.001078191
6881.25	0.00056965832
6887.5	0.0013527171
6893.75	0.0008081392
6900	0.00087211177
6906.25	0.00066417582
6912.5	0.00037176186
6918.75	0.0006639222
6925	0.00075894844
6931.25	0.00068824674
6937.5	0.00019173589
6943.75	0.0010051329
6950	0.0005831787
6956.25	0.00074659732
6962.5	0.0013129444
6968.75	0.0010428736
6975	0.00085436402
6981.25	0.00084344165
6987.5	0.00012280417
6993.75	0.0001776617
7000	0.00079782864
7006.25	0.00064004762
7012.5	0.0011357788
7018.75	0.00097029923
7025	0.00089320598
7031.25	0.00041765712
7037.5	0.0005152508
7043.75	0.0012557345
7050	0.0010650997
7056.25	0.0010474634
7062.5	0.0011460417
7068.75	0.0010415587
7075	0.00030041831
7081.25	0.00068529514
7087.5	0.00053754364
7093.75	0.00083257649
7100	0.00048044578
7106.25	0.001047475
7112.5	0.00075329982
7118.75	0.00092132462
7125	0.00059903655
7131.25	0.00078994972
7137.5	0.00024430763
7143.75	0.0012045233
7150	0.00055997836
7156.25	0.00093978924
7162.5	9.2639614E-5
7168.75	0.00044088424
7175	0.00092502312
7181.25	0.00029447285
7187.5	0.0013044966
7193.75	0.00058272245
7200	0.00055084319
7206.25	0.00066159707
7212.5	0.00057588789
7218.75	0.00080708344
7225	0.00093283597
7231.25	0.00035156299
7237.5	0.00063293708
7243.75	0.00036776104
7250	0.00014980993
7256.25	0.00012832786
7262.5	0.00053773057
7268.75	0.00057474652
7275	0.00049566207
7281.25	0.00053263114
7287.5	0.0009433446
7293.75	0.00047631728
7300	0.00058348045
7306.25	0.00029705831
7312.5	0.00028503231
7318.75	0.00083585075
7325	0.00042537454
7331.25	0.00028318553
7337.5	0.0010953684
7343.75	0.00029254049
7350	0.00021976082
7356.25	0.00090594004
7362.5	0.0002208289
7368.75	0.0015785918
7375	0.00071120232
7381.25	0.00067516019
7387.5	0.00029603029
7393.75	0.00094942295
7400	0.00030582257
7406.25	0.0010585155
7412.5	0.00072722859
7418.75	0.00018065472
7425	0.00039655978
7431.25	0.00059158682
7437.5	0.00047456028
7443.75	0.0005721338
7450	0.0010407662
7456.25	0.00071745827
7462.5	0.00028239215
7468.75	0.00066577794
7475	0.00092604455
7481.25	0.00028363758
7487.5	7.3090831E-5
7493.75	0.00075676988
7500	0.00064164165
7506.25	0.00058707836
7512.5	0.00077170836
7518.75	0.00049577202
7525	0.00054789777
7531.25	0.00069844194
7537.5	0.00066336846
7543.75	0.00042891759
7550	0.00031860601
7556.25	0.00045876123
7562.5	0.00058438531
7568.75	0.00036509689
7575	0.00054662011
7581.25	0.0005188369
7587.5	0.00077824933
7593.75	0.00057459693
7600	0.00061039224
7606.25	0.0005835127
7612.5	0.00045756528
7618.75	0.00022980597
7625	0.00065914346
7631.25	0.0010060321
7637.5	0.00063891885
7643.75	0.00018797416
7650	0.00080575155
7656.25	0.00069443103
7662.5	0.00030457186
7668.75	0.00094575737
7675	0.00024396028
7681.25	7.6180416E-5
7687.5	0.00038019406
7693.75	0.00033729379
7700	0.00047764597
7706.25	0.00056136409
7712.5	0.00064904186
7718.75	0.00074723439
7725	0.00032017672
7731.25	0.00072331953
7737.5	0.00032039573
7743.75	0.00022070521
7750	6.1895663E-5
7756.25	0.00071251141
7762.5	0.00033263313
7768.75	0.00086249091
7775	0.00046118073
7781.25	0.00042264895
7787.5	0.00063400825
7793.75	0.00017415137
7800	0.00074311343
7806.25	0.00062101481
7812.5	0.00047309145
7818.75	0.00076393213
7825	0.00038802915
7831.25	0.00017387229
7837.5	0.00061839976
7843.75	0.00072695564
7850	0.00031953707
7856.25	0.00011956979
7862.5	0.00017063364
7868.75	0.00089718179
7875	0.00036488316
7881.25	0.00059911456
7887.5	0.00049623985
7893.75	0.00032465741
7900	0.00053021891
7906.25	0.00034282097
7912.5	0.00048843253
7918.75	0.00039881387
7925	0.00068857672
7931.25	0.00013339733
7937.5	0.0003045735
7943.75	0.00034638292
7950	0.00061280973
7956.25	0.00049777514
7962.5	0.0007071329
7968.75	0.00045041039
7975	0.00037597863
7981.25	0.0005084439
7987.5	2.6635985E-5
7993.75	0.00013757121
8000	0.00021808219
8006.25	0.00044713772
8012.5	0.00046606233
8018.75	0.0001067203
8025	0.0005739384
8031.25	7.973211E-5
8037.5	0.00035376426
8043.75	0.00032402824
8050	0.00018384734
8056.25	0.00040535467
8062.5	0.00056221976
8068.75	0.00024015854
8075	0.00048889199
8081.25	0.00021089951
8087.5	0.00052779025
8093.75	0.00048453678
8100	0.0002032911
8106.25	0.00050666507
8112.5	0.00029708424
8118.75	0.00071998275
8125	0.00013017717
8131.25	0.00012181246
8137.5	0.00076274697
8143.75	0.00014577235
8150	0.00047497034
8156.25	0.00025757322
8162.5	0.00017213726
8168.75	0.00070018458
8175	0.00034315207
8181.25	0.00022769528
8187.5	0.00028470549
8193.75	0.00042119018
8200	0.00049664872
8206.25	0.00027621624
8212.5	0.00011111106
8218.75	0.00028315455
8225	0.00036465792
8231.25	8.8508534E-5
8237.5	0.00033142902
8243.75	0.0001614757
8250	0.00029157019
8256.25	0.00034030738
8262.5	5.1036437E-5
8268.75	0.00030085666
8275	0.0002275553
8281.25	0.00016134276
8287.5	0.00053537463
8293.75	0.00040491113
8300	7.4254428E-5
8306.25	0.00039621013
8312.5	0.00027274852
8318.75	0.00070225237
8325	0.00027611668
8331.25	0.00045877868
8337.5	0.00053497712
8343.75	0.00027689866
8350	0.00045146964
8356.25	0.00027299755
8362.5	0.00012077228
8368.75	0.00029880319
8375	0.00012816507
8381.25	9.3237152E-5
8387.5	0.00021086413
8393.75	0.00051413744
8400	0.00023990448
8406.25	0.0002902233
8412.5	0.00051475016
8418.75	0.00054712902
8425	0.00041428373
8431.25	0.00026692781
8437.5	0.00024066345
8443.75	0.00041336209
8450	0.00027716798
8456.25	0.00064672805
8462.5	0.00068432979
8468.75	0.00036209522
8475	0.00040155168
8481.25	0.00040465616
8487.5	0.00028361423
8493.75	0.00033473554
8500	0.00037018629
8506.25	0.00053859676
8512.5	0.00021809954
8518.75	0.00029685914
8525	0.00011225466
8531.25	0.00047706248
8537.5	0.00038109913
8543.75	0.00016728046
8550	0.00057584411
8556.25	0.00011144167
8562.5	0.00013189398
8568.75	0.00047620795
8575	0.00037385692
8581.25	0.00045921916
8587.5	0.00022998611
8593.75	0.00027186985
8600	0.00031060801
8606.25	0.00040421728
8612.5	0.00014801837
8618.75	0.0003787227
8625	0.0002531706
8631.25	0.00048080896
8637.5	0.00031608099
8643.75	0.00023293465
8650	0.00029052484
8656.25	0.00078880083
8662.5	0.00030108518
8668.75	0.00035854403
8675	0.00033461529
8681.25	3.339763E-5
8687.5	0.00034971336
8693.75	0.00032364541
8700	0.00019359611
8706.25	0.00023050758
8712.5	0.000280058
8718.75	0.00028232412
8725	0.00051809736
8731.25	0.0002054864
8737.5	0.00033749354
8743.75	0.00013047384
8750	0.00021969054
8756.25	0.00023258009
8762.5	0.00020492972
8768.75	0.00014668418
8775	0.00012640376
8781.25	0.00030191873
8787.5	0.00022664348
8793.75	0.00047491187
8800	0.0004309429
8806.25	0.00038904
8812.5	0.00057353701
8818.75	0.00020974205
8825	0.00029806444
8831.25	0.00054560078
8837.5	0.00034871532
8843.75	0.00023775207
8850	0.00036051727
8856.25	0.0003727829
8862.5	0.00045946623
8868.75	0.00030827709
8875	0.00020158648
8881.25	0.00040573034
8887.5	0.00057310916
8893.75	0.00043861302
8900	0.00021179103
8906.25	0.00020611774
8912.5	0.00035156316
8918.75	0.00030333923
8925	0.00025381994
8931.25	8.6218738E-5
8937.5	9.4260765E-5
8943.75	0.00022675826
8950	0.00039536552
8956.25	0.00022467462
8962.5	0.00048254583
8968.75	0.00015037741
8975	0.00027319468
8981.25	0.00022109347
8987.5	0.00035349164
8993.75	0.0004223365
9000	0.00033241437
9006.25	8.7085818E-5
9012.5	0.00030478486
9018.75	0.00024852615
9025	0.00032020196
9031.25	0.00012628699
9037.5	4.4033124E-5
9043.75	0.00026025646
9050	0.00036896868
9056.25	0.00029930222
9062.5	0.00042776908
9068.75	0.00041192853
9075	0.00029301882
9081.25	0.00048537364
9087.5	0.00017024132
9093.75	0.00015065877
9100	7.9174302E-5
9106.25	0.00017849665
9112.5	0.00020400356
9118.75	0.00024630864
9125	0.00010287356
9131.25	0.00010516643
9137.5	0.00020212685
9143.75	0.0001207171
9150	0.00028892383
9156.25	0.0001297197
9162.5	0.00033507504
9168.75	0.00031150067
9175	0.00027161803
9181.25	0.00015809306
9187.5	0.00051338624
9193.75	0.00013182759
9200	0.00027122248
9206.25	0.00018239931
9212.5	0.00031127914
9218.75	0.00025897048
9225	0.00029425579
9231.25	0.00031920752
9237.5	0.00031564744
9243.75	0.00018905941
9250	0.00024006576
9256.25	0.00018866025
9262.5	0.00039954046
9268.75	0.00013250795
9275	0.00027228121
9281.25	0.00025181812
9287.5	0.00026623335
9293.75	0.00020171338
9300	0.00017358564
9306.25	0.00017013283
9312.5	0.00034555111
9318.75	0.00014476092
9325	0.00029636802
9331.25	0.00016077322
9337.5	0.00022688228
9343.75	0.00022471338
9350	0.00046856391
9356.25	0.00046881607
9362.5	0.00023619693
9368.75	0.0002886266
9375	0.00022733528
9381.25	0.0004476211
9387.5	0.0003770113
9393.75	0.00028472821
9400	0.00046862017
9406.25	0.00030283702
9412.5	0.00017101659
9418.75	0.00035581189
9425	0.00029799752
9431.25	0.00017943042
9437.5	0.00048664955
9443.75	0.00050597085
9450	0.00037734784
9456.25	0.00038657801
9462.5	0.00034624771
9468.75	0.00038716883
9475	0.00011332947
9481.25	0.00025597847
9487.5	0.00017039365
9493.75	0.00036427876
9500	0.00012671902
9506.25	0.0003003415
9512.5	0.00049537966
9518.75	0.00026432998
9525	0.0003369911
9531.25	0.00018482269
9537.5	0.00041538331
9543.75	0.00022432989
9550	0.00018808898
9556.25	0.00020850962
9562.5	0.00038457574
9568.75	0.00044656479
9575	0.00014472232
9581.25	0.00039025306
9587.5	0.00011621685
9593.75	0.00021072881
9600	0.00030238296
9606.25	0.00034627646
9612.5	0.0003438201
9618.75	0.00016222162
9625	0.00023379579
9631.25	0.00031157872
9637.5	0.00037798888
9643.75	0.00013804129
9650	0.00010800367
9656.25	0.00014093887
9662.5	0.00021042651
9668.75	0.00019578926
9675	0.00043360521
9681.25	0.00039313957
9687.5	0.00035518208
9693.75	0.00026932034
9700	0.00029865697
9706.25	0.00047091337
9712.5	0.00031242362
9718.75	0.00028531848
9725	0.00035647812
9731.25	0.00029393516
9737.5	0.0004277603
9743.75	0.00036002705
9750	0.00023119247
9756.25	0.00048685977
9762.5	0.00020212422
9768.75	0.0003009037
9775	0.00012722649
9781.25	0.00014462314
9787.5	0.00016860946
9793.75	0.00017215608
9800	0.00026496586
9806.25	0.00024341838
9812.5	0.00044908316
9818.75	0.0002561842
9825	0.00034610741
9831.25	0.00013943756
9837.5	0.00020729476
9843.75	0.00018355314
9850	0.00019061473
9856.25	0.00011003773
9862.5	6.9545422E-5
9868.75	0.00026774208
9875	0.00025839621
9881.25	0.00015719103
9887.5	0.0001724189
9893.75	0.00016529171
9900	0.00010370964
9906.25	0.00023602359
9912.5	0.00023946025
9918.75	0.00032600803
9925	0.00033785887
9931.25	0.00054946735
9937.5	0.00021632683
9943.75	0.00011468945
9950	6.2089757E-5
9956.25	0.00024128531
9962.5	0.00030554139
9968.75	0.0002789051
9975	0.0002245419
9981.25	0.00034275575
9987.5	0.00013366986
9993.75	0.0002806254
10000	0.00024347228
10006.25	0.00027991601
10012.5	0.00018088124
10018.75	0.0002443264
10025	9.0550239E-5
10031.25	0.00016227847
10037.5	0.00016602034
10043.75	0.00042577135
10050	0.00010561491
10056.25	0.00016200668
10062.5	0.0002466131
10068.75	0.00016751812
10075	0.00022630537
10081.25	0.00023889347
10087.5	0.00015021219
10093.75	0.00025503085
10100	0.00016988653
10106.25	0.0002361142
10112.5	0.00028092198
10118.75	0.00036669406
10125	9.3911271E-5
10131.25	0.000106835
10137.5	0.00019356531
10143.75	0.00025000544
10150	0.00034089923
10156.25	0.00010168994
10162.5	0.0002783008
10168.75	9.4355519E-5
10175	7.348831E-5
10181.25	0.00027281433
10187.5	0.00023992918
10193.75	0.0004170988
10200	0.00032937837
10206.25	6.2710739E-5
10212.5	0.00025935941
10218.75	4.7572637E-5
10225	0.00037543471
10231.25	0.00032385267
10237.5	7.1953665E-5
10243.75	0.00024391096
10250	0.00024826827
10256.25	0.00026160147
10262.5	0.00014128496
10268.75	0.00011590337
10275	0.00014701255
10281.25	7.6636232E-5
10287.5	0.00022341865
10293.75	0.00010238632
10300	0.0001191864
10306.25	0.00014641908
10312.5	0.00024929802
10318.75	0.0001857632
10325	5.5603007E-5
10331.25	8.2966512E-5
10337.5	0.00021361596
10343.75	0.00025103255
10350	0.00010550573
10356.25	3.8293627E-5
10362.5	7.728472E-5
10368.75	0.00021994901
10375	0.00033065801
10381.25	0.00017750221
10387.5	0.00029113059
10393.75	0.00013813207
10400	0.00030851078
10406.25	0.0001699247
10412.5	0.0003466972
10418.75	4.2279221E-5
10425	0.00016750414
10431.25	7.387799E-5
10437.5	1.99417E-5
10443.75	0.00010949081
10450	0.00019743146
10456.25	0.00013554426
10462.5	0.00016466133
10468.75	0.00025135129
10475	7.1466973E-5
10481.25	0.00017192977
10487.5	0.00030172116
10493.75	0.00032782154
10500	0.00025210245
10506.25	0.00014811691
10512.5	0.00011502733
10518.75	0.00013644978
10525	0.00011650475
10531.25	0.00020303055
10537.5	0.00010952979
10543.75	0.0001617375
10550	0.00022029008
10556.25	0.00019503642
10562.5	0.00033519489
10568.75	0.0001983778
10575	0.00013508655
10581.25	0.00015810517
10587.5	0.00024041206
10593.75	6.9482235E-5
10600	7.5327702E-5
10606.25	0.00026289219
10612.5	0.00021805623
10618.75	0.00016328014
10625	7.5459715E-5
10631.25	0.00011561702
10637.5	0.00017538827
10643.75	0.00023853693
10650	0.00020365938
10656.25	0.0002026862
10662.5	5.4863536E-5
10668.75	0.00031472885
10675	4.2256746E-5
10681.25	4.7648151E-5
10687.5	0.00025277084
10693.75	4.8639988E-5
10700	0.00015159677
10706.25	0.00019566488
10712.5	0.00020141436
10718.75	0.00024190189
10725	0.00018486585
10731.25	0.00016248789
10737.5	0.00013786054
10743.75	0.00020666096
10750	0.00024455879
10756.25	0.00032227591
10762.5	0.0005018265
10768.75	0.00012902459
10775	9.1767341E-5
10781.25	0.00011167527
10787.5	0.00011779392
10793.75	0.00024367131
10800	0.00024949656
10806.25	0.00016771054
10812.5	0.0001540575
10818.75	9.8742296E-5
10825	6.1670611E-5
10831.25	0.00028810177
10837.5	0.00019100206
10843.75	0.00015748988
10850	0.00034625181
10856.25	0.00019066109
10862.5	0.00028987994
10868.75	0.00011439628
10875	7.9841473E-5
10881.25	0.0001506031
10887.5	0.00020960089
10893.75	0.00011397474
10900	0.00014348113
10906.25	4.745374E-5
10912.5	0.00012735559
10918.75	0.00020110083
10925	0.00033000034
10931.25	0.00031088583
10937.5	0.00016003077
10943.75	0.00013613691
10950	0.00027377867
10956.25	0.00015944957
10962.5	0.00012469244
10968.75	0.00015663842
10975	0.00026461488
10981.25	2.790943E-5
10987.5	0.00019086617
10993.75	0.00016016998
11000	0.00015391265
11006.25	0.00024301429
11012.5	0.00017223108
11018.75	0.0001406362
11025	0.0001725628
11031.25	0.00019970963
11037.5	0.00036253582
11043.75	0.00014482556
11050	0.00011346164
11056.25	0.00020000503
11062.5	0.0002556592
11068.75	0.00023780743
11075	0.00015016712
11081.25	0.00025294324
11087.5	0.00018432782
11093.75	0.00025385015
11100	9.1849974E-5
11106.25	0.00015078464
11112.5	0.00019829589
11118.75	0.0001242302
11125	0.00021187043
11131.25	3.9779334E-5
11137.5	6.1344786E-5
11143.75	0.000123879
11150	0.00014118641
11156.25	0.00014851166
11162.5	0.00012982322
11168.75	0.00013900226
11175	0.00015444994
11181.25	0.00019208655
11187.5	0.00018311926
11193.75	4.5391386E-5
11200	4.7071849E-5
11206.25	0.00010110402
11212.5	8.2652404E-5
11218.75	0.00017563962
11225	0.00020666639
11231.25	0.00017873847
11237.5	0.00017541931
11243.75	0.00017334106
11250	0.00017212709
11256.25	0.00027452496
11262.5	5.8050064E-5
11268.75	2.5220393E-5
11275	0.00015160706
11281.25	0.00029971193
11287.5	7.5578687E-5
11293.75	8.8760289E-5
11300	0.00022793648
11306.25	0.00012773614
11312.5	0.0001796285
11318.75	6.5218966E-5
11325	0.000145111
11331.25	2.6448871E-5
11337.5	8.3339456E-5
11343.75	4.7383856E-5
11350	0.00012308532
11356.25	0.00020592445
11362.5	0.00011917096
11368.75	4.6154796E-5
11375	0.00016527304
11381.25	0.00010887235
11387.5	0.00030461821
11393.75	0.00014520051
11400	0.00028351026
11406.25	7.5920446E-5
11412.5	4.7722659E-5
11418.75	0.00031607127
11425	0.00018583088
11431.25	0.00017303228
11437.5	6.7879263E-5
11443.75	0.00012024962
11450	0.00017857116
11456.25	4.8770253E-5
11462.5	0.00012274505
11468.75	0.00016847814
11475	7.204126E-5
11481.25	0.00021204796
11487.5	0.00023180932
11493.75	0.00018843994
11500	0.00029621981
11506.25	0.0002756521
11512.5	0.00032529397
11518.75	8.7997615E-5
11525	0.00022993946
11531.25	8.8315478E-5
11537.5	0.00023695981
11543.75	0.0001268632
11550	8.0251676E-5
11556.25	0.0001677667
11562.5	8.8897445E-5
11568.75	7.7791904E-5
11575	0.00011603478
11581.25	0.00012446239
11587.5	0.00023071881
11593.75	5.8267806E-5
11600	7.7864854E-5
11606.25	0.00011080577
11612.5	0.00012909579
11618.75	1.1668432E-5
11625	3.1325538E-5
11631.25	8.0709106E-5
11637.5	6.3700831E-5
11643.75	0.00015402229
11650	0.00014745724
11656.25	0.00010962017
11662.5	0.00012809561
11668.75	0.00016993706
11675	8.2519352E-5
11681.25	0.00015994907
11687.5	0.00012128983
11693.75	0.00028451892
11700	0.00013751034
11706.25	9.2132311E-5
11712.5	0.00013870994
11718.75	6.5940186E-6
11725	8.6559243E-5
11731.25	0.00016085083
11737.5	2.574284E-5
11743.75	2.3060459E-5
11750	0.00024567906
11756.25	0.00020717755
11762.5	0.00013069646
11768.75	0.00019534787
11775	0.00022468143
11781.25	0.00021349951
11787.5	7.6223219E-5
11793.75	0.00010186058
11800	0.00023894836
11806.25	0.00014827603
11812.5	0.00012102308
11818.75	0.00012165623
11825	0.00017636475
11831.25	0.00029322993
11837.5	0.0001074494
11843.75	0.00013934686
11850	8.7784974E-5
11856.25	0.00024440789
11862.5	8.6381305E-5
11868.75	0.00022030209
11875	0.00019644712
11881.25	9.4714562E-5
11887.5	0.00020521509
11893.75	0.00031058312
11900	0.00018108942
11906.25	0.00027969064
11912.5	0.00027651559
11918.75	0.00018091793
11925	0.00041441079
11931.25	0.00034344493
11937.5	0.00024757737
11943.75	0.00037936969
11950	0.00048057622
11956.25	0.00056417204
11962.5	0.00082744096
11968.75	0.0010377641
11975	0.0016617582
11981.25	0.0024965359
11987.5	0.0056562556
11993.75	0.020177886
12000	0.0036944971
12006.25	0.0020258631
12012.5	0.0016810025
12018.75	0.0012785644
12025	0.00099498453
12031.25	0.00089812627
12037.5	0.00061263534
12043.75	0.00066103133
12050	0.00079053662
12056.25	0.00062386545
12062.5	0.00064786095
12068.75	0.00047185343
12075	0.00047948656
12081.25	0.00044462264
12087.5	0.00043159535
12093.75	0.00031007634
12100	0.00043049454
12106.25	0.00056334683
12112.5	0.00026907424
12118.75	0.00047903701
12125	0.00040554218
12131.25	0.0003292308
12137.5	0.00028510448
12143.75	0.00036533623
12150	0.00023705682
12156.25	0.00023149332
12162.5	0.00042973632
12168.75	0.00019896761
12175	0.00025277667
12181.25	0.00017811531
12187.5	0.00034265325
12193.75	0.00015433768
12200	0.00024148038
12206.25	0.00027913038
12212.5	0.00028887864
12218.75	0.00042138459
12225	0.00015606199
12231.25	0.00025827264
12237.5	0.00031170678
12243.75	0.00024098114
12250	0.00011559546
12256.25	0.00040479085
12262.5	0.00024354359
12268.75	0.00013209233
12275	0.00025553092
12281.25	0.00029554462
12287.5	0.00025230537
12293.75	0.00041524397
12300	0.00017832912
12306.25	0.00042313616
12312.5	0.00021887258
12318.75	0.00012542512
12325	0.00010702852
12331.25	0.00027907671
12337.5	0.00015695159
12343.75	0.00024664089
12350	0.0001122505
12356.25	0.00013585953
12362.5	9.5261715E-5
12368.75	0.00022740997
12375	0.00042449184
12381.25	0.0001872131
12387.5	0.00022663133
12393.75	0.00041091992
12400	0.00029271204
12406.25	0.00020058175
12412.5	0.00023677927
12418.75	0.00025019933
12425	0.00011778349
12431.25	0.00021066981
12437.5	0.0002828692
12443.75	0.00016454101
12450	0.00016957563
12456.25	0.00010706179
12462.5	0.00034009552
12468.75	0.00022302974
[truncated: 38,004 more rows]
