# Supplementary material for: Electrically activated ferroelectric nematic microrobots
Source: Nat Commun. 2024 Aug 20;15:6928. doi: 10.1038/s41467-024-50226-y (PMC11336208; doi:10.1038/s41467-024-50226-y)
Supplement: Supplementary file 11 — Source Data [file 41467_2024_50226_MOESM11_ESM.zip › Figure4/fswp/f04000U090.csv]

ASCII data file created with TiePie Multi Channel software. www.tiepie.com.
2023-09-22 15:20:42 151m
Frequency	FFT1
Hz	V
0	0.016077217
6.25	0.0040359713
12.5	0.0017832832
18.75	0.001241912
25	0.0013794932
31.25	0.0014856395
37.5	0.00098244674
43.75	0.00080347416
50	0.004939902
56.25	0.00036365574
62.5	0.0022044711
68.75	0.00076400413
75	0.0002199874
81.25	0.0017702601
87.5	0.0012651245
93.75	0.0018559463
100	0.0026961504
106.25	0.0036978038
112.5	0.0023511903
118.75	0.00099609973
125	0.0026940315
131.25	0.0015697501
137.5	0.0010998216
143.75	0.0022890045
150	0.0008241129
156.25	0.013215566
162.5	0.0038736124
168.75	0.0015743592
175	0.0023033556
181.25	0.0042872174
187.5	0.0022948869
193.75	0.0044254465
200	0.0081909199
206.25	0.00097223247
212.5	0.0044756712
218.75	0.012250484
225	0.0020700245
231.25	0.015921076
237.5	0.02580809
243.75	0.0052266938
250	0.008903639
256.25	0.0075619388
262.5	0.010967792
268.75	0.0077249543
275	0.012364965
281.25	0.063081805
287.5	0.022649644
293.75	0.026865513
300	0.016016124
306.25	0.022174098
312.5	0.013258426
318.75	0.0055271617
325	0.011229358
331.25	0.014808635
337.5	0.010052121
343.75	0.023617111
350	0.0043549591
356.25	0.0064498518
362.5	0.0034022524
368.75	0.0085875253
375	0.012883985
381.25	0.0092330873
387.5	0.022235143
393.75	0.012290677
400	0.0060455149
406.25	0.0087106642
412.5	0.0026129105
418.75	0.0092108758
425	0.019983633
431.25	0.068819306
437.5	0.024550333
443.75	0.014722556
450	0.005730048
456.25	0.004672588
462.5	0.007181345
468.75	0.0058974526
475	0.012554405
481.25	0.0027027113
487.5	0.0075798833
493.75	0.0016978085
500	0.0068070791
506.25	0.0039716934
512.5	0.0025701667
518.75	0.0046837908
525	0.0057287582
531.25	0.0019703257
537.5	0.0058286506
543.75	0.0038048096
550	0.005024078
556.25	0.005545351
562.5	0.0025911957
568.75	0.0017435976
575	0.0012029556
581.25	0.0013140947
587.5	0.0024031392
593.75	0.0057073469
600	0.0020556678
606.25	0.0055533563
612.5	0.0017393158
618.75	0.0030124019
625	0.0027601796
631.25	0.0096956631
637.5	0.0030392003
643.75	0.0013473114
650	0.0034315631
656.25	0.0038560852
662.5	0.0043234358
668.75	0.003634311
675	0.0037192888
681.25	0.0022144341
687.5	0.0011658044
693.75	0.0024797139
700	0.00054554174
706.25	0.0025661222
712.5	0.0029512439
718.75	0.0021603859
725	0.0011550059
731.25	0.0029058485
737.5	0.0010098947
743.75	0.0035073077
750	0.0055135303
756.25	0.0023427308
762.5	0.0020111824
768.75	0.00069520296
775	0.002110193
781.25	0.0025676766
787.5	0.00086080344
793.75	0.0052224561
800	0.00069251
806.25	0.00087801178
812.5	0.001192629
818.75	0.001149982
825	0.0043677995
831.25	0.0056356129
837.5	0.0026255897
843.75	0.00063325341
850	0.0015937715
856.25	0.0022542273
862.5	0.005161285
868.75	0.006034634
875	0.0079128008
881.25	0.0027693285
887.5	0.0025890373
893.75	0.00030736966
900	0.0011674985
906.25	0.0027061046
912.5	0.0032271075
918.75	0.001513079
925	0.0020601312
931.25	0.0010077343
937.5	0.0045761272
943.75	0.0018887453
950	0.00067596661
956.25	0.0028238786
962.5	0.0019862411
968.75	0.0023824171
975	0.0014676408
981.25	0.004254091
987.5	0.0050969886
993.75	0.0015169337
1000	0.0016287775
1006.25	0.0063086736
1012.5	0.0022487728
1018.75	0.0038401727
1025	0.0010772707
1031.25	0.0025432445
1037.5	0.00049916758
1043.75	0.0014874147
1050	0.0082158024
1056.25	0.0077375622
1062.5	0.0025842418
1068.75	0.0022559029
1075	0.002517168
1081.25	0.0029545311
1087.5	0.0067245703
1093.75	0.0028327927
1100	0.0082203942
1106.25	0.0032011748
1112.5	0.0081602765
1118.75	0.0033827653
1125	0.0045102234
1131.25	0.0037787943
1137.5	0.0058813384
1143.75	0.00083930608
1150	0.0017656138
1156.25	0.0015475378
1162.5	0.0011621514
1168.75	0.0026196869
1175	0.0049023557
1181.25	0.002823418
1187.5	0.0018186325
1193.75	0.0045192094
1200	0.0046425256
1206.25	0.0052839468
1212.5	0.0013289092
1218.75	0.0030264843
1225	0.0034979251
1231.25	0.0022653385
1237.5	0.0026783379
1243.75	0.0068060462
1250	0.007349598
1256.25	0.029296656
1262.5	0.022591011
1268.75	0.0063695079
1275	0.0052985024
1281.25	0.004562751
1287.5	0.0014914039
1293.75	0.0039714037
1300	0.0046497341
1306.25	0.0047814527
1312.5	0.006328986
1318.75	0.0021398573
1325	0.0020768873
1331.25	0.0014103147
1337.5	0.0027400853
1343.75	0.0016171273
1350	0.00054852367
1356.25	0.00058399948
1362.5	0.0015476194
1368.75	0.0022870513
1375	0.0020325765
1381.25	0.0007232902
1387.5	0.0021293125
1393.75	0.0017440391
1400	0.00033348273
1406.25	0.0012235334
1412.5	0.0018085112
1418.75	0.0010570615
1425	0.0013720144
1431.25	0.0020054646
1437.5	0.0022593527
1443.75	0.00061869645
1450	0.0014413452
1456.25	0.0015978932
1462.5	0.00017884339
1468.75	0.001655484
1475	0.0025807533
1481.25	0.0021834992
1487.5	0.0012079677
1493.75	0.0022235039
1500	0.0018563635
1506.25	0.0011757875
1512.5	0.00080180333
1518.75	0.00086106157
1525	0.0011825401
1531.25	0.0017961867
1537.5	0.000428506
1543.75	0.00095979845
1550	0.0013953296
1556.25	0.00062753165
1562.5	0.0015936752
1568.75	0.0010668289
1575	0.0025878389
1581.25	0.00028954174
1587.5	0.0019359188
1593.75	0.0006316428
1600	0.00076632296
1606.25	0.00092265069
1612.5	0.00062223356
1618.75	0.0013476291
1625	0.00052943949
1631.25	0.00023551536
1637.5	0.001603214
1643.75	0.0010002494
1650	0.0010572697
1656.25	0.001429422
1662.5	0.00046642233
1668.75	0.00011626971
1675	0.00094292252
1681.25	0.000500738
1687.5	0.00038866107
1693.75	0.0004567405
1700	0.0016474343
1706.25	0.00049914912
1712.5	0.00032963258
1718.75	0.00068013365
1725	0.0010017828
1731.25	0.0011342194
1737.5	0.0012166562
1743.75	0.00045037673
1750	0.001046164
1756.25	0.00058930293
1762.5	0.00069379376
1768.75	0.00039204811
1775	0.00055398686
1781.25	0.00027604753
1787.5	0.00077600643
1793.75	0.00060759854
1800	0.00094867705
1806.25	0.00086223527
1812.5	0.00075308431
1818.75	0.00022768651
1825	0.00063287358
1831.25	0.00013388945
1837.5	0.00017483135
1843.75	0.0011036927
1850	0.00034629489
1856.25	0.0019688729
1862.5	0.00058705565
1868.75	0.00012121854
1875	0.00016422836
1881.25	0.00020498423
1887.5	0.0019069075
1893.75	0.00071175548
1900	0.00032652236
1906.25	0.00072882535
1912.5	0.00067375313
1918.75	0.0002359849
1925	0.00077083062
1931.25	0.00082060425
1937.5	0.00026296092
1943.75	0.00027780854
1950	0.00022635565
1956.25	0.00017335588
1962.5	0.00061641966
1968.75	0.0012878335
1975	0.00058645275
1981.25	0.00014484926
1987.5	0.00063243445
1993.75	0.00042543143
2000	0.0003822188
2006.25	0.00010032771
2012.5	0.00085756338
2018.75	0.0011508461
2025	0.00029317015
2031.25	0.00052157932
2037.5	0.00079332642
2043.75	0.000564664
2050	0.00043649333
2056.25	0.000401645
2062.5	0.00029224753
2068.75	0.0004337862
2075	0.0010880465
2081.25	0.00081819821
2087.5	0.0017069122
2093.75	0.00027863208
2100	0.0010163003
2106.25	0.0011118819
2112.5	0.00047514714
2118.75	0.0022481464
2125	0.00063395787
2131.25	0.0010945973
2137.5	0.0018139835
2143.75	0.0019359398
2150	0.0016075927
2156.25	0.00011932648
2162.5	0.00065964077
2168.75	0.0025725881
2175	0.00042742432
2181.25	0.00065505002
2187.5	0.00058266641
2193.75	0.00076956512
2200	0.00081775059
2206.25	0.00098250099
2212.5	0.00095168403
2218.75	0.00070895395
2225	0.00062342011
2231.25	0.00052616469
2237.5	0.0012534756
2243.75	0.00065025959
2250	0.00021296302
2256.25	0.00060733109
2262.5	0.0011144622
2268.75	0.0010682543
2275	0.00075893482
2281.25	0.0014565862
2287.5	0.0006099301
2293.75	0.00054502313
2300	0.00015553489
2306.25	0.0011384873
2312.5	0.0024383679
2318.75	0.0009293715
2325	0.0018323005
2331.25	0.002761977
2337.5	0.0020125452
2343.75	0.00077534448
2350	0.0022858826
2356.25	0.00074916678
2362.5	0.0015487617
2368.75	0.0013107618
2375	0.0014663585
2381.25	0.00054249023
2387.5	0.0010376035
2393.75	0.0016409378
2400	0.0015423197
2406.25	0.00052776043
2412.5	0.001158869
2418.75	0.001514762
2425	0.00095992557
2431.25	0.00037999588
2437.5	0.00060423578
2443.75	0.0014469888
2450	0.00076673857
2456.25	0.0011429819
2462.5	0.00051304925
2468.75	0.0013854575
2475	0.0002266509
2481.25	0.00054358097
2487.5	0.00072103689
2493.75	0.00093053265
2500	0.0010525079
2506.25	0.00080264307
2512.5	0.0015196481
2518.75	0.0036253638
2525	0.0018181438
2531.25	0.0009923498
2537.5	0.0003807714
2543.75	0.00079761606
2550	0.002265096
2556.25	0.0013987041
2562.5	9.7719435E-5
2568.75	0.00065587276
2575	0.0016216641
2581.25	0.0006774681
2587.5	0.0014428127
2593.75	0.0026086316
2600	0.00088493982
2606.25	0.0017645104
2612.5	0.0016959767
2618.75	0.0011183575
2625	0.0017470432
2631.25	0.00091537962
2637.5	0.0014181774
2643.75	0.0013183965
2650	0.0015024204
2656.25	0.00086098023
2662.5	0.0017634614
2668.75	0.0013086558
2675	0.0033312948
2681.25	0.0014265138
2687.5	0.0018700463
2693.75	0.00095506954
2700	0.00041907781
2706.25	0.0013461076
2712.5	0.0010017986
2718.75	0.0017852306
2725	0.00026991184
2731.25	0.00012298829
2737.5	0.00085119409
2743.75	0.00048974153
2750	0.0014884021
2756.25	0.0018572138
2762.5	0.0009244151
2768.75	0.00039617525
2775	0.001128633
2781.25	0.0020698733
2787.5	0.0013399926
2793.75	0.00098789132
2800	0.0011579576
2806.25	0.00084069239
2812.5	0.00039916359
2818.75	0.00066625748
2825	0.0007412553
2831.25	0.0011718081
2837.5	0.0013682378
2843.75	0.0011795073
2850	0.0012799497
2856.25	0.00050454435
2862.5	0.00057786033
2868.75	0.00013099687
2875	0.0010557418
2881.25	0.00020424895
2887.5	0.00052450214
2893.75	0.00019288225
2900	0.00053349279
2906.25	0.00084036293
2912.5	0.00051397993
2918.75	0.0013013028
2925	0.00062519255
2931.25	0.00070404397
2937.5	0.0002552805
2943.75	0.00059050418
2950	9.6951483E-5
2956.25	5.8824479E-5
2962.5	0.00085575325
2968.75	0.00042204055
2975	0.0011320483
2981.25	0.00035019457
2987.5	0.0014073121
2993.75	0.0015205085
3000	0.0016591837
3006.25	0.00030019121
3012.5	0.00077743661
3018.75	0.00072669271
3025	0.00073547647
3031.25	0.00036530058
3037.5	0.00038083848
3043.75	0.00087619507
3050	0.0006018731
3056.25	0.00027957209
3062.5	0.00070223117
3068.75	0.00023623582
3075	0.00017370557
3081.25	0.00018244183
3087.5	0.00080177545
3093.75	0.0013123239
3100	0.00014207335
3106.25	0.00052992283
3112.5	0.0011084821
3118.75	0.00057876945
3125	0.00034956349
3131.25	0.00033950217
3137.5	0.0003865874
3143.75	0.00028879629
3150	0.0017514246
3156.25	0.00093299457
3162.5	0.00087101847
3168.75	0.0010923682
3175	0.00088996073
3181.25	0.00070032702
3187.5	0.00014571129
3193.75	0.00028886093
3200	0.00042932549
3206.25	0.00017846604
3212.5	0.00068076255
3218.75	0.0008053705
3225	0.00071153244
3231.25	0.0005585141
3237.5	0.00073636937
3243.75	0.00029511906
3250	0.00031542167
3256.25	0.00048055286
3262.5	0.00048592144
3268.75	0.00038331631
3275	0.00045450624
3281.25	0.0010135261
3287.5	0.00027174215
3293.75	0.00032167516
3300	6.8918962E-5
3306.25	0.00036676874
3312.5	0.00029756175
3318.75	0.00027616123
3325	0.00032193591
3331.25	0.00021374699
3337.5	9.7896668E-5
3343.75	0.00030837148
3350	0.00024491275
3356.25	0.00038568549
3362.5	0.00061122597
3368.75	0.00065483239
3375	0.0003593792
3381.25	0.00037398139
3387.5	0.0003286661
3393.75	0.00052785556
3400	0.00035809336
3406.25	0.00069887226
3412.5	0.00038174962
3418.75	0.00042484744
3425	8.8546475E-5
3431.25	0.00047630128
3437.5	0.00045730557
3443.75	0.00019452483
3450	0.00017992165
3456.25	0.00049822208
3462.5	0.00044145928
3468.75	0.00023576998
3475	0.00070025674
3481.25	9.1519629E-5
3487.5	0.00020915982
3493.75	0.00042813343
3500	0.00061878857
3506.25	0.00012548157
3512.5	0.00054583511
3518.75	0.00016062101
3525	0.00019924852
3531.25	0.00040996292
3537.5	0.00046517102
3543.75	0.00034063225
3550	0.00018997866
3556.25	0.00083316524
3562.5	0.00044141075
3568.75	0.00023137265
3575	0.00069629169
3581.25	0.00031680489
3587.5	0.00065886916
3593.75	0.00040425342
3600	0.00026884681
3606.25	0.00020608634
3612.5	0.00031979119
3618.75	0.00049488567
3625	0.00023533852
3631.25	0.00036887899
3637.5	0.00027506958
3643.75	0.00049958114
3650	0.00051684511
3656.25	0.00023669144
3662.5	0.00022039841
3668.75	0.00066777768
3675	1.5315007E-5
3681.25	0.00018880978
3687.5	0.00023133718
3693.75	0.00041856856
3700	0.00023051349
3706.25	0.00019985402
3712.5	0.00064226926
3718.75	0.00020713035
3725	0.00017502439
3731.25	0.00017414423
3737.5	0.00013352079
3743.75	0.00025097998
3750	0.00039196028
3756.25	0.00033566374
3762.5	0.00026048138
3768.75	0.00053306408
3775	0.00016415514
3781.25	0.00052517508
3787.5	0.00041996387
3793.75	0.00029787082
3800	0.00039156355
3806.25	4.1880009E-5
3812.5	4.3453556E-5
3818.75	0.00027306391
3825	0.00025620141
3831.25	0.00064336868
3837.5	0.00029082634
3843.75	0.00024496731
3850	0.00021672132
3856.25	0.00033806607
3862.5	0.00013376934
3868.75	0.00033147434
3875	0.00024494682
3881.25	0.00027471957
3887.5	0.00020953594
3893.75	0.00015689877
3900	0.00027606843
3906.25	0.000324297
3912.5	0.00023162087
3918.75	0.00050564423
3925	0.00050722508
3931.25	0.00043780069
3937.5	0.00031173156
3943.75	0.00019175075
3950	0.0005852002
3956.25	8.3990942E-5
3962.5	0.00031013283
3968.75	0.00045425528
3975	7.3790238E-5
3981.25	0.00030133559
3987.5	0.00033309695
3993.75	0.00037657031
4000	0.004959766
4006.25	0.00024856287
4012.5	0.00032121054
4018.75	0.00013839064
4025	0.00022013304
4031.25	0.00026077642
4037.5	0.00013456119
4043.75	0.0001855886
4050	0.0001064746
4056.25	0.00040786648
4062.5	0.00023862955
4068.75	9.1451096E-5
4075	0.00026634192
4081.25	0.00039469373
4087.5	0.00010761912
4093.75	0.00020333119
4100	0.00033329442
4106.25	0.00020810719
4112.5	0.00027700544
4118.75	8.9582988E-5
4125	0.00018577757
4131.25	0.00032055334
4137.5	7.1749009E-5
4143.75	0.00017298906
4150	0.00024849681
4156.25	0.00026451458
4162.5	0.0001120981
4168.75	0.00017265222
4175	0.00023038872
4181.25	0.00017463986
4187.5	0.00043855973
4193.75	3.8740916E-5
4200	0.00013589541
4206.25	0.00026083331
4212.5	0.00033243647
4218.75	7.304967E-5
4225	4.8913154E-5
4231.25	0.00030421174
4237.5	0.00034247102
4243.75	0.00012910157
4250	5.559741E-5
4256.25	0.00022124032
4262.5	0.00021319854
4268.75	0.0003436378
4275	0.00017890688
4281.25	0.00021791741
4287.5	0.00016176943
4293.75	0.00019270501
4300	0.00015062376
4306.25	9.0386537E-5
4312.5	0.00013379083
4318.75	0.0002473151
4325	0.00011455675
4331.25	0.00017940955
4337.5	0.00013738122
4343.75	0.00025798506
4350	0.00042654041
4356.25	0.00015484416
4362.5	0.00042114073
4368.75	0.00012132363
4375	0.00010082873
4381.25	9.1917887E-5
4387.5	0.00017333898
4393.75	9.8090015E-5
4400	0.00010642095
4406.25	0.00024498061
4412.5	0.0002104442
4418.75	0.0002512941
4425	0.00010149979
4431.25	0.00011007512
4437.5	0.00010387861
4443.75	0.00030594641
4450	0.00013622058
4456.25	0.00024078784
4462.5	0.00036685372
4468.75	0.00014556682
4475	0.00019619541
4481.25	0.00013429161
4487.5	0.00011387016
4493.75	0.00038346114
4500	0.00028557788
4506.25	0.0003184676
4512.5	0.00031636422
4518.75	0.00038554115
4525	0.000338631
4531.25	5.2918688E-6
4537.5	0.00019597241
4543.75	0.00026229858
4550	0.00018667714
4556.25	8.4851137E-5
4562.5	0.00033646217
4568.75	0.00013781739
4575	0.00031848723
4581.25	9.1332999E-5
4587.5	0.00018605443
4593.75	4.7735567E-5
4600	0.00015923875
4606.25	9.6958646E-5
4612.5	0.00027980072
4618.75	6.7629336E-5
4625	0.00013728691
4631.25	0.00016881467
4637.5	0.00020554506
4643.75	0.0001386775
4650	0.00023615007
4656.25	0.00023451426
4662.5	9.1949414E-5
4668.75	0.00029456583
4675	0.00030606468
4681.25	0.00015396036
4687.5	0.00046772994
4693.75	0.00022836855
4700	7.3257954E-5
4706.25	0.00011892524
4712.5	0.00028280596
4718.75	0.00026623796
4725	0.00025284071
4731.25	0.00034888035
4737.5	0.00012650722
4743.75	0.00015016597
4750	9.8384242E-5
4756.25	0.00042552164
4762.5	2.1374465E-5
4768.75	0.00011927872
4775	0.00013383686
4781.25	0.00031252895
4787.5	0.00025279738
4793.75	0.00019967526
4800	0.00022692087
4806.25	0.00027540463
4812.5	0.00018741907
4818.75	0.00012570448
4825	0.00027863147
4831.25	0.00018397586
4837.5	9.5687752E-5
4843.75	0.0001074647
4850	0.00038086116
4856.25	0.00042473689
4862.5	0.00013454979
4868.75	0.00021547988
4875	0.0002409196
4881.25	0.00016356201
4887.5	0.00012549253
4893.75	0.00013910605
4900	0.00020722623
4906.25	0.0001779981
4912.5	0.00023111322
4918.75	0.00021930559
4925	0.00013688479
4931.25	0.00016808666
4937.5	0.00033460319
4943.75	4.7612796E-5
4950	0.00029848984
4956.25	0.00017705938
4962.5	0.00024822021
4968.75	0.00015315259
4975	0.00011235092
4981.25	0.00018157887
4987.5	0.00025681837
4993.75	0.00011272236
5000	0.00014101871
5006.25	0.00018248888
5012.5	0.0003472406
5018.75	6.7769347E-5
5025	0.00017851086
5031.25	0.00010237358
5037.5	5.1516768E-5
5043.75	0.00023778901
5050	0.0001542428
5056.25	0.00033431399
5062.5	0.00013030215
5068.75	0.0001277346
5075	8.114058E-5
5081.25	0.00020584758
5087.5	4.421643E-5
5093.75	0.00035722728
5100	0.00020732294
5106.25	0.00019054288
5112.5	0.00021496259
5118.75	0.00012873783
5125	6.0650011E-5
5131.25	0.00016643189
5137.5	0.0001858338
5143.75	2.5589413E-5
5150	0.00015865989
5156.25	0.00015764458
5162.5	0.00020855142
5168.75	0.00030454603
5175	0.00031870189
5181.25	3.5030902E-5
5187.5	0.00027412117
5193.75	5.7009694E-5
5200	0.00024829514
5206.25	0.00010436143
5212.5	9.590844E-5
5218.75	5.8362376E-5
5225	3.6141463E-5
5231.25	0.0001218948
5237.5	5.7205577E-5
5243.75	0.00029384159
5250	0.00026773756
5256.25	0.00017621623
5262.5	0.00010521373
5268.75	0.00038562452
5275	7.4795234E-5
5281.25	0.00027548572
5287.5	0.00016357458
5293.75	0.00014177524
5300	4.3406283E-5
5306.25	0.00018894017
5312.5	0.00019261915
5318.75	0.00017706714
5325	0.00019579889
5331.25	0.00017554605
5337.5	0.00035624651
5343.75	9.5278481E-5
5350	0.00019485025
5356.25	0.00019453538
5362.5	0.00014233113
5368.75	0.00042983319
5375	0.00010370402
5381.25	0.00028156847
5387.5	0.00017685559
5393.75	0.00011540204
5400	0.00023066918
5406.25	0.00030330415
5412.5	0.00032849941
5418.75	0.00025681573
5425	8.5140372E-5
5431.25	0.00018627302
5437.5	0.00029360485
5443.75	0.00033567667
5450	0.00031762167
5456.25	0.00033339589
5462.5	0.00037822722
5468.75	8.0463076E-5
5475	0.00014915352
5481.25	0.00011283399
5487.5	0.00030958399
5493.75	0.00037210536
5500	0.00036375148
5506.25	0.00053146433
5512.5	0.00038700966
5518.75	0.00033534351
5525	0.00029497627
5531.25	0.00032108143
5537.5	0.00031698708
5543.75	0.00031433639
5550	0.0002055066
5556.25	0.00043043264
5562.5	0.0002683998
5568.75	0.00035536802
5575	8.5378301E-5
5581.25	0.00024702583
5587.5	2.037605E-5
5593.75	0.00043243081
5600	6.1443392E-5
5606.25	0.00062194258
5612.5	0.00012603511
5618.75	0.00030823437
5625	0.00013472381
5631.25	0.00012151577
5637.5	0.00013531773
5643.75	0.00023048179
5650	0.0001060839
5656.25	0.00022169193
5662.5	9.8547156E-5
5668.75	0.00046475201
5675	0.00030976253
5681.25	0.00034461319
5687.5	0.000417157
5693.75	0.0001309132
5700	0.00037103025
5706.25	0.00025529417
5712.5	0.00034466925
5718.75	8.2351796E-5
5725	0.00021528255
5731.25	6.9786579E-5
5737.5	0.00015235645
5743.75	0.00020283229
5750	0.00041543081
5756.25	0.00024434303
5762.5	0.00030204203
5768.75	0.00048474487
5775	0.00018558199
5781.25	0.00018452153
5787.5	0.00037558175
5793.75	0.00034103714
5800	8.2723475E-5
5806.25	0.00021098758
5812.5	0.00018399491
5818.75	0.00021083207
5825	0.00017537321
5831.25	0.00021283058
5837.5	0.00029554309
5843.75	0.00050809188
5850	0.00011723867
5856.25	0.00049735852
5862.5	0.00041812648
5868.75	0.00047603949
5875	0.00023004077
5881.25	0.00011049979
5887.5	0.00010748861
5893.75	0.00016489318
5900	0.00074628157
5906.25	0.00027066861
5912.5	0.00066032313
5918.75	0.00070722123
5925	0.00041552397
5931.25	0.00031566812
5937.5	0.00033340608
5943.75	0.00059628295
5950	0.00043014022
5956.25	0.00058706365
5962.5	0.00031097903
5968.75	0.00025799335
5975	0.00035348698
5981.25	0.00029024972
5987.5	0.00018512677
5993.75	0.00031850762
6000	8.0524317E-5
6006.25	0.00064168116
6012.5	0.00020424349
6018.75	7.1923417E-5
6025	0.00013918371
6031.25	0.00026398313
6037.5	0.00037429913
6043.75	0.00023473435
6050	0.00025933519
6056.25	0.00021502182
6062.5	0.00013798348
6068.75	9.0179605E-5
6075	0.00053371739
6081.25	0.00037855874
6087.5	0.00047119195
6093.75	0.00064905409
6100	0.00028050967
6106.25	0.0006384713
6112.5	0.00054720567
6118.75	0.00041949938
6125	0.00059138411
6131.25	0.00040902265
6137.5	0.00061738758
6143.75	0.00033593032
6150	3.8471735E-5
6156.25	0.00031998714
6162.5	0.00050886967
6168.75	0.00035281818
6175	0.00011451262
6181.25	0.00053381005
6187.5	0.00020174224
6193.75	0.00023859623
6200	0.00034258201
6206.25	0.00035234411
6212.5	0.00022943083
6218.75	0.00021170024
6225	0.00066743329
6231.25	0.00047609435
6237.5	0.00018998515
6243.75	0.00072307963
6250	0.00040278001
6256.25	0.00036029733
6262.5	0.00053058781
6268.75	0.00033872738
6275	0.0005633893
6281.25	0.00034677638
6287.5	0.00059691262
6293.75	0.00055133377
6300	0.00018963321
6306.25	0.00037091584
6312.5	0.00047622473
6318.75	0.00010167179
6325	0.00057900531
6331.25	0.00050660403
6337.5	0.00035764107
6343.75	0.00014038066
6350	0.00049262874
6356.25	0.00021235911
6362.5	0.00055370056
6368.75	0.00048416236
6375	0.00080249413
6381.25	0.00041192933
6387.5	0.00045195602
6393.75	0.0003832766
6400	0.00044085109
6406.25	0.00082106888
6412.5	0.00018083224
6418.75	0.00069770682
6425	0.0010762683
6431.25	0.00027199228
6437.5	0.00098237418
6443.75	0.00037040717
6450	0.00040155183
6456.25	0.00048457312
6462.5	0.00060230549
6468.75	0.0005041853
6475	0.00042590939
6481.25	0.00068222965
6487.5	0.0003324449
6493.75	0.00043831315
6500	0.00042109548
6506.25	0.0005869426
6512.5	0.00049649584
6518.75	0.00053329917
6525	0.0009085485
6531.25	0.00051114975
6537.5	0.00026653958
6543.75	0.00057199698
6550	0.00050413047
6556.25	0.00029864974
6562.5	0.00047466303
6568.75	0.00043869044
6575	0.00056937024
6581.25	0.00065589439
6587.5	0.00033732515
6593.75	0.00066121689
6600	0.0007557646
6606.25	0.00066854855
6612.5	0.00042814773
6618.75	0.00033808732
6625	0.00065826047
6631.25	0.00069015573
6637.5	8.7674334E-5
6643.75	0.00010163915
6650	0.00025685263
6656.25	0.00019878996
6662.5	0.00025003463
6668.75	0.0004104351
6675	0.00046863881
6681.25	0.00039908294
6687.5	0.00014818861
6693.75	0.00028838566
6700	0.00061384245
6706.25	0.0007968177
6712.5	0.00012388534
6718.75	0.00049755634
6725	0.00045121668
6731.25	0.00074555116
6737.5	0.00080646742
6743.75	0.00039644758
6750	0.00041112636
6756.25	0.0006945308
6762.5	0.00032945449
6768.75	9.9686991E-5
6775	0.00079550182
6781.25	0.00059067039
6787.5	0.00032204017
6793.75	0.00030412416
6800	0.00020887089
6806.25	0.00028248858
6812.5	0.00049704274
6818.75	0.00068785262
6825	0.00035328771
6831.25	0.00078050019
6837.5	0.00040259465
6843.75	0.00036166962
6850	0.00049345639
6856.25	0.00055968488
6862.5	0.00021830067
6868.75	0.00046104222
6875	0.00080692375
6881.25	0.00018757171
6887.5	0.00055993344
6893.75	0.00035786127
6900	0.00018437893
6906.25	0.00041887839
6912.5	0.00047552309
6918.75	0.00056874401
6925	0.00025823726
6931.25	0.00059739925
6937.5	9.7397419E-5
6943.75	9.5868483E-5
6950	0.00048676803
6956.25	0.00054142423
6962.5	0.0009122788
6968.75	0.00057605303
6975	0.00027013476
6981.25	0.00035080558
6987.5	0.0010154766
6993.75	0.00039834637
7000	0.00053187486
7006.25	0.00016300661
7012.5	0.00060882782
7018.75	0.00046690846
7025	6.1657977E-5
7031.25	0.00059084691
7037.5	0.00027489434
7043.75	0.00061267215
7050	0.00062971904
7056.25	0.00050296359
7062.5	0.00036698415
7068.75	0.00070681645
7075	8.5804954E-5
7081.25	0.00092598017
7087.5	0.00042160484
7093.75	0.00046247065
7100	0.00039027929
7106.25	0.00026840761
7112.5	0.00031504421
7118.75	0.00053578211
7125	0.00042766811
7131.25	0.00028666766
7137.5	0.00056335784
7143.75	0.00024094531
7150	0.00055849398
7156.25	0.00035098801
7162.5	0.00067537788
7168.75	0.00047459671
7175	4.718097E-5
7181.25	7.3990131E-5
7187.5	0.00010917459
7193.75	0.0001824202
7200	0.00059383218
7206.25	0.00018559636
7212.5	0.00036575481
7218.75	0.00031219137
7225	0.0005369419
7231.25	0.00018742582
7237.5	0.00083148213
7243.75	0.00066439607
7250	0.00022629564
7256.25	0.00016473624
7262.5	0.00046405791
7268.75	0.00087512865
7275	0.00074144694
7281.25	0.00031652273
7287.5	0.00036475163
7293.75	0.00016353691
7300	0.00030683312
7306.25	0.00054838125
7312.5	0.0002818286
7318.75	0.00034963773
7325	0.00014849861
7331.25	0.00025096294
7337.5	0.00046176622
7343.75	0.00057839443
7350	0.00018593012
7356.25	0.00032961508
7362.5	0.00049828226
7368.75	0.00029767112
7375	0.0006793404
7381.25	0.0005155604
7387.5	0.00046580072
7393.75	0.00014998922
7400	0.00057927213
7406.25	0.00018169465
7412.5	0.00046253714
7418.75	0.00024206138
7425	0.00022090426
7431.25	0.00076889461
7437.5	0.00044620457
7443.75	0.00048082226
7450	0.0006195712
7456.25	0.00071506996
7462.5	0.00045499491
7468.75	0.00044366909
7475	0.00086312384
7481.25	0.00020238189
7487.5	0.00039106982
7493.75	0.00047581881
7500	0.00065918327
7506.25	0.00057424617
7512.5	0.00057016841
7518.75	0.00071043567
7525	0.00097536564
7531.25	0.00046503348
7537.5	0.00029770196
7543.75	0.00060231108
7550	0.00017680174
7556.25	0.00011080297
7562.5	0.00020650822
7568.75	0.00047163194
7575	8.3300081E-5
7581.25	0.00046414898
7587.5	0.00024123095
7593.75	0.00088133198
7600	0.00043752665
7606.25	0.00020756013
7612.5	0.00025422946
7618.75	0.00041991769
7625	0.00036120736
7631.25	0.00026160603
7637.5	0.00042506471
7643.75	0.0004413778
7650	0.00037030901
7656.25	0.00031477736
7662.5	0.00015098748
7668.75	0.00058032781
7675	0.00060640456
7681.25	0.00046829415
7687.5	0.00011449676
7693.75	0.000560927
7700	0.00086107002
7706.25	0.0002096269
7712.5	0.0010470295
7718.75	0.00026663923
7725	0.00051713728
7731.25	0.00069004753
7737.5	0.00025632675
7743.75	0.00021823465
7750	0.00050741074
7756.25	0.00047030963
7762.5	6.1835158E-5
7768.75	0.0002887019
7775	0.00022901532
7781.25	0.00045303246
7787.5	0.0006338934
7793.75	0.00057655181
7800	0.00036261203
7806.25	0.00053753026
7812.5	0.00040263922
7818.75	0.00021436171
7825	0.00032155047
7831.25	0.00046890395
7837.5	0.00086823824
7843.75	0.00074921633
7850	0.00043626323
7856.25	0.00049706161
7862.5	0.00062308336
7868.75	0.0004865851
7875	0.00044732066
7881.25	0.0010393064
7887.5	0.00076927575
7893.75	0.00096886399
7900	0.0010776581
7906.25	0.0010737543
7912.5	0.00095354739
7918.75	0.0010747439
7925	0.0015527403
7931.25	0.0011712496
7937.5	0.0014793386
7943.75	0.0015432221
7950	0.0015320856
7956.25	0.0019004434
7962.5	0.0022580585
7968.75	0.0025993265
7975	0.0033910167
7981.25	0.0045603808
7987.5	0.0078258078
7993.75	0.016423589
8000	0.075497072
8006.25	0.011528757
8012.5	0.006360382
8018.75	0.0042754787
8025	0.0033303723
8031.25	0.0025131144
8037.5	0.0023593626
8043.75	0.0023696171
8050	0.0017008897
8056.25	0.0013864761
8062.5	0.00096282236
8068.75	0.0010644646
8075	0.00085973131
8081.25	0.00079499218
8087.5	0.0012938056
8093.75	0.00089766746
8100	0.001025939
8106.25	0.0013220842
8112.5	0.0006057115
8118.75	0.00061180623
8125	0.00058117356
8131.25	0.0010670226
8137.5	0.00087419088
8143.75	0.00036339206
8150	0.00084771229
8156.25	0.00048111831
8162.5	0.00040038064
8168.75	0.00077908698
8175	0.0004933769
8181.25	0.00044563244
8187.5	0.00029563965
8193.75	0.00095047637
8200	0.00042529799
8206.25	0.00049116534
8212.5	0.00031834926
8218.75	0.00045371072
8225	0.00062495383
8231.25	0.00012791673
8237.5	0.00048707547
8243.75	0.00039533119
8250	0.00039106615
8256.25	0.00044224498
8262.5	0.00063521256
8268.75	0.0002978778
8275	0.00063602009
8281.25	0.00028864519
8287.5	0.00024073753
8293.75	0.00048833212
8300	0.00064343673
8306.25	0.0005256325
8312.5	0.00019381403
8318.75	0.0002596599
8325	0.00012372036
8331.25	0.00013595525
8337.5	0.00062441633
8343.75	8.4682224E-5
8350	0.00056256235
8356.25	0.00036166348
8362.5	0.00027149757
8368.75	0.00018499787
8375	0.00025002554
8381.25	0.00051390604
8387.5	0.00049371815
8393.75	0.00034918525
8400	0.00036358199
8406.25	0.00022734739
8412.5	0.00014653695
8418.75	1.1567127E-5
8425	0.00032885743
8431.25	0.00018207452
8437.5	0.00043905532
8443.75	0.00020314321
8450	0.00023345182
8456.25	0.00026407278
8462.5	0.00047284446
8468.75	0.00028553287
8475	0.00026751271
8481.25	5.5008882E-5
8487.5	9.2744033E-5
8493.75	0.00022264264
8500	0.00026472392
8506.25	0.00022176405
8512.5	0.00039201074
8518.75	0.00019419551
8525	0.00018234786
8531.25	0.00048051756
8537.5	0.00016287926
8543.75	0.0001494901
8550	0.00029400058
8556.25	0.00019826514
8562.5	0.00022646267
8568.75	0.00036874734
8575	0.00033400822
8581.25	0.0002185284
8587.5	0.00011948427
8593.75	0.00020116847
8600	0.0003524711
8606.25	0.00014131153
8612.5	0.00022270704
8618.75	0.00041684868
8625	0.00026593152
8631.25	0.00026005623
8637.5	0.00014248661
8643.75	0.00043947003
8650	0.00013129997
8656.25	0.00034617628
8662.5	0.00022604352
8668.75	2.8161966E-5
8675	0.00041139437
8681.25	4.3823601E-5
8687.5	0.00044986751
8693.75	0.00015548532
8700	0.00022488587
8706.25	0.00033002957
8712.5	0.00045952945
8718.75	0.00030471803
8725	4.0111704E-5
8731.25	0.00011049338
8737.5	0.000222608
8743.75	0.0001085092
8750	0.00012155662
8756.25	5.4025437E-5
8762.5	0.00032739932
8768.75	0.0001339612
8775	0.00015402944
8781.25	0.00023574282
8787.5	0.00014642487
8793.75	0.0001226077
8800	0.00018776864
8806.25	0.00017232233
8812.5	0.00057890165
8818.75	0.00018140479
8825	0.00030447463
8831.25	0.00014807601
8837.5	0.00018549723
8843.75	0.00035869404
8850	0.00025284883
8856.25	5.6138367E-5
8862.5	0.00022859465
8868.75	0.00029595703
8875	0.00017602625
8881.25	0.00020116147
8887.5	0.00013151698
8893.75	0.00030137661
8900	0.00013367475
8906.25	0.00022073101
8912.5	0.000173681
8918.75	0.00030436749
8925	0.00042907633
8931.25	0.00030399506
8937.5	0.00020949445
8943.75	0.00014793598
8950	0.00014376672
8956.25	0.00011087781
8962.5	0.00020338748
8968.75	0.0003147315
8975	0.00030996208
8981.25	8.2160668E-5
8987.5	0.00013791676
8993.75	6.5540948E-5
9000	0.00028412706
9006.25	6.0849702E-5
9012.5	0.00015763907
9018.75	0.00031463117
9025	7.8757387E-5
9031.25	0.00027175843
9037.5	0.00031461482
9043.75	0.00025195522
9050	0.00018443122
9056.25	0.00025214231
9062.5	0.00017846185
9068.75	0.00037471268
9075	0.00014454661
9081.25	5.4670452E-5
9087.5	8.5610715E-5
9093.75	0.00015931848
9100	0.00018711732
9106.25	9.528682E-5
9112.5	0.00011085931
9118.75	0.00022672273
9125	0.00032220033
9131.25	0.000253269
9137.5	0.00029501748
9143.75	0.00023355071
9150	0.00018908158
9156.25	0.0002223823
9162.5	0.00014077957
9168.75	0.00027861855
9175	0.00028946305
9181.25	0.00020534894
9187.5	8.726292E-5
9193.75	0.00011339563
9200	0.00016072537
9206.25	0.00014189401
9212.5	7.8738052E-5
9218.75	0.00029577951
9225	7.1858411E-5
9231.25	0.00029616506
9237.5	0.00048784792
9243.75	0.0002097933
9250	0.00016170677
9256.25	0.00033090753
9262.5	0.00011311441
9268.75	0.00032354795
9275	0.00022493625
9281.25	0.00042145002
9287.5	0.00030571603
9293.75	0.00032695091
9300	3.5368285E-5
9306.25	2.2475301E-5
9312.5	0.00021843252
9318.75	7.6813994E-5
9325	0.00021018201
9331.25	0.0001726365
9337.5	8.3662478E-5
9343.75	7.5917991E-5
9350	0.00035227834
9356.25	7.561168E-5
9362.5	0.00017237367
9368.75	0.00019465401
9375	7.1275266E-5
9381.25	0.00023029671
9387.5	0.00021098987
9393.75	0.0001848627
9400	9.4632476E-5
9406.25	0.00015485288
9412.5	0.00016488257
9418.75	8.9096874E-5
9425	0.00027726841
9431.25	0.00016838173
9437.5	1.8474735E-5
9443.75	1.6877341E-5
9450	7.057246E-6
9456.25	0.00016283688
9462.5	0.0001166973
9468.75	0.00014666682
9475	9.3306942E-5
9481.25	0.00017090457
9487.5	0.00013342257
9493.75	0.00020785744
9500	0.00018143428
9506.25	0.0003551245
9512.5	0.00010141327
9518.75	0.00014931548
9525	0.0002166863
9531.25	0.00015179365
9537.5	0.00011054421
9543.75	1.1079873E-5
9550	0.00013514068
9556.25	0.00026580506
9562.5	0.00027422717
9568.75	0.00021887704
9575	0.00024085881
9581.25	0.000332182
9587.5	7.2231727E-5
9593.75	0.00033020197
9600	0.00023558776
9606.25	9.8056237E-5
9612.5	0.00020004585
9618.75	0.00011765221
9625	0.00020964168
9631.25	0.00018437767
9637.5	0.00015960851
9643.75	0.00012674607
9650	0.00012526253
9656.25	0.00014081406
9662.5	0.00016842737
9668.75	0.00010578561
9675	0.00021599583
9681.25	0.00019497759
9687.5	0.00018318904
9693.75	0.0002016731
9700	0.00017281372
9706.25	0.00012467219
9712.5	0.0001155759
9718.75	0.00013700111
9725	0.00010216357
9731.25	9.0889632E-5
9737.5	0.0001164454
9743.75	0.00013955497
9750	0.00013437089
9756.25	9.2083481E-5
9762.5	0.00017045651
9768.75	0.00026707938
9775	0.00030868118
9781.25	0.00020306957
9787.5	0.00013168656
9793.75	9.8019379E-5
9800	7.923947E-5
9806.25	0.000145485
9812.5	0.00013781887
9818.75	0.00014998965
9825	0.00030314776
9831.25	0.00023025271
9837.5	0.00011237806
9843.75	5.916504E-5
9850	0.00021666457
9856.25	4.831673E-5
9862.5	5.0524653E-5
9868.75	0.00010926943
9875	0.00025168882
9881.25	0.00013868469
9887.5	0.00016032647
9893.75	2.853517E-5
9900	7.7531266E-5
9906.25	0.00030877935
9912.5	0.00024684326
9918.75	6.9088908E-5
9925	0.00019200045
9931.25	0.00015713486
9937.5	8.7999513E-5
9943.75	8.1131073E-5
9950	0.00019898529
9956.25	4.8984028E-5
9962.5	0.00020480229
9968.75	6.6199186E-6
9975	0.00017322042
9981.25	0.0002861109
9987.5	8.1920374E-5
9993.75	0.00035287394
10000	0.00014938405
10006.25	0.00023985292
10012.5	5.1573236E-5
10018.75	0.00023539728
10025	0.00012325885
10031.25	0.00026743758
10037.5	0.00019530345
10043.75	3.4079566E-5
10050	0.00017813398
10056.25	0.00021059545
10062.5	7.9537547E-5
10068.75	7.58155E-5
10075	0.00020483388
10081.25	0.00028816579
10087.5	0.0001711924
10093.75	0.00016119594
10100	0.00013682319
10106.25	0.00027024296
10112.5	0.00021369787
10118.75	0.0001464815
10125	0.00014035611
10131.25	0.00011087932
10137.5	0.0001848679
10143.75	0.00010452849
10150	0.0002347352
10156.25	0.00021269653
10162.5	6.2475032E-5
10168.75	0.00033652135
10175	0.00023658078
10181.25	0.00010403368
10187.5	0.0001095083
10193.75	6.4038781E-5
10200	0.00012583056
10206.25	0.00017819527
10212.5	7.1335704E-5
10218.75	0.00013056509
10225	4.4384338E-5
10231.25	7.7226263E-5
10237.5	0.00011538921
10243.75	6.6351924E-5
10250	0.00018481976
10256.25	7.2584978E-5
10262.5	0.00015329103
10268.75	0.00029967608
10275	5.6128463E-5
10281.25	0.00010936103
10287.5	0.00015975061
10293.75	0.00011425635
10300	5.670379E-5
10306.25	0.0002211742
10312.5	0.00037895975
10318.75	0.00010182369
10325	4.826906E-5
10331.25	0.00011894833
10337.5	0.00017072645
10343.75	0.00019434338
10350	0.00018722654
10356.25	7.2225366E-5
10362.5	7.2018838E-5
10368.75	6.7995849E-5
10375	8.7987001E-5
10381.25	0.00023947916
10387.5	0.00016643956
10393.75	9.6956807E-5
10400	2.6829595E-5
10406.25	0.00020006669
10412.5	0.00024038091
10418.75	6.1692954E-5
10425	9.8089902E-5
10431.25	0.00022044564
10437.5	0.00016932359
10443.75	0.00011397158
10450	0.00013797751
10456.25	0.00018645385
10462.5	8.7230891E-5
10468.75	0.00011935544
10475	9.4342307E-5
10481.25	2.2872886E-5
10487.5	0.00012808972
10493.75	0.00012528588
10500	5.9355394E-5
10506.25	7.5435584E-5
10512.5	0.00015289696
10518.75	6.9368647E-5
10525	4.8934227E-5
10531.25	0.00011266675
10537.5	0.00010061396
10543.75	2.4860349E-5
10550	0.00017247135
10556.25	9.2267184E-5
10562.5	0.00011293294
10568.75	8.8695833E-5
10575	0.00011697784
10581.25	6.9157107E-5
10587.5	0.00011485557
10593.75	5.5634231E-5
10600	0.00012871517
10606.25	9.6598042E-5
10612.5	0.00019087272
10618.75	9.2933971E-5
10625	4.4953658E-5
10631.25	0.00019215941
10637.5	6.1589457E-5
10643.75	0.00016953861
10650	0.00015485547
10656.25	0.00013960525
10662.5	0.00014669766
10668.75	0.00011696045
10675	0.00010438917
10681.25	0.00014544972
10687.5	0.0001022909
10693.75	2.8173909E-5
10700	0.00025319657
10706.25	0.00010854045
10712.5	0.00012894437
10718.75	0.00015714573
10725	9.6597515E-5
10731.25	4.2682736E-5
10737.5	0.00026500427
10743.75	9.2202644E-5
10750	2.1291958E-5
10756.25	8.2366957E-5
10762.5	0.00024665143
10768.75	0.00010332153
10775	0.00015591502
10781.25	5.8293894E-5
10787.5	0.00018751998
10793.75	0.00012347867
10800	4.8112602E-5
10806.25	0.00013361228
10812.5	0.00013087518
10818.75	0.00013539838
10825	0.00020414307
10831.25	8.4161716E-5
10837.5	0.00014458063
10843.75	0.00016015239
10850	0.00010848
10856.25	7.1762543E-5
10862.5	0.0001572608
10868.75	8.7438554E-5
10875	7.5978045E-5
10881.25	2.1515714E-5
10887.5	0.00017813917
10893.75	6.4650882E-5
10900	0.00014216086
10906.25	0.00017290402
10912.5	0.00016390603
10918.75	0.00010318875
10925	5.9828381E-5
10931.25	0.00010267466
10937.5	0.00018253699
10943.75	0.00026401778
10950	0.00024954381
10956.25	0.00030868862
10962.5	0.00022145025
10968.75	0.00021131503
10975	0.00010940204
10981.25	0.00010345515
10987.5	5.3341479E-5
10993.75	0.00021086412
11000	0.00014011982
11006.25	2.9647058E-5
11012.5	0.0001384189
11018.75	9.2958669E-5
11025	6.5590639E-5
11031.25	0.00022632318
11037.5	0.0002075794
11043.75	0.00019930643
11050	0.00013600057
11056.25	0.00028190855
11062.5	0.0001308703
11068.75	2.661723E-5
11075	0.00016732316
11081.25	9.1199793E-5
11087.5	7.8983973E-5
11093.75	2.9254779E-5
11100	3.2564798E-5
11106.25	0.00022817077
11112.5	4.566007E-5
11118.75	0.00012981173
11125	0.00021092293
11131.25	0.0001241852
11137.5	0.00022527778
11143.75	4.9090251E-5
11150	7.3100595E-5
11156.25	7.0854438E-5
11162.5	4.8819269E-5
11168.75	0.00014621102
11175	0.0001200416
11181.25	0.00019406012
11187.5	0.00020530275
11193.75	0.00016969481
11200	3.0708579E-5
11206.25	0.00022781902
11212.5	0.00019186787
11218.75	0.00010340385
11225	6.0336131E-5
11231.25	0.00014728383
11237.5	0.00013950208
11243.75	0.00013457053
11250	0.00015219849
11256.25	0.00016893227
11262.5	2.5423769E-5
11268.75	8.2424266E-5
11275	0.00010105266
11281.25	3.883033E-5
11287.5	0.00021807026
11293.75	5.7709813E-5
11300	0.00018787838
11306.25	0.00015922234
11312.5	0.00020179066
11318.75	8.518934E-5
11325	0.00016194891
11331.25	5.3856144E-5
11337.5	0.00011954814
11343.75	7.2658434E-5
11350	0.00022982135
11356.25	0.00020011906
11362.5	0.00011252917
11368.75	0.00034222899
11375	0.00028596533
11381.25	9.7392273E-5
11387.5	0.00031056163
11393.75	0.0001003679
11400	0.00021119384
11406.25	4.2420026E-5
11412.5	0.00015307525
11418.75	4.1878141E-5
11425	7.3126795E-5
11431.25	5.2395457E-5
11437.5	2.4457095E-5
11443.75	9.4302307E-5
11450	6.9594495E-5
11456.25	6.8412932E-5
11462.5	0.00019462119
11468.75	0.0001727272
11475	0.00015006349
11481.25	5.3892223E-5
11487.5	4.8230764E-5
11493.75	0.00016504883
11500	7.1199397E-5
11506.25	0.00023786556
11512.5	0.00017708957
11518.75	6.3441195E-5
11525	0.0001675951
11531.25	0.00017436942
11537.5	3.6274887E-5
11543.75	7.7146208E-5
11550	9.2463336E-5
11556.25	4.9859773E-5
11562.5	0.00017298538
11568.75	5.6541251E-5
11575	5.6476883E-5
11581.25	0.00013890776
11587.5	0.00014681586
11593.75	5.3250733E-5
11600	0.00020469652
11606.25	0.00026494034
11612.5	0.0002352347
11618.75	5.9261954E-5
11625	8.7329126E-5
11631.25	6.2892241E-5
11637.5	0.00019380838
11643.75	0.00013425346
11650	0.00011418603
11656.25	3.6078133E-5
11662.5	0.00023653481
11668.75	7.0105642E-5
11675	8.8660131E-5
11681.25	2.4323702E-5
11687.5	0.00018491046
11693.75	6.2830091E-5
11700	0.00019720724
11706.25	0.00010401576
11712.5	6.6609929E-5
11718.75	0.00012252281
11725	0.00014849779
11731.25	8.2726049E-5
11737.5	0.00012705912
11743.75	0.00013412885
11750	0.00014543093
11756.25	1.789162E-5
11762.5	0.00028505981
11768.75	0.00013896746
11775	6.6149145E-5
11781.25	0.00026918228
11787.5	6.4740919E-5
11793.75	9.1756977E-5
11800	7.7803435E-5
11806.25	0.00025871629
11812.5	0.00015612632
11818.75	9.6301966E-5
11825	0.00013732745
11831.25	0.00010188371
11837.5	6.13472E-5
11843.75	0.00020314904
11850	1.2999527E-5
11856.25	8.5892086E-5
11862.5	8.2898098E-5
11868.75	0.00019212584
11875	0.00016129265
11881.25	0.00013637971
11887.5	0.00013881464
11893.75	0.00018391456
11900	5.2715151E-5
11906.25	0.0001086511
11912.5	0.00011273001
11918.75	0.00024460621
11925	2.7949438E-5
11931.25	6.6998594E-5
11937.5	0.00016647953
11943.75	0.00011486029
11950	0.00013245419
11956.25	0.00021737829
11962.5	0.00010449653
11968.75	0.00029284617
11975	0.00016855491
11981.25	4.7743279E-5
11987.5	7.9525391E-5
11993.75	0.00035568553
12000	0.0003148277
12006.25	0.0002292893
12012.5	0.00013617502
12018.75	0.00011693873
12025	0.00011119295
12031.25	0.00014751639
12037.5	0.00011201798
12043.75	0.00011086931
12050	0.00025748612
12056.25	8.0845573E-5
12062.5	0.00013925056
12068.75	0.00030397475
12075	0.00027320593
12081.25	0.0001584411
12087.5	0.00010886921
12093.75	0.00020487562
12100	5.0512407E-5
12106.25	0.00017644343
12112.5	0.00018847183
12118.75	0.00018786404
12125	0.0001861343
12131.25	0.00019105914
12137.5	0.00010376022
12143.75	0.00014771989
12150	0.00014199269
12156.25	0.00016789346
12162.5	0.00012310619
12168.75	0.00016059193
12175	0.00012100896
12181.25	0.00015616409
12187.5	0.00046015258
12193.75	0.00019950676
12200	0.00013699805
12206.25	3.8058999E-5
12212.5	0.00018393437
12218.75	0.00020116575
12225	2.4607923E-5
12231.25	7.5418268E-5
12237.5	0.00021644249
12243.75	0.00021068697
12250	0.00015335995
12256.25	0.00018676873
12262.5	0.00018964804
12268.75	0.00010653859
12275	6.7825962E-5
12281.25	0.0001303567
12287.5	6.1128268E-5
12293.75	0.00018699417
12300	8.6485196E-5
12306.25	6.2533676E-5
12312.5	0.00011739759
12318.75	0.00012678174
12325	0.00012362197
12331.25	6.5350299E-5
12337.5	3.1444117E-5
12343.75	0.00024424455
12350	0.00012845391
12356.25	9.2550358E-5
12362.5	4.8743193E-5
12368.75	2.3350513E-5
12375	8.5922324E-5
12381.25	7.6900726E-5
12387.5	0.0002044164
12393.75	8.9772242E-5
12400	4.860274E-5
12406.25	0.00015719441
12412.5	0.0001350698
12418.75	0.00011909732
12425	5.2231689E-5
12431.25	0.00010885769
12437.5	0.00010996406
12443.75	0.00016610986
12450	0.00020241716
12456.25	0.00010940759
12462.5	0.00012977176
12468.75	0.00024001109
[truncated: 38,004 more rows]
