# Supplementary material for: Electrically activated ferroelectric nematic microrobots
Source: Nat Commun. 2024 Aug 20;15:6928. doi: 10.1038/s41467-024-50226-y (PMC11336208; doi:10.1038/s41467-024-50226-y)
Supplement: Supplementary file 11 — Source Data [file 41467_2024_50226_MOESM11_ESM.zip › Figure4/fswp/f05000U090.csv]

ASCII data file created with TiePie Multi Channel software. www.tiepie.com.
2023-09-22 15:21:01 292m
Frequency	FFT1
Hz	V
0	0.015773498
6.25	0.0029200904
12.5	0.0016853724
18.75	0.0021808958
25	0.0017202107
31.25	0.00068618761
37.5	0.0027114747
43.75	0.0017325252
50	0.0066963887
56.25	0.00091786766
62.5	0.0028993542
68.75	0.0007607575
75	0.00087058013
81.25	0.00097644893
87.5	0.00098191167
93.75	0.00011705679
100	0.0040404674
106.25	0.0012972884
112.5	0.0022745815
118.75	0.0021499063
125	0.00374606
131.25	0.0012326615
137.5	0.0008872481
143.75	0.002961605
150	0.0024734183
156.25	0.019828737
162.5	0.0074076106
168.75	0.0017247794
175	0.0015871828
181.25	0.0025239836
187.5	0.0083684228
193.75	0.0014973157
200	0.0033891165
206.25	0.0025091235
212.5	0.0073601192
218.75	0.00046766036
225	0.0072266885
231.25	0.0074730791
237.5	0.004879399
243.75	0.0051347633
250	0.021163448
256.25	0.0089412662
262.5	0.0046065034
268.75	0.013440125
275	0.016309881
281.25	0.035400956
287.5	0.018412313
293.75	0.0077569371
300	0.011855857
306.25	0.0062890746
312.5	0.01184252
318.75	0.0074630283
325	0.010233126
331.25	0.014234519
337.5	0.011393595
343.75	0.0074208169
350	0.0033556809
356.25	0.0035220897
362.5	0.0083010273
368.75	0.0081739779
375	0.0054705947
381.25	0.0060516243
387.5	0.0078375479
393.75	0.0084354569
400	0.0085177956
406.25	0.011204077
412.5	0.0091049763
418.75	0.0062202241
425	0.012988922
431.25	0.0086941157
437.5	0.029485687
443.75	0.0026958572
450	0.0040626161
456.25	0.0031775683
462.5	0.0060728968
468.75	0.0098469475
475	0.011910964
481.25	0.0024327657
487.5	0.0018172087
493.75	0.0016311502
500	0.0012217039
506.25	0.0024020777
512.5	0.0077556862
518.75	0.0085746825
525	0.0074938614
531.25	0.0016757816
537.5	0.0055833247
543.75	0.0076133497
550	0.0075374945
556.25	0.0041270148
562.5	0.00432818
568.75	0.0023247799
575	0.00054361522
581.25	0.0015150892
587.5	0.0035881831
593.75	0.0026857712
600	0.0064835017
606.25	0.0016284865
612.5	0.0057110688
618.75	0.0024206707
625	0.0052470829
631.25	0.010184279
637.5	0.0038766697
643.75	0.0059531111
650	0.0018073555
656.25	0.0016485031
662.5	0.0055264571
668.75	0.0031837978
675	0.0022633664
681.25	0.0020605007
687.5	0.0054924456
693.75	0.00098811778
700	0.00090940443
706.25	0.003184591
712.5	0.001412255
718.75	0.0016573696
725	0.00089212528
731.25	0.0011319769
737.5	0.002874263
743.75	0.0015390899
750	0.0031472096
756.25	0.0053652028
762.5	0.00098269508
768.75	0.002737531
775	0.0013168747
781.25	0.002827131
787.5	0.0026358347
793.75	0.006971176
800	0.0032498145
806.25	0.003383262
812.5	0.0017858772
818.75	0.0012894525
825	0.0058898434
831.25	0.0044223847
837.5	0.0011377972
843.75	0.0034529758
850	0.0033178738
856.25	0.0023795563
862.5	0.0037322568
868.75	0.0026897192
875	0.0024178619
881.25	0.0075589877
887.5	0.0045410206
893.75	0.0020473231
900	0.0039380922
906.25	0.0020259653
912.5	0.00076656646
918.75	0.0025769148
925	0.0015211735
931.25	0.0028846147
937.5	0.0053922846
943.75	0.001282639
950	0.0028633604
956.25	0.0016934449
962.5	0.0007949165
968.75	0.0021230943
975	0.0035967193
981.25	0.003645144
987.5	0.0036895996
993.75	0.0016454661
1000	0.0027829253
1006.25	0.0014425345
1012.5	0.00064616869
1018.75	0.0056372996
1025	0.0022341185
1031.25	0.0047553262
1037.5	0.0013171993
1043.75	0.0015463966
1050	0.0053753377
1056.25	0.0012362974
1062.5	0.0022418829
1068.75	0.0014054091
1075	0.0036249239
1081.25	0.0028212137
1087.5	0.002802965
1093.75	0.0024508602
1100	0.0012984188
1106.25	0.0027554814
1112.5	0.003234093
1118.75	0.0078280061
1125	0.004879612
1131.25	0.0028060695
1137.5	0.0088215386
1143.75	0.0041114834
1150	0.0013294373
1156.25	0.0047382708
1162.5	0.0016676342
1168.75	0.0029952692
1175	0.0052175879
1181.25	0.0021141
1187.5	0.0041439482
1193.75	0.0023723732
1200	0.0028668511
1206.25	0.0031038259
1212.5	0.0037895013
1218.75	0.00076212413
1225	0.0031464436
1231.25	0.0012778779
1237.5	0.0033125909
1243.75	0.004266121
1250	0.0057696441
1256.25	0.024815891
1262.5	0.015094826
1268.75	0.0056632127
1275	0.0030848379
1281.25	0.0023152397
1287.5	0.0027018561
1293.75	0.001650428
1300	0.0027202129
1306.25	0.00072117079
1312.5	0.0028564488
1318.75	0.0024143964
1325	0.0030830701
1331.25	0.00079308574
1337.5	0.0044016192
1343.75	0.00083389029
1350	0.0002568491
1356.25	0.0017067818
1362.5	0.0015690565
1368.75	0.0020388368
1375	0.0015307593
1381.25	0.0012103748
1387.5	0.0014860782
1393.75	0.0028887723
1400	0.00032548559
1406.25	0.00052968045
1412.5	0.0012504321
1418.75	0.0015583794
1425	0.003088442
1431.25	0.0011498591
1437.5	0.0023038252
1443.75	0.0017222955
1450	0.003203072
1456.25	0.0016620899
1462.5	0.00070093736
1468.75	0.0014613131
1475	0.0015326011
1481.25	0.00039213681
1487.5	0.00047852169
1493.75	0.00066436719
1500	0.0033497432
1506.25	0.0017395563
1512.5	0.0028057114
1518.75	0.00088074997
1525	0.00068512481
1531.25	0.00051348881
1537.5	0.0010891351
1543.75	0.00027498838
1550	0.00066502896
1556.25	0.0011292995
1562.5	0.0010905163
1568.75	0.00050950443
1575	0.004364734
1581.25	0.0021720218
1587.5	0.0016124743
1593.75	0.00035178626
1600	0.00011934979
1606.25	0.0017365076
1612.5	0.00042042426
1618.75	0.0020757083
1625	0.00057758472
1631.25	0.00071955177
1637.5	0.00095000104
1643.75	0.00081174513
1650	0.0003540437
1656.25	0.0010533494
1662.5	0.00045511722
1668.75	0.00041887011
1675	0.00060945322
1681.25	0.00013893335
1687.5	0.00027585007
1693.75	0.00043013407
1700	0.0010949884
1706.25	0.00026263284
1712.5	0.00028842209
1718.75	0.00029227783
1725	0.00067391756
1731.25	0.00027711995
1737.5	0.00016144838
1743.75	0.00079890899
1750	0.0012170683
1756.25	0.00015411857
1762.5	0.00050730433
1768.75	0.0007504286
1775	0.00020891238
1781.25	0.00040744053
1787.5	0.00070418428
1793.75	0.00043414908
1800	0.00073579676
1806.25	0.0013552145
1812.5	0.00011287656
1818.75	0.00072966442
1825	0.00038092741
1831.25	0.00047392435
1837.5	0.00012705275
1843.75	0.00064687969
1850	0.00083206654
1856.25	0.00053299622
1862.5	4.5922237E-5
1868.75	0.00068595543
1875	0.00035938036
1881.25	0.0011232737
1887.5	0.002578913
1893.75	0.00048491681
1900	0.00063678834
1906.25	0.00057647413
1912.5	0.00022873276
1918.75	0.00055117255
1925	0.00086797022
1931.25	0.00086278423
1937.5	0.00037891489
1943.75	0.0003889644
1950	0.00086441537
1956.25	0.0002197994
1962.5	0.0012916348
1968.75	0.0002369821
1975	0.00060599704
1981.25	0.00092911092
1987.5	0.00036050542
1993.75	0.00038883621
2000	0.00052525155
2006.25	0.00088194094
2012.5	0.00023785195
2018.75	0.00055041149
2025	0.00047220462
2031.25	0.00076115093
2037.5	0.0002459066
2043.75	0.00014423972
2050	0.0004758158
2056.25	0.0011222377
2062.5	0.00075325215
2068.75	0.00012279711
2075	0.00081625816
2081.25	0.0010134587
2087.5	0.0005866062
2093.75	0.00063203281
2100	0.0010866059
2106.25	0.00069290424
2112.5	0.00090847829
2118.75	0.0011959153
2125	0.0012366093
2131.25	0.00096134913
2137.5	0.00054351175
2143.75	0.00085993866
2150	0.00016594351
2156.25	0.00014000963
2162.5	0.0015331748
2168.75	0.0039991894
2175	0.0010924868
2181.25	0.00031264196
2187.5	0.0005752158
2193.75	0.00086038195
2200	0.00024347999
2206.25	0.0017772401
2212.5	0.0014227425
2218.75	0.00067250009
2225	0.00080066007
2231.25	0.00076726976
2237.5	0.00054971182
2243.75	0.00060718996
2250	0.0014809886
2256.25	0.00056497225
2262.5	0.0013026694
2268.75	0.0015204097
2275	0.00029028849
2281.25	0.0011401663
2287.5	0.00094679232
2293.75	0.00037229468
2300	0.00084105154
2306.25	0.00011057801
2312.5	0.00098998964
2318.75	0.0010220188
2325	0.00096209724
2331.25	0.00067269331
2337.5	0.0011258837
2343.75	0.00015958861
2350	0.0024126951
2356.25	0.00046125669
2362.5	0.0030168468
2368.75	0.00080073128
2375	0.0011100866
2381.25	0.0020885271
2387.5	0.00073050176
2393.75	0.00037014551
2400	0.0014912054
2406.25	0.001506007
2412.5	0.00074077149
2418.75	0.0014152444
2425	0.0003224062
2431.25	0.0014114223
2437.5	0.00093319068
2443.75	0.00016040335
2450	0.0004902412
2456.25	0.0020504419
2462.5	0.00029840011
2468.75	0.0014950174
2475	0.00054001291
2481.25	0.00058143733
2487.5	0.00097729319
2493.75	0.0013006386
2500	0.00084861564
2506.25	0.00055641662
2512.5	0.0015900275
2518.75	0.0033369035
2525	0.00024173964
2531.25	0.0011783335
2537.5	0.001053895
2543.75	0.00071239643
2550	0.0035682575
2556.25	0.0022095035
2562.5	0.00091078572
2568.75	0.0007736646
2575	0.0007594723
2581.25	0.00046621025
2587.5	0.00020918938
2593.75	0.00096413033
2600	0.0016053123
2606.25	0.0013992234
2612.5	0.00067072603
2618.75	0.00049694088
2625	0.0013916338
2631.25	0.00066800022
2637.5	0.00042005597
2643.75	0.0015219045
2650	0.00094357629
2656.25	0.001546203
2662.5	0.00047325267
2668.75	0.00051713809
2675	0.0028653216
2681.25	0.0010290257
2687.5	0.0021394122
2693.75	0.00066714615
2700	0.0013356563
2706.25	0.00068944599
2712.5	0.00091487484
2718.75	0.0011916994
2725	0.00071638715
2731.25	0.0019199742
2737.5	0.0010552062
2743.75	0.00079546796
2750	0.0014605884
2756.25	0.000299756
2762.5	0.00016790771
2768.75	0.0012846517
2775	0.001012074
2781.25	0.0003422001
2787.5	0.0023304041
2793.75	0.0020408762
2800	0.00091569042
2806.25	0.0010281499
2812.5	0.00034797215
2818.75	0.0010687422
2825	0.00040516702
2831.25	0.0021690941
2837.5	0.00050914602
2843.75	0.0013491029
2850	0.0012893753
2856.25	0.0017284735
2862.5	0.0010297726
2868.75	0.00095635235
2875	0.00027179406
2881.25	0.0006783957
2887.5	0.00097204754
2893.75	0.001007882
2900	0.00119398
2906.25	0.00027846931
2912.5	0.001393513
2918.75	0.00086639092
2925	0.00080760123
2931.25	0.00070381466
2937.5	0.0011764456
2943.75	0.00064164625
2950	0.00069759038
2956.25	0.00071613262
2962.5	0.00054690287
2968.75	0.0006569955
2975	0.00046386259
2981.25	0.00068014012
2987.5	0.001015314
2993.75	0.00014760231
3000	0.00042692462
3006.25	8.2777388E-5
3012.5	0.00093946534
3018.75	0.00025569065
3025	0.00024901398
3031.25	0.00030712284
3037.5	0.00071521926
3043.75	0.00053897351
3050	0.00047259596
3056.25	0.00092620748
3062.5	0.00010884314
3068.75	0.0013183775
3075	0.00054361087
3081.25	0.00086753808
3087.5	0.00019689934
3093.75	0.00030299914
3100	0.00058312686
3106.25	0.00057374532
3112.5	0.00051856537
3118.75	0.00022540691
3125	0.00029824471
3131.25	0.00020459553
3137.5	0.00040316953
3143.75	0.00012900385
3150	0.0006122789
3156.25	0.00072653407
3162.5	0.00060979276
3168.75	0.00034890556
3175	0.00067023138
3181.25	4.9559109E-5
3187.5	0.00043841621
3193.75	0.00063637412
3200	0.00018463482
3206.25	0.00040790711
3212.5	0.00034748079
3218.75	0.00033812737
3225	0.00028181044
3231.25	0.0005161844
3237.5	0.0005655512
3243.75	0.00051792502
3250	0.00067344882
3256.25	0.00065648999
3262.5	0.00056800544
3268.75	0.0001227553
3275	0.00017332217
3281.25	0.00052455765
3287.5	8.5622295E-5
3293.75	0.00035115069
3300	0.00062861686
3306.25	0.00060094515
3312.5	0.00015149022
3318.75	0.00064287275
3325	0.00028819855
3331.25	8.6257199E-5
3337.5	0.00025982444
3343.75	0.00032336907
3350	0.00091206951
3356.25	0.0007562046
3362.5	0.0002002115
3368.75	0.0002913506
3375	0.00062174537
3381.25	0.00030702508
3387.5	0.00054278945
3393.75	0.00055558847
3400	0.00010583375
3406.25	0.00071521559
3412.5	0.00026883431
3418.75	0.00034985703
3425	0.0002123535
3431.25	0.00041075259
3437.5	0.00060226161
3443.75	0.00034800393
3450	0.00070125
3456.25	0.00021931009
3462.5	0.00029134565
3468.75	0.00037078384
3475	0.00043173829
3481.25	0.00041963391
3487.5	0.00024809071
3493.75	0.00052319767
3500	0.00023774873
3506.25	0.00039377257
3512.5	0.00047412318
3518.75	0.00060484606
3525	0.0001226624
3531.25	0.00017407088
3537.5	0.00048227546
3543.75	0.00025358821
3550	0.00039389191
3556.25	0.00038052912
3562.5	8.8085396E-5
3568.75	0.00026366518
3575	0.00064029143
3581.25	0.00036791862
3587.5	0.00025714942
3593.75	6.404896E-5
3600	0.00020039102
3606.25	8.9924016E-5
3612.5	0.00027255479
3618.75	0.00044792201
3625	0.00039496002
3631.25	0.00030463811
3637.5	0.00032473446
3643.75	0.00045459497
3650	0.00059211481
3656.25	0.00012836846
3662.5	0.00029495909
3668.75	0.00033238207
3675	0.00029829688
3681.25	0.00014532246
3687.5	0.00045236564
3693.75	0.0001053829
3700	0.00056819716
3706.25	0.00027396706
3712.5	0.00015622929
3718.75	0.00028313254
3725	0.00011106387
3731.25	0.00013953043
3737.5	0.00028744414
3743.75	0.00027620613
3750	0.00022030636
3756.25	0.00014936854
3762.5	0.00044748893
3768.75	0.00061273336
3775	0.00017055441
3781.25	0.0003450828
3787.5	0.00014537578
3793.75	0.0001879231
3800	0.00020002429
3806.25	0.0001630382
3812.5	0.00014692215
3818.75	0.00015849962
3825	0.00057499446
3831.25	0.00020564387
3837.5	0.00035667835
3843.75	0.00018294606
3850	0.00020250451
3856.25	0.00056886734
3862.5	0.00026817602
3868.75	0.0001350565
3875	0.00019318871
3881.25	0.00017112508
3887.5	0.00041143853
3893.75	0.00044153802
3900	0.00026753049
3906.25	0.00010920736
3912.5	0.00055183901
3918.75	0.00041754306
3925	0.00038962445
3931.25	0.0002009513
3937.5	0.00014218047
3943.75	0.00025436664
3950	0.00041235283
3956.25	0.00029267653
3962.5	0.00029363144
3968.75	0.00033899449
3975	0.00036404372
3981.25	0.00032897514
3987.5	0.00023195882
3993.75	0.00035272312
4000	0.00066250166
4006.25	4.2790983E-5
4012.5	0.00011616435
4018.75	0.0004301216
4025	0.00023580934
4031.25	0.00031836412
4037.5	0.00027935303
4043.75	0.00049196206
4050	0.00022238969
4056.25	0.00016199144
4062.5	0.00020809398
4068.75	0.00011113033
4075	0.00029760945
4081.25	0.00037751535
4087.5	0.00029079674
4093.75	0.0001904251
4100	0.00019357313
4106.25	0.00023131756
4112.5	0.00013979611
4118.75	0.00020519075
4125	0.00018574398
4131.25	0.00044029026
4137.5	0.00052038332
4143.75	0.00021807046
4150	7.2077565E-5
4156.25	0.00025131882
4162.5	4.2052116E-5
4168.75	7.4953395E-5
4175	0.00029023617
4181.25	0.0001873553
4187.5	2.489755E-5
4193.75	0.00011930799
4200	0.00021457454
4206.25	0.00027703408
4212.5	0.00014126073
4218.75	0.00019233634
4225	0.00013242984
4231.25	0.00023015574
4237.5	4.3701173E-5
4243.75	0.0004028873
4250	0.00013446957
4256.25	1.4540591E-5
4262.5	0.00016772429
4268.75	0.00022812202
4275	0.00034505781
4281.25	0.00017142182
4287.5	4.014237E-5
4293.75	0.00014682491
4300	0.00018904508
4306.25	0.00011692975
4312.5	0.00024680424
4318.75	0.00014503345
4325	0.00023132356
4331.25	0.0004643218
4337.5	0.00021797913
4343.75	0.00036247593
4350	0.00030258806
4356.25	0.00020473452
4362.5	0.00018976382
4368.75	9.4300568E-5
4375	0.00036050172
4381.25	0.00010961345
4387.5	0.00023497252
4393.75	8.888183E-5
4400	0.00017296421
4406.25	7.4149935E-5
4412.5	6.8876133E-5
4418.75	8.0401507E-5
4425	0.00019202042
4431.25	7.9700184E-5
4437.5	0.00028902854
4443.75	0.00011127315
4450	0.00013599149
4456.25	0.00024138993
4462.5	0.0002316132
4468.75	6.3203079E-5
4475	8.1238377E-5
4481.25	4.6722845E-5
4487.5	0.00013791711
4493.75	0.00014745673
4500	0.0001761393
4506.25	0.00010349929
4512.5	0.00017782628
4518.75	0.00010961283
4525	0.00017129031
4531.25	0.00016693649
4537.5	7.0681212E-5
4543.75	0.00022269338
4550	0.00025874884
4556.25	0.00032404331
4562.5	0.00035446499
4568.75	9.1657719E-5
4575	0.00012967918
4581.25	0.00028935603
4587.5	0.00021252332
4593.75	0.00018532961
4600	3.5054638E-5
4606.25	0.00029350633
4612.5	0.00031971324
4618.75	0.00025405585
4625	7.9737814E-5
4631.25	3.9518113E-5
4637.5	7.7772281E-5
4643.75	0.00027586224
4650	8.8625807E-5
4656.25	0.00016436746
4662.5	0.000173706
4668.75	0.00024216329
4675	7.9231898E-5
4681.25	0.00016492349
4687.5	0.0002002258
4693.75	0.00015704022
4700	0.00025412719
4706.25	0.00027071321
4712.5	0.00029479984
4718.75	7.0125152E-5
4725	0.00011861275
4731.25	0.00024103016
4737.5	0.00014491385
4743.75	9.4602488E-5
4750	0.00032840207
4756.25	0.00016583434
4762.5	0.00014156452
4768.75	0.00026753197
4775	0.0002463382
4781.25	0.00026555814
4787.5	0.00028040533
4793.75	8.1423904E-5
4800	0.00014368318
4806.25	0.00011843877
4812.5	0.00023636664
4818.75	0.00018732546
4825	0.00019410208
4831.25	7.5416373E-5
4837.5	0.00029783553
4843.75	0.00011011036
4850	0.00011108953
4856.25	0.0002539783
4862.5	0.00011818897
4868.75	0.00023993612
4875	0.00029946798
4881.25	0.0003969933
4887.5	0.00011124107
4893.75	0.00032731703
4900	0.00036278764
4906.25	0.00028030152
4912.5	0.00018898166
4918.75	0.00030883137
4925	0.00048586917
4931.25	0.00027570615
4937.5	0.00033481151
4943.75	0.00036961644
4950	0.00061073034
4956.25	0.00046987707
4962.5	0.00066248892
4968.75	0.001004301
4975	0.0012731242
4981.25	0.0013713912
4987.5	0.0025734574
4993.75	0.005707091
5000	0.011622037
5006.25	0.003085926
5012.5	0.0017656981
5018.75	0.0012031704
5025	0.00097499966
5031.25	0.00067752621
5037.5	0.00084704596
5043.75	0.0005382516
5050	0.00087688138
5056.25	0.00043522606
5062.5	0.00028595233
5068.75	0.0004166844
5075	0.00032337889
5081.25	0.00033675971
5087.5	0.00026276731
5093.75	0.00048027582
5100	0.00028108241
5106.25	0.00013811651
5112.5	0.00035618891
5118.75	0.00030057478
5125	0.00022329328
5131.25	0.00030241254
5137.5	0.00059895377
5143.75	0.00033627034
5150	0.00049636422
5156.25	0.00020425192
5162.5	0.0001771263
5168.75	0.00021811029
5175	0.00018899861
5181.25	0.00017196464
5187.5	0.00051203224
5193.75	0.00025409007
5200	0.00022284007
5206.25	0.00024669725
5212.5	0.00020781883
5218.75	0.00012910002
5225	0.00012876243
5231.25	0.00060113524
5237.5	0.00031262618
5243.75	0.00040387214
5250	0.00014615377
5256.25	0.00028557624
5262.5	0.00027867359
5268.75	0.00012712075
5275	0.00012572372
5281.25	0.00010767888
5287.5	0.00030439404
5293.75	0.00019732166
5300	0.00019650201
5306.25	0.00029786117
5312.5	0.00016494966
5318.75	0.00018817816
5325	0.00015030371
5331.25	0.00035539208
5337.5	0.00027768071
5343.75	0.0004629516
5350	0.00033481508
5356.25	0.00021069898
5362.5	0.00023460759
5368.75	0.00030380996
5375	0.0001549481
5381.25	9.5846183E-5
5387.5	0.00013392921
5393.75	0.00022072921
5400	0.00014634182
5406.25	0.00014919294
5412.5	0.00027805631
5418.75	0.0002148409
5425	0.00021840908
5431.25	0.0001135977
5437.5	0.00014065889
5443.75	0.00019940037
5450	0.00042227476
5456.25	0.00016808852
5462.5	0.00025405907
5468.75	4.7516486E-5
5475	0.00029861661
5481.25	0.00034128993
5487.5	2.9579576E-5
5493.75	0.00015129482
5500	0.00031519698
5506.25	0.00019897036
5512.5	0.00016476572
5518.75	0.00025863795
5525	0.00010211133
5531.25	0.0002466528
5537.5	0.00031747738
5543.75	0.0003253616
5550	0.00053105157
5556.25	0.00012335791
5562.5	0.00052374905
5568.75	5.4838211E-5
5575	3.7793865E-5
5581.25	0.0002855592
5587.5	0.00010293116
5593.75	0.00020167633
5600	0.00029847297
5606.25	0.00060245556
5612.5	0.00039157792
5618.75	0.00020856712
5625	3.1429824E-5
5631.25	0.00037451664
5637.5	8.018222E-5
5643.75	0.00017720856
5650	0.00058522133
5656.25	0.00011809476
5662.5	0.00022073603
5668.75	0.00028949714
5675	0.00036603079
5681.25	0.00011888357
5687.5	0.00038287339
5693.75	0.00021718806
5700	0.00019178522
5706.25	0.00030499091
5712.5	0.00051591092
5718.75	0.00052623256
5725	0.00025349706
5731.25	0.00019382181
5737.5	0.00015168496
5743.75	0.00035962163
5750	0.00031785088
5756.25	0.00051992339
5762.5	0.00046758125
5768.75	0.00023152551
5775	0.00013285416
5781.25	0.00012367727
5787.5	0.00022933792
5793.75	0.00046823675
5800	0.00064502887
5806.25	0.00012191412
5812.5	0.00053587997
5818.75	0.00011353862
5825	0.00030537143
5831.25	0.00043592897
5837.5	0.00033868451
5843.75	0.00022913653
5850	0.00017219004
5856.25	3.2634839E-5
5862.5	0.00017982928
5868.75	0.00031879108
5875	0.00028038689
5881.25	0.00027859276
5887.5	0.00027037686
5893.75	0.0002933539
5900	9.4031246E-5
5906.25	0.00020080042
5912.5	0.00011354236
5918.75	0.00021448969
5925	0.00019282772
5931.25	0.00045161957
5937.5	0.00025947051
5943.75	0.00046481187
5950	0.00064543083
5956.25	0.00042725808
5962.5	0.00018777648
5968.75	0.00065488755
5975	0.00016059181
5981.25	0.0003952537
5987.5	0.00027833887
5993.75	0.0002663865
6000	0.00012859205
6006.25	0.00026554783
6012.5	0.00036398891
6018.75	0.0003125513
6025	0.00042314204
6031.25	0.0003232176
6037.5	0.00059915408
6043.75	0.00025508257
6050	0.00032398739
6056.25	0.00012225078
6062.5	0.00050406196
6068.75	0.00016034151
6075	0.00041089092
6081.25	0.00071413677
6087.5	0.00021784834
6093.75	0.0003797909
6100	0.00032645437
6106.25	0.00049716445
6112.5	0.00057855933
6118.75	0.00026451019
6125	0.00045594741
6131.25	0.00032933903
6137.5	0.00045574035
6143.75	0.00026529316
6150	0.00065908421
6156.25	0.00019726081
6162.5	0.00035065165
6168.75	0.00030846502
6175	0.00046055269
6181.25	0.00027447572
6187.5	0.00033458147
6193.75	0.00010654621
6200	0.00070499998
6206.25	0.00066706062
6212.5	0.0007102472
6218.75	0.00070190208
6225	0.00025363439
6231.25	0.00050988797
6237.5	0.00034637471
6243.75	6.7317613E-5
6250	0.00012693842
6256.25	0.00026021562
6262.5	0.0001736268
6268.75	0.00030314646
6275	0.00024383238
6281.25	0.00050954716
6287.5	0.00028727958
6293.75	6.113853E-5
6300	0.00022541101
6306.25	0.00029381908
6312.5	0.0001166871
6318.75	0.0003214588
6325	0.00062687595
6331.25	0.00011988422
6337.5	0.00058285742
6343.75	0.00019697139
6350	0.0003938194
6356.25	0.00023359618
6362.5	0.00061005873
6368.75	8.9863164E-5
6375	0.00033716328
6381.25	0.00030194838
6387.5	0.00041244436
6393.75	0.00076557501
6400	0.00029846848
6406.25	0.00035551234
6412.5	0.00046563864
6418.75	0.00042188472
6425	0.00014474951
6431.25	3.2428614E-5
6437.5	0.00037931031
6443.75	0.00050922345
6450	0.0011228925
6456.25	0.00047789257
6462.5	9.8687466E-5
6468.75	0.00026354383
6475	0.00050373152
6481.25	9.8291841E-5
6487.5	0.00019083129
6493.75	0.00025452923
6500	0.00017000857
6506.25	0.00051510642
6512.5	0.00035725537
6518.75	0.0006443882
6525	0.00047156912
6531.25	0.0010262136
6537.5	0.00022270822
6543.75	0.00061614428
6550	0.00049242917
6556.25	0.00030960865
6562.5	0.00043047426
6568.75	0.00015772509
6575	0.0003238188
6581.25	0.0003247274
6587.5	0.00039721975
6593.75	0.00038489763
6600	0.00077808509
6606.25	0.00062584576
6612.5	0.00090247817
6618.75	0.00063673748
6625	0.00021779842
6631.25	0.00067954754
6637.5	0.00026906763
6643.75	0.00060364485
6650	0.00051920756
6656.25	0.00027445291
6662.5	0.0009134951
6668.75	0.0001647097
6675	0.00015187101
6681.25	0.00024709928
6687.5	0.00010851689
6693.75	0.000380074
6700	0.00012784866
6706.25	0.00030729251
6712.5	0.00040106307
6718.75	2.7276546E-5
6725	0.00022792125
6731.25	0.00043410202
6737.5	0.00017590302
6743.75	0.00041258942
6750	7.1205267E-5
6756.25	0.00067844623
6762.5	0.00073492818
6768.75	0.0007940196
6775	0.00050691074
6781.25	0.00040735356
6787.5	0.00042218085
6793.75	0.00025371067
6800	0.00053320962
6806.25	0.00042551575
6812.5	0.00052230886
6818.75	0.00069621063
6825	0.00044101786
6831.25	0.00043798615
6837.5	0.00013838563
6843.75	0.0001924388
6850	0.00042996229
6856.25	0.00050942406
6862.5	0.00027621584
6868.75	0.00053045152
6875	0.00027684463
6881.25	0.00063965885
6887.5	0.00036766345
6893.75	0.00025200264
6900	0.00025861918
6906.25	0.00022885819
6912.5	0.00026195498
6918.75	0.00087055206
6925	0.00038444027
6931.25	0.00022327412
6937.5	0.00037211817
6943.75	0.00081948691
6950	0.00046457542
6956.25	0.0002435259
6962.5	0.00043740348
6968.75	0.00062670195
6975	0.00060718996
6981.25	0.00016986556
6987.5	0.00023535197
6993.75	0.00048596887
7000	7.5689446E-5
7006.25	0.00058077184
7012.5	0.00083954653
7018.75	0.00031228837
7025	0.00047685735
7031.25	0.00032688966
7037.5	0.00052128443
7043.75	0.00059102079
7050	0.00022998605
7056.25	0.00018165397
7062.5	0.00069821719
7068.75	0.00067768294
7075	0.00014678727
7081.25	0.00066540725
7087.5	0.00029897347
7093.75	0.00094184294
7100	0.00027689776
7106.25	0.0004054327
7112.5	0.00028165602
7118.75	0.00059071824
7125	0.00015620338
7131.25	0.00093377094
7137.5	0.00051336149
7143.75	0.00076720535
7150	0.00038195793
7156.25	0.00028543691
7162.5	0.00040203102
7168.75	0.00039009837
7175	0.00047989726
7181.25	9.393117E-5
7187.5	0.00037594743
7193.75	6.0317893E-5
7200	0.00052212525
7206.25	0.00023956724
7212.5	0.00021409183
7218.75	0.0005152293
7225	0.00026673521
7231.25	0.00035763638
7237.5	0.00036419207
7243.75	0.00069909877
7250	0.00054018663
7256.25	0.00028808586
7262.5	0.00040234727
7268.75	0.0002983515
7275	0.00026308867
7281.25	0.00029173961
7287.5	0.00031184498
7293.75	0.00070585602
7300	0.00094426558
7306.25	0.0007349402
7312.5	0.00071749089
7318.75	0.00083982077
7325	0.00016596304
7331.25	0.00083894313
7337.5	0.00058724903
7343.75	0.000241537
7350	0.00051410918
7356.25	0.00028173189
7362.5	0.00031627315
7368.75	0.00022663957
7375	0.00012826917
7381.25	0.00017988549
7387.5	0.00040845027
7393.75	0.00057325451
7400	0.00017954959
7406.25	0.00038328465
7412.5	9.3791661E-5
7418.75	0.00032959414
7425	0.00074092657
7431.25	0.00057535413
7437.5	0.00043961611
7443.75	0.00031660813
7450	0.00033113839
7456.25	0.00065770711
7462.5	5.915242E-5
7468.75	0.0006312696
7475	0.00026610959
7481.25	0.00050534648
7487.5	0.00032840349
7493.75	0.00019361642
7500	0.00038695345
7506.25	0.00046949932
7512.5	7.7978441E-5
7518.75	0.00017817164
7525	0.00023867893
7531.25	0.0004021747
7537.5	0.00034228305
7543.75	0.00063192642
7550	0.0001744345
7556.25	0.0004379851
7562.5	0.00056331981
7568.75	0.00032381211
7575	0.00041872168
7581.25	0.00034819654
7587.5	0.00021345139
7593.75	0.00023000362
7600	0.00017419595
7606.25	0.00053999092
7612.5	0.00024705682
7618.75	0.00021454749
7625	0.00044150353
7631.25	0.0003233427
7637.5	0.00064705523
7643.75	0.0004995335
7650	0.00021246198
7656.25	0.00012930271
7662.5	0.00017265448
7668.75	0.00027200012
7675	0.00050074391
7681.25	0.00024417365
7687.5	0.00025596133
7693.75	0.0003048261
7700	0.00045111896
7706.25	0.0012047688
7712.5	0.00052749854
7718.75	0.00059967522
7725	0.00041029786
7731.25	0.00030359655
7737.5	0.00030106259
7743.75	0.0002364616
7750	0.00010525982
7756.25	0.000624061
7762.5	0.00019918782
7768.75	0.00043039615
7775	0.00032462541
7781.25	0.00028600358
7787.5	0.00048472981
7793.75	0.00040530486
7800	0.0004960403
7806.25	0.00018368414
7812.5	0.00025414819
7818.75	0.00051287049
7825	0.00038828162
7831.25	0.00045461304
7837.5	0.00027956755
7843.75	0.00034400604
7850	0.00034306413
7856.25	0.00056676666
7862.5	0.00030104803
7868.75	0.00036068272
7875	0.00061973966
7881.25	0.00026496652
7887.5	0.00044934926
7893.75	0.00039871242
7900	8.7327621E-5
7906.25	0.00025853332
7912.5	0.00024702806
7918.75	0.00043065865
7925	4.4308733E-5
7931.25	0.00032496621
7937.5	9.1803403E-5
7943.75	0.00026387959
7950	0.00015205847
7956.25	0.00038391958
7962.5	0.0004233116
7968.75	0.00018663706
7975	0.00055077745
7981.25	0.00026185196
7987.5	0.00014995865
7993.75	0.00033422809
8000	0.00041578205
8006.25	0.00035936333
8012.5	0.00025642959
8018.75	0.00030840565
8025	0.00020340761
8031.25	9.2008975E-5
8037.5	0.00039278622
8043.75	0.00017886559
8050	0.00039148808
8056.25	0.00031369529
8062.5	0.00042966905
8068.75	0.0001046735
8075	0.00049414366
8081.25	0.00028536603
8087.5	0.00043683944
8093.75	8.4801229E-5
8100	0.0006463109
8106.25	0.00028025308
8112.5	0.00014912574
8118.75	0.00012216812
8125	0.0001282165
8131.25	0.00069170048
8137.5	0.00046634978
8143.75	0.00036375195
8150	0.00045264241
8156.25	0.00023680619
8162.5	0.00031851613
8168.75	0.00044144068
8175	0.00051763007
8181.25	0.00032798015
8187.5	0.00063856739
8193.75	0.00019465535
8200	0.00022594162
8206.25	0.00061188299
8212.5	0.00029424205
8218.75	5.7190118E-5
8225	0.00019667594
8231.25	0.00040272758
8237.5	0.00045058624
8243.75	0.00024801866
8250	0.00023527994
8256.25	0.00032210783
8262.5	7.2925191E-5
8268.75	0.00028188174
8275	0.00034727367
8281.25	0.00044444779
8287.5	0.0002430438
8293.75	7.5627285E-5
8300	0.00024839735
8306.25	0.00052482661
8312.5	0.00033235315
8318.75	0.00027016033
8325	0.00031250412
8331.25	0.00044041162
8337.5	0.00039989611
8343.75	0.00018897526
8350	0.00075848267
8356.25	0.00015453447
8362.5	0.00024803368
8368.75	0.00027976545
8375	0.00044340507
8381.25	0.00022257328
8387.5	9.6951861E-5
8393.75	0.00023411535
8400	0.00027038679
8406.25	0.00013276741
8412.5	0.00021744418
8418.75	6.2637058E-5
8425	0.00026236182
8431.25	0.00048735195
8437.5	0.00046716101
8443.75	0.00036940324
8450	0.00013841857
8456.25	0.00023539764
8462.5	0.00021292606
8468.75	0.00038751755
8475	0.00021720967
8481.25	0.00031627208
8487.5	0.00031200619
8493.75	0.00033665293
8500	0.00040100514
8506.25	0.00014184338
8512.5	0.00021843004
8518.75	0.00019844103
8525	0.00020758763
8531.25	0.00025259177
8537.5	0.00024100067
8543.75	6.7205025E-5
8550	0.00024686217
8556.25	0.00028318723
8562.5	0.00022747484
8568.75	5.5097821E-5
8575	0.00010819639
8581.25	0.00031668836
8587.5	0.00024019068
8593.75	0.00014424806
8600	0.00040770885
8606.25	7.691984E-5
8612.5	0.00013159139
8618.75	0.00035284573
8625	0.00015063678
8631.25	0.00019502872
8637.5	0.00023861656
8643.75	2.6147187E-5
8650	0.00013170713
8656.25	0.00042065711
8662.5	0.00055380232
8668.75	0.00020475633
8675	0.00034681849
8681.25	0.00037546787
8687.5	0.00017941702
8693.75	0.00047148561
8700	0.00040835427
8706.25	0.00037910982
8712.5	2.650087E-5
8718.75	0.00018533615
8725	0.00014949107
8731.25	0.00036118692
8737.5	0.00037663042
8743.75	0.00044645347
8750	0.00031637154
8756.25	0.00020987928
8762.5	0.00046565701
8768.75	0.00034408613
8775	0.00021232397
8781.25	0.0001713199
8787.5	0.00051883455
8793.75	0.00015815556
8800	0.00049752843
8806.25	0.00046548002
8812.5	0.0003960742
8818.75	0.00023170612
8825	0.000326114
8831.25	8.7767381E-5
8837.5	0.00019489174
8843.75	2.4443027E-5
8850	0.00032313006
8856.25	0.00042783288
8862.5	0.00034604458
8868.75	0.00041549761
8875	0.00024669188
8881.25	0.00030373611
8887.5	0.00056589424
8893.75	0.00048943232
8900	0.00030453739
8906.25	0.00034364025
8912.5	0.00042153556
8918.75	0.00025786128
8925	0.00012080314
8931.25	0.00021809914
8937.5	0.00027481105
8943.75	0.0002341671
8950	0.00030626534
8956.25	0.00017585284
8962.5	0.0001574408
8968.75	8.2866322E-5
8975	0.00048018417
8981.25	0.00044984989
8987.5	0.00019570771
8993.75	5.9044781E-5
9000	0.00018345226
9006.25	0.00047176307
9012.5	0.00029618813
9018.75	0.00054322297
9025	0.00024530571
9031.25	0.00051138271
9037.5	0.00039954109
9043.75	0.00032827266
9050	0.00024277371
9056.25	0.0002538967
9062.5	0.00032557855
9068.75	0.00043581791
9075	0.00045963518
9081.25	0.00019720451
9087.5	0.00030305902
9093.75	0.00025835984
9100	0.00037325811
9106.25	0.00042411136
9112.5	0.00031266639
9118.75	0.00029329198
9125	0.00046586592
9131.25	0.00037281049
9137.5	0.00029987188
9143.75	0.00050898306
9150	0.00044165605
9156.25	0.00046091444
9162.5	0.00033623377
9168.75	0.00018414636
9175	0.0003158668
9181.25	0.00027618399
9187.5	0.00039314916
9193.75	0.00019057106
9200	0.0003478205
9206.25	0.00032341227
9212.5	0.000447678
9218.75	0.00039737409
9225	0.00029093442
9231.25	7.6631124E-5
9237.5	0.00063425826
9243.75	0.00044411483
9250	0.0004386774
9256.25	0.00037411882
9262.5	0.00035600721
9268.75	0.00043010407
9275	0.00035739252
9281.25	0.00050994112
9287.5	0.00031408745
9293.75	0.00052695944
9300	0.00059296857
9306.25	0.00017422355
9312.5	0.00054169871
9318.75	0.00021747007
9325	0.00049988498
9331.25	0.00056575802
9337.5	0.00038269771
9343.75	0.00049572273
9350	0.00047187482
9356.25	0.00043054153
9362.5	0.00013800601
9368.75	0.00031693886
9375	0.00021428699
9381.25	0.0006664676
9387.5	0.00027275528
9393.75	0.00027094133
9400	0.00058691874
9406.25	0.00037763098
9412.5	0.00029705901
9418.75	0.00061382791
9425	0.00058255115
9431.25	0.0003143701
9437.5	0.00071584041
9443.75	0.0006207747
9450	0.0002888806
9456.25	0.00059953087
9462.5	0.00038459175
9468.75	0.00044888355
9475	0.00056114769
9481.25	0.00034836244
9487.5	0.00052725723
9493.75	0.00054575369
9500	0.00049351945
9506.25	0.00032063996
9512.5	0.00062594489
9518.75	0.00055341769
9525	0.00051035242
9531.25	0.00060984844
9537.5	0.00062825959
9543.75	0.00058925166
9550	0.00063345008
9556.25	0.00075838222
9562.5	0.00057237112
9568.75	0.00066733267
9575	0.00049460169
9581.25	0.00068009735
9587.5	0.00043839233
9593.75	0.00073060989
9600	0.00075156904
9606.25	0.00060213872
9612.5	0.00075837493
9618.75	0.00069186056
9625	0.00077260297
9631.25	0.00061527547
9637.5	0.00082582486
9643.75	0.00069896814
9650	0.00070686204
9656.25	0.00073908161
9662.5	0.00097741214
9668.75	0.0008752232
9675	0.00086734395
9681.25	0.00081985421
9687.5	0.00081302229
9693.75	0.00077347571
9700	0.00074281988
9706.25	0.00091342318
9712.5	0.0010902228
9718.75	0.00091195613
9725	0.00094389858
9731.25	0.000968707
9737.5	0.0011477722
9743.75	0.0012079552
9750	0.0011005377
9756.25	0.0010350468
9762.5	0.00092207549
9768.75	0.0011902259
9775	0.0012095721
9781.25	0.0010942661
9787.5	0.0011510487
9793.75	0.0012380107
9800	0.0012037668
9806.25	0.0013178755
9812.5	0.0014334144
9818.75	0.0012887321
9825	0.0014846049
9831.25	0.0014557716
9837.5	0.0017976436
9843.75	0.0015299058
9850	0.0018245909
9856.25	0.0019958625
9862.5	0.0021837156
9868.75	0.002075656
9875	0.0022690821
9881.25	0.0024484241
9887.5	0.0025171276
9893.75	0.0025445462
9900	0.0027893508
9906.25	0.0029265347
9912.5	0.0029820015
9918.75	0.0034008956
9925	0.0035258742
9931.25	0.00398603
9937.5	0.0043225586
9943.75	0.0050045479
9950	0.0057445383
9956.25	0.0065574465
9962.5	0.0075965659
9968.75	0.0097064379
9975	0.012511873
9981.25	0.017813371
9987.5	0.031768149
9993.75	0.13695634
10000	0.058918993
10006.25	0.024260401
10012.5	0.015254073
10018.75	0.011208349
10025	0.0087553956
10031.25	0.007096731
10037.5	0.0061477104
10043.75	0.0052676755
10050	0.0047109374
10056.25	0.0041618847
10062.5	0.0037574081
10068.75	0.0033591693
10075	0.0029037148
10081.25	0.0030394755
10087.5	0.0028508546
10093.75	0.0025444611
10100	0.0023758811
10106.25	0.0021622023
10112.5	0.002257196
10118.75	0.0019982324
10125	0.0019288835
10131.25	0.0017403371
10137.5	0.0016908871
10143.75	0.0018070421
10150	0.0014933054
10156.25	0.001513072
10162.5	0.0015894266
10168.75	0.0014677914
10175	0.0013935181
10181.25	0.0011176986
10187.5	0.0011158306
10193.75	0.0011501148
10200	0.0013018619
10206.25	0.0012201189
10212.5	0.0012697958
10218.75	0.00097632349
10225	0.001217371
10231.25	0.00099942872
10237.5	0.0010559124
10243.75	0.0010421936
10250	0.00096545988
10256.25	0.00081858602
10262.5	0.0009124972
10268.75	0.00084971184
10275	0.00073559969
10281.25	0.00076081337
10287.5	0.00069999062
10293.75	0.00077568446
10300	0.00093508556
10306.25	0.00078636193
10312.5	0.00085898497
10318.75	0.00084100238
10325	0.00082854181
10331.25	0.0008664908
10337.5	0.0010874495
10343.75	0.00078503324
10350	0.00053350345
10356.25	0.00065134769
10362.5	0.00093624682
10368.75	0.00075914189
10375	0.0007616895
10381.25	0.00070727043
10387.5	0.00068698642
10393.75	0.00056801322
10400	0.00035421553
10406.25	0.00045886048
10412.5	0.00079465076
10418.75	0.00054731975
10425	0.00060264844
10431.25	0.00040951275
10437.5	0.00060591134
10443.75	0.00074253593
10450	0.00058942214
10456.25	0.00060111482
10462.5	0.00044605361
10468.75	0.00043668471
10475	0.00048506841
10481.25	0.00057664407
10487.5	0.00041432812
10493.75	0.00067767342
10500	0.00054474979
10506.25	0.0004420225
10512.5	0.00039481303
10518.75	0.00052155205
10525	0.00043840991
10531.25	0.00039975489
10537.5	0.00034064808
10543.75	0.00064088399
10550	0.00049304413
10556.25	0.00045633004
10562.5	0.00058242642
10568.75	0.00035013255
10575	0.00041411158
10581.25	0.00040554535
10587.5	0.0001968282
10593.75	0.00049640248
10600	0.00037671635
10606.25	0.00041868874
10612.5	0.00041551849
10618.75	0.00039171108
10625	0.00041413146
10631.25	0.0003124728
10637.5	0.00034875899
10643.75	0.0002626658
10650	0.00042255345
10656.25	0.00034885441
10662.5	0.00022069114
10668.75	0.00055691942
10675	0.00014831325
10681.25	0.00037790887
10687.5	0.00041352224
10693.75	0.000257505
10700	0.00037758375
10706.25	0.00038586801
10712.5	0.00043038967
10718.75	0.00042344908
10725	0.00047549993
10731.25	0.0003952459
10737.5	0.00037540374
10743.75	0.00031778923
10750	0.00033668256
10756.25	0.00046859429
10762.5	0.00025089327
10768.75	0.00028889377
10775	0.0002755776
10781.25	0.00034063859
10787.5	0.00042384966
10793.75	0.00033802202
10800	0.00042225988
10806.25	0.00037162209
10812.5	0.00039121783
10818.75	0.00032322863
10825	0.00038182439
10831.25	0.00010058002
10837.5	0.00028640501
10843.75	0.00021743342
10850	0.00026743178
10856.25	0.00025491232
10862.5	0.00041229646
10868.75	0.00022468233
10875	0.00033684673
10881.25	0.00031343781
10887.5	0.00013984985
10893.75	0.00027898514
10900	0.0003718702
10906.25	0.00029893551
10912.5	0.00019487012
10918.75	0.0001987842
10925	0.00013592059
10931.25	0.00027416885
10937.5	0.00028359848
10943.75	0.00030552827
10950	0.00036135075
10956.25	0.00037321432
10962.5	0.00026423612
10968.75	0.00051252829
10975	7.9644916E-5
10981.25	0.00020348353
10987.5	0.00031432456
10993.75	0.00022487836
11000	0.00027154837
11006.25	0.00031483725
11012.5	0.0002985195
11018.75	0.00014672446
11025	0.00025634805
11031.25	0.00018975508
11037.5	0.00034369485
11043.75	0.00010274673
11050	9.9468659E-5
11056.25	0.00012601207
11062.5	0.00032099986
11068.75	0.00038502864
11075	0.00033788382
11081.25	0.000171065
11087.5	0.00014412108
11093.75	0.00026084204
11100	0.00020361197
11106.25	0.00025459037
11112.5	0.00012121373
11118.75	0.00029574484
11125	0.00017173633
11131.25	0.00016646918
11137.5	0.0002848222
11143.75	0.00034622774
11150	0.00026405328
11156.25	0.00022173076
11162.5	0.00023327972
11168.75	0.00053112419
11175	0.00018820628
11181.25	0.00031104005
11187.5	0.00028942272
11193.75	0.00015947424
11200	0.0003297975
11206.25	0.00022920947
11212.5	0.00012387047
11218.75	0.00033820782
11225	0.00011155214
11231.25	0.00039068036
11237.5	0.00010172691
11243.75	0.00019193174
11250	0.00028838956
11256.25	0.000253773
11262.5	0.00020748239
11268.75	0.00015188008
11275	0.00016595556
11281.25	0.00018269259
11287.5	0.00028512401
11293.75	0.00035825258
11300	5.2594237E-5
11306.25	0.0001461609
11312.5	0.00038038832
11318.75	0.00023809412
11325	0.00024296344
11331.25	6.6642304E-5
11337.5	0.00023555804
11343.75	0.00025688507
11350	0.00019444134
11356.25	0.00031827086
11362.5	0.00027642988
11368.75	0.00020142778
11375	9.8632017E-5
11381.25	8.0943326E-5
11387.5	0.00026065416
11393.75	0.00040989456
11400	0.00036045224
11406.25	7.3209763E-5
11412.5	0.00027222981
11418.75	0.00026602172
11425	4.413503E-5
11431.25	0.00035279459
11437.5	0.00014282305
11443.75	0.00020624591
11450	0.00024851861
11456.25	0.00032605785
11462.5	0.0001847145
11468.75	0.00014801578
11475	0.00023888857
11481.25	0.00026758309
11487.5	0.00029478262
11493.75	0.00012479188
11500	0.00032018842
11506.25	0.00020107661
11512.5	0.00014223938
11518.75	0.00025622344
11525	0.00010110884
11531.25	4.0591022E-5
11537.5	0.00020778866
11543.75	0.00018226041
11550	0.00032470144
11556.25	0.0002856835
11562.5	0.00015870636
11568.75	0.00021598954
11575	0.0001863651
11581.25	0.0001560337
11587.5	0.00024680859
11593.75	0.00015203827
11600	0.00032726013
11606.25	0.00018660235
11612.5	0.00016797633
11618.75	0.00010974755
11625	6.0701083E-5
11631.25	0.00014262991
11637.5	0.00017334573
11643.75	0.00029967675
11650	9.7221332E-5
11656.25	0.00011782301
11662.5	0.00012123437
11668.75	0.00034000419
11675	0.00021072253
11681.25	0.00017339957
11687.5	0.00013695725
11693.75	0.00026070762
11700	0.00014358671
11706.25	0.00015812244
11712.5	0.0002525871
11718.75	0.00029437601
11725	0.00011064426
11731.25	0.00040442321
11737.5	0.00033255429
11743.75	9.9303252E-5
11750	0.00017469157
11756.25	0.00017824775
11762.5	6.4207654E-5
11768.75	0.00015664523
11775	8.1060915E-5
11781.25	0.0001704392
11787.5	0.00025931003
11793.75	0.0001844279
11800	0.00023743306
11806.25	0.00016705189
11812.5	0.0002154126
11818.75	0.00019146761
11825	2.061776E-5
11831.25	0.00020677105
11837.5	0.00015445688
11843.75	5.4070975E-5
11850	6.0189812E-5
11856.25	0.00028449958
11862.5	5.3266148E-5
11868.75	0.00029076752
11875	0.0003182125
11881.25	0.00032132835
11887.5	3.7662132E-5
11893.75	0.00011837579
11900	0.00010038517
11906.25	8.8379243E-5
11912.5	0.0003483685
11918.75	0.00026959206
11925	0.00027800572
11931.25	8.2064423E-5
11937.5	9.9008655E-5
11943.75	0.00028290676
11950	0.00013283341
11956.25	0.00023751089
11962.5	0.00022016847
11968.75	0.00026169458
11975	0.00020859841
11981.25	0.00022412069
11987.5	0.00021456248
11993.75	0.00021858142
12000	0.00022471985
12006.25	0.00019515993
12012.5	0.00014294245
12018.75	0.0001127076
12025	0.00026338956
12031.25	0.00020363766
12037.5	0.00025975962
12043.75	0.00012279398
12050	6.571118E-5
12056.25	0.00035269777
12062.5	0.00028901898
12068.75	0.00021907776
12075	0.00017903355
12081.25	8.7477246E-5
12087.5	0.0002680089
12093.75	0.00015271395
12100	0.00028556726
12106.25	0.00036410432
12112.5	2.6551825E-5
12118.75	0.00020653141
12125	0.00017871323
12131.25	0.00019377048
12137.5	0.00016220103
12143.75	0.00040259231
12150	0.00029350661
12156.25	0.00016421685
12162.5	8.5569641E-5
12168.75	0.00024071075
12175	0.00012567991
12181.25	0.00019592162
12187.5	0.00015648039
12193.75	0.0001812406
12200	0.00014629419
12206.25	0.00026052325
12212.5	0.00019123471
12218.75	0.00014416483
12225	0.00013899747
12231.25	0.00011166767
12237.5	8.9343838E-5
12243.75	7.5714442E-5
12250	0.00011120894
12256.25	0.00017390103
12262.5	0.00011037954
12268.75	4.1249094E-5
12275	0.00015911317
12281.25	0.00016900787
12287.5	0.00018545008
12293.75	0.00030625687
12300	0.00014064996
12306.25	0.00032461162
12312.5	0.00016202015
12318.75	0.0002327285
12325	4.4435239E-5
12331.25	7.1292628E-5
12337.5	9.6100251E-5
12343.75	0.0001308646
12350	0.00013845387
12356.25	4.9861453E-5
12362.5	0.00019766306
12368.75	0.00012607382
12375	0.0003662178
12381.25	2.597441E-5
12387.5	0.00023897415
12393.75	0.00024049994
12400	0.00026164331
12406.25	0.00023693776
12412.5	7.2446699E-5
12418.75	0.00018473278
12425	0.00014911526
12431.25	0.00016338678
12437.5	0.00019076617
12443.75	0.00010640649
12450	5.228605E-5
12456.25	0.00020273093
12462.5	0.00013743128
12468.75	0.00010333678
[truncated: 38,004 more rows]
