# Supplementary material for: Electrically activated ferroelectric nematic microrobots
Source: Nat Commun. 2024 Aug 20;15:6928. doi: 10.1038/s41467-024-50226-y (PMC11336208; doi:10.1038/s41467-024-50226-y)
Supplement: Supplementary file 11 — Source Data [file 41467_2024_50226_MOESM11_ESM.zip › Figure4/fswp/f06000U090.csv]

ASCII data file created with TiePie Multi Channel software. www.tiepie.com.
2023-09-22 15:21:32 322m
Frequency	FFT1
Hz	V
0	0.013202824
6.25	0.0022283672
12.5	0.0021580292
18.75	0.0048070357
25	0.0020842803
31.25	0.00085523701
37.5	0.0019036196
43.75	0.0012181547
50	0.0091004645
56.25	0.00033877957
62.5	0.0016739603
68.75	0.0036117486
75	0.00079241794
81.25	0.0031513602
87.5	0.0014690162
93.75	0.00096815793
100	0.0028283244
106.25	0.0024290698
112.5	0.0028383533
118.75	0.0027677759
125	0.0024999831
131.25	0.0009822046
137.5	0.0038216327
143.75	0.0010622435
150	0.005004504
156.25	0.010237831
162.5	0.0051881629
168.75	0.0025096467
175	0.0060367919
181.25	0.0036127978
187.5	0.0071809023
193.75	0.0018926637
200	0.0022180566
206.25	0.0037698569
212.5	0.0049323419
218.75	0.0058456169
225	0.0012577076
231.25	0.0027490059
237.5	0.02494656
243.75	0.0065350672
250	0.012401048
256.25	0.0070806768
262.5	0.012089128
268.75	0.0097514354
275	0.019231519
281.25	0.0058571532
287.5	0.033210806
293.75	0.015285601
300	0.011133843
306.25	0.0051047918
312.5	0.016649552
318.75	0.012890127
325	0.0054832693
331.25	0.0038993396
337.5	0.01246354
343.75	0.0053785298
350	0.0042157082
356.25	0.0034023941
362.5	0.0017354141
368.75	0.0026277746
375	0.016140844
381.25	0.0040482169
387.5	0.0081579647
393.75	0.02482141
400	0.0018722784
406.25	0.013552735
412.5	0.0099255775
418.75	0.015815555
425	0.018235468
431.25	0.06872297
437.5	0.058289474
443.75	0.015302252
450	0.016356797
456.25	0.007297062
462.5	0.013111479
468.75	0.010925018
475	0.0054707497
481.25	0.0033777342
487.5	0.0038912906
493.75	0.0027143173
500	0.0058154433
506.25	0.0053345232
512.5	0.0042378245
518.75	0.0046142214
525	0.0054239147
531.25	0.0011439575
537.5	0.0070716794
543.75	0.008114836
550	0.0064340465
556.25	0.010122958
562.5	0.0071041171
568.75	0.004525566
575	0.0033353118
581.25	0.0041184332
587.5	0.0037071803
593.75	0.00081490878
600	0.0064142711
606.25	0.0061061092
612.5	0.0041173219
618.75	0.0098491924
625	0.0017209151
631.25	0.010360594
637.5	0.0021874146
643.75	0.0029688254
650	0.0016072967
656.25	0.0047005717
662.5	0.0036663161
668.75	0.0030214824
675	0.0023173118
681.25	0.0017316074
687.5	0.0021957502
693.75	0.0010729895
700	0.0028169856
706.25	0.00065901611
712.5	0.0011497904
718.75	0.0006199044
725	0.00079103694
731.25	0.0011795647
737.5	0.00077233252
743.75	0.003767168
750	0.0036504875
756.25	0.0017990665
762.5	0.0053392187
768.75	0.00079920114
775	0.0023306621
781.25	0.0015616286
787.5	0.0047375769
793.75	0.0040403146
800	0.0023524023
806.25	0.0020794733
812.5	0.002023266
818.75	0.0012401889
825	0.0053065676
831.25	0.0027413836
837.5	0.0013494317
843.75	0.00027207616
850	0.0021355179
856.25	0.0026070701
862.5	0.0025229028
868.75	0.0016660898
875	0.0058770013
881.25	0.0038273944
887.5	0.0020225676
893.75	0.0033649394
900	0.003125602
906.25	0.0051716887
912.5	0.0014685069
918.75	0.00092720273
925	0.0026785084
931.25	0.001857354
937.5	0.004445037
943.75	0.0026097205
950	0.00025158845
956.25	0.0017324963
962.5	0.00058009239
968.75	0.0017943321
975	0.00060192327
981.25	0.0034541253
987.5	0.005611674
993.75	0.0010820572
1000	0.0044486433
1006.25	0.0027127186
1012.5	0.00078515949
1018.75	0.0020238551
1025	0.0034789764
1031.25	0.0020963599
1037.5	0.0019224725
1043.75	0.00035675907
1050	0.007655772
1056.25	0.0026176507
1062.5	0.0011675421
1068.75	0.0043835289
1075	0.0027282807
1081.25	0.0025403963
1087.5	0.0036673408
1093.75	0.0029222191
1100	0.0057149811
1106.25	0.0047345477
1112.5	0.0056646979
1118.75	0.0024231774
1125	0.0055742249
1131.25	0.005063834
1137.5	0.0013407136
1143.75	0.0034458182
1150	0.0015708492
1156.25	0.002099887
1162.5	0.00030712936
1168.75	0.00099181924
1175	0.0016495119
1181.25	0.0051450538
1187.5	0.0023328359
1193.75	0.0099179622
1200	0.001953684
1206.25	0.0057090183
1212.5	0.0020995041
1218.75	0.0030115598
1225	0.0046169495
1231.25	0.0040046484
1237.5	0.0028958375
1243.75	0.0081389495
1250	0.011150795
1256.25	0.028064059
1262.5	0.022496451
1268.75	0.0071276392
1275	0.0047435797
1281.25	0.0028754204
1287.5	0.003091952
1293.75	0.00038798283
1300	0.0045829421
1306.25	0.003731921
1312.5	0.0031250029
1318.75	0.0022469916
1325	0.0024856034
1331.25	0.0019389062
1337.5	0.00075706098
1343.75	0.0018844999
1350	0.0012686124
1356.25	0.0014050596
1362.5	0.00034138323
1368.75	0.002441102
1375	0.0011177859
1381.25	0.00060488049
1387.5	0.0018962827
1393.75	0.0020853722
1400	0.0013562491
1406.25	0.001636752
1412.5	0.0018186332
1418.75	0.0020979392
1425	0.00065418265
1431.25	0.0019712915
1437.5	0.0016797064
1443.75	0.0004308766
1450	0.0015531821
1456.25	0.00083563532
1462.5	0.0002434989
1468.75	0.0015000856
1475	0.0019211769
1481.25	0.00053877371
1487.5	0.00063679266
1493.75	0.0027724833
1500	0.0026659974
1506.25	0.0006386373
1512.5	0.00085667589
1518.75	0.00071491996
1525	0.0012389402
1531.25	0.00058296638
1537.5	0.0012523391
1543.75	0.00060182355
1550	0.00078151526
1556.25	0.00061035309
1562.5	0.00069616562
1568.75	0.0003783537
1575	0.000570986
1581.25	0.0013053301
1587.5	0.00040323572
1593.75	0.00014814543
1600	0.00052014678
1606.25	0.0015809143
1612.5	0.0010728438
1618.75	0.0024148432
1625	0.00042266395
1631.25	0.00036138503
1637.5	0.0017115672
1643.75	0.00045872109
1650	0.00094324209
1656.25	0.00066302798
1662.5	0.0009035379
1668.75	0.00043555734
1675	0.00041292062
1681.25	0.00027147594
1687.5	0.00049604279
1693.75	0.0002141526
1700	0.00080836639
1706.25	0.00033716439
1712.5	0.00068220388
1718.75	0.00040172324
1725	0.00034276279
1731.25	0.0010493569
1737.5	0.00051869534
1743.75	0.00079987827
1750	0.00045084877
1756.25	0.00069780254
1762.5	0.00013236983
1768.75	0.00087964283
1775	0.00038192875
1781.25	0.0007199319
1787.5	0.00016953808
1793.75	0.00082412727
1800	0.00081458012
1806.25	0.0004596883
1812.5	0.00078956832
1818.75	0.00080486826
1825	0.00055187279
1831.25	0.00023940387
1837.5	0.00010312316
1843.75	0.00044679654
1850	0.00040830285
1856.25	0.00048205216
1862.5	0.00075009761
1868.75	0.0010917429
1875	0.00023343032
1881.25	0.001163432
1887.5	0.00036308708
1893.75	0.00022830077
1900	0.00045288737
1906.25	0.00049887828
1912.5	0.00034306594
1918.75	0.00077153134
1925	0.00032745512
1931.25	0.00046409767
1937.5	0.00094504899
1943.75	0.0012500294
1950	0.00030274403
1956.25	0.0002121948
1962.5	0.0002987111
1968.75	0.00051635049
1975	0.0006820224
1981.25	0.00061526905
1987.5	0.00027683907
1993.75	0.0008064385
2000	0.00054358448
2006.25	0.00066337166
2012.5	0.00026232139
2018.75	0.00040813254
2025	0.00024751365
2031.25	0.00025756516
2037.5	0.00049854905
2043.75	0.00035238259
2050	0.00067098833
2056.25	0.00074862046
2062.5	0.00037142186
2068.75	0.0020600467
2075	0.0025913863
2081.25	0.00029874452
2087.5	0.0011000014
2093.75	0.00032717709
2100	0.0007192989
2106.25	0.00068212809
2112.5	0.00099280087
2118.75	0.0014438748
2125	0.0013372053
2131.25	0.0015085024
2137.5	0.00057033653
2143.75	0.00099513011
2150	0.00022950953
2156.25	0.00037419911
2162.5	0.00077907728
2168.75	0.0045832894
2175	0.0016320044
2181.25	0.00065297856
2187.5	0.00046346321
2193.75	0.0010964184
2200	0.0006700748
2206.25	0.00056691043
2212.5	0.00078680904
2218.75	0.0013258617
2225	0.00053476708
2231.25	0.0006852905
2237.5	0.0015889177
2243.75	0.0007943018
2250	0.0014072972
2256.25	0.00061206278
2262.5	0.0020009571
2268.75	0.0016335031
2275	0.00191479
2281.25	0.0015681071
2287.5	0.0012401912
2293.75	0.00080524481
2300	0.00094066448
2306.25	0.00078436479
2312.5	0.00082511752
2318.75	0.0031801184
2325	0.0014594243
2331.25	0.00055018017
2337.5	0.0019892805
2343.75	0.00083394973
2350	0.00061132772
2356.25	0.00040998091
2362.5	0.0016151815
2368.75	0.00095798612
2375	0.0016588406
2381.25	0.0013565493
2387.5	0.00090983292
2393.75	0.00087489669
2400	0.00044070183
2406.25	0.00082588766
2412.5	0.00038635297
2418.75	0.00071710309
2425	0.0011184261
2431.25	0.00059745398
2437.5	0.0018299887
2443.75	0.0012779646
2450	0.00036942062
2456.25	0.0015365396
2462.5	0.0016499126
2468.75	0.0011853727
2475	0.0011887701
2481.25	0.00077262007
2487.5	0.0014624524
2493.75	0.0023640034
2500	0.0015883341
2506.25	0.0011384948
2512.5	0.00063031286
2518.75	0.0013643569
2525	0.00077885756
2531.25	0.0015055381
2537.5	0.00084420801
2543.75	0.001029963
2550	0.0021825203
2556.25	0.0012581855
2562.5	0.00098022525
2568.75	0.0011209864
2575	0.00040875977
2581.25	0.0019744758
2587.5	0.00083541625
2593.75	0.001150643
2600	0.00054457654
2606.25	0.00034858806
2612.5	0.00059647867
2618.75	0.0020083568
2625	0.00055213758
2631.25	0.0008545329
2637.5	0.00098090311
2643.75	0.00086055613
2650	0.00094977989
2656.25	0.00102917
2662.5	0.0013740187
2668.75	0.00078872317
2675	0.0026577396
2681.25	0.0022528043
2687.5	0.0012843838
2693.75	0.0015944472
2700	0.0011037776
2706.25	0.0023450927
2712.5	0.00088077796
2718.75	0.0014677286
2725	0.0010692255
2731.25	0.00098625501
2737.5	0.0014241672
2743.75	0.00040293963
2750	0.00062816838
2756.25	0.0015012254
2762.5	0.00061646386
2768.75	0.002531466
2775	0.0011240315
2781.25	0.0015584814
2787.5	0.0014188011
2793.75	0.0021662416
2800	0.00085254991
2806.25	0.00050807811
2812.5	0.001261086
2818.75	0.00063942669
2825	0.0005757711
2831.25	0.0042571555
2837.5	0.00027909747
2843.75	0.00076533537
2850	0.0010451955
2856.25	0.0017407321
2862.5	0.002043714
2868.75	0.00077678473
2875	0.00090235802
2881.25	0.0012220808
2887.5	0.00052711469
2893.75	0.00059665904
2900	0.00034926686
2906.25	0.00064812536
2912.5	0.0012256062
2918.75	0.00041439229
2925	0.001468723
2931.25	0.00021404937
2937.5	0.00086418226
2943.75	0.00055202521
2950	0.00030128235
2956.25	0.00080285437
2962.5	0.00059540317
2968.75	0.00063909387
2975	0.0015448122
2981.25	0.0025365637
2987.5	0.00059547051
2993.75	0.00034557082
3000	0.0019387688
3006.25	0.0011752257
3012.5	0.0013225126
3018.75	0.00067334908
3025	0.0014407856
3031.25	0.0003389097
3037.5	0.0002419539
3043.75	0.00069906852
3050	0.00036065243
3056.25	0.00062149435
3062.5	0.0004493856
3068.75	0.0004607304
3075	0.00041299648
3081.25	0.00041605801
3087.5	0.001181024
3093.75	0.00096141093
3100	0.00042110578
3106.25	0.00011805626
3112.5	0.0009920419
3118.75	0.00038670611
3125	0.00077897531
3131.25	0.00070502581
3137.5	0.00041096281
3143.75	0.0004936844
3150	0.00029545314
3156.25	0.00039353025
3162.5	0.00042390619
3168.75	0.00026758351
3175	0.00033887546
3181.25	0.00080801904
3187.5	0.00046567228
3193.75	0.00029904667
3200	0.00050561511
3206.25	0.0004354019
3212.5	0.00065428756
3218.75	0.00037738023
3225	0.00074315286
3231.25	0.00015028958
3237.5	0.00040293915
3243.75	3.4567512E-5
3250	0.00045647518
3256.25	0.00058376863
3262.5	0.00029474382
3268.75	0.00041365267
3275	0.00014183036
3281.25	0.00034554433
3287.5	0.00058304995
3293.75	0.00065659178
3300	0.00060670226
3306.25	0.00019562821
3312.5	0.00041557565
3318.75	0.00048122754
3325	0.0011571064
3331.25	0.00071111579
3337.5	0.00011166748
3343.75	0.00027405875
3350	0.00094420818
3356.25	0.00013295383
3362.5	0.00058068619
3368.75	0.00042047306
3375	0.00046417327
3381.25	0.00061649676
3387.5	0.00029176484
3393.75	0.00064926998
3400	0.00023911886
3406.25	0.00054554416
3412.5	0.00081783536
3418.75	0.00011317888
3425	0.00012106072
3431.25	0.00038328308
3437.5	0.00014193113
3443.75	0.00019941037
3450	0.00014991366
3456.25	0.00010879122
3462.5	0.00019514406
3468.75	0.0002772057
3475	0.00052119182
3481.25	0.00044934791
3487.5	0.00037772045
3493.75	0.00043715974
3500	0.00034415709
3506.25	0.00020222198
3512.5	0.00033014596
3518.75	0.00064856503
3525	0.00048772858
3531.25	0.00069321293
3537.5	0.00045148687
3543.75	0.00028722478
3550	0.00026865776
3556.25	0.00030638985
3562.5	0.00035210147
3568.75	0.00046481953
3575	0.00014982008
3581.25	3.94686E-5
3587.5	0.00062964269
3593.75	0.00058212802
3600	0.00028486834
3606.25	0.00039336448
3612.5	0.00035293747
3618.75	0.00049802219
3625	0.00027935872
3631.25	0.00063658328
3637.5	0.00031228054
3643.75	9.4167135E-5
3650	0.00057586141
3656.25	0.00021502987
3662.5	0.00017563821
3668.75	6.4655241E-5
3675	0.00024475979
3681.25	0.00044192398
3687.5	0.00011121058
3693.75	0.00055509218
3700	0.00021142406
3706.25	0.00057936122
3712.5	0.00053018082
3718.75	0.00040737663
3725	0.00019944055
3731.25	0.00022982474
3737.5	0.00031015651
3743.75	6.141803E-5
3750	0.00058395883
3756.25	0.00029484698
3762.5	0.00020080123
3768.75	0.00018894607
3775	0.00017492293
3781.25	2.8643826E-5
3787.5	0.00025986941
3793.75	0.00023772319
3800	0.00038336453
3806.25	0.00039269566
3812.5	0.00017601307
3818.75	0.00012732385
3825	8.0121438E-5
3831.25	0.00036063883
3837.5	8.8952787E-5
3843.75	0.00054433744
3850	0.00014918304
3856.25	0.00017561528
3862.5	0.00032387483
3868.75	0.00023899999
3875	0.00012469262
3881.25	0.0003605682
3887.5	0.0002913425
3893.75	0.000199365
3900	0.00038534165
3906.25	0.00033270386
3912.5	0.00052995909
3918.75	0.00027021161
3925	0.00023800157
3931.25	0.00032651315
3937.5	0.00020696801
3943.75	0.0003379801
3950	0.00062712061
3956.25	0.00047492824
3962.5	0.00037639657
3968.75	0.00014833424
3975	0.00024505759
3981.25	0.00064113509
3987.5	0.00017833634
3993.75	0.00012434165
4000	0.00063134619
4006.25	0.00021624585
4012.5	0.00035628936
4018.75	0.00017001948
4025	0.00043086585
4031.25	0.00026320265
4037.5	0.00028373747
4043.75	0.00012888974
4050	0.00020351978
4056.25	0.00017392396
4062.5	0.00014007613
4068.75	0.00036053362
4075	0.00017142088
4081.25	0.00016499932
4087.5	0.00012880052
4093.75	9.2652415E-5
4100	0.00029474048
4106.25	0.0001928031
4112.5	0.00014380033
4118.75	0.00037876497
4125	0.00014371111
4131.25	9.0179659E-5
4137.5	0.00031214108
4143.75	9.5508372E-5
4150	0.0002491745
4156.25	0.00019246751
4162.5	0.00012771935
4168.75	0.00030664567
4175	0.00017913628
4181.25	0.000277982
4187.5	0.00023785453
4193.75	0.00014100786
4200	0.00056752767
4206.25	0.00035905182
4212.5	0.00034445248
4218.75	0.00022290637
4225	4.098855E-5
4231.25	0.00016196419
4237.5	0.00019898228
4243.75	0.00011997681
4250	0.0002555366
4256.25	0.00011514333
4262.5	0.00018493671
4268.75	0.00024120784
4275	0.00021795161
4281.25	0.00022541472
4287.5	5.9175647E-5
4293.75	0.00017747744
4300	0.00017046482
4306.25	0.00028586009
4312.5	0.00022045046
4318.75	7.0543137E-5
4325	0.00022585138
4331.25	4.1436035E-5
4337.5	0.0001364519
4343.75	0.000240572
4350	0.00018104479
4356.25	0.00022118983
4362.5	0.00023554495
4368.75	0.00026276843
4375	0.00014241299
4381.25	0.00031126729
4387.5	6.2709408E-5
4393.75	0.00020178725
4400	0.00026442558
4406.25	0.00020216033
4412.5	0.00022507503
4418.75	0.00012830559
4425	9.5914395E-5
4431.25	0.00016969445
4437.5	0.00016171023
4443.75	6.7549675E-5
4450	0.00027697478
4456.25	0.00031185948
4462.5	0.00026639912
4468.75	0.00016904146
4475	5.8235351E-5
4481.25	4.3068178E-5
4487.5	0.00024102993
4493.75	0.00030099897
4500	0.00013784812
4506.25	0.00035573896
4512.5	0.00022082389
4518.75	0.00011360552
4525	0.00028301588
4531.25	0.00040259256
4537.5	7.8022851E-5
4543.75	0.00014246112
4550	9.7004545E-5
4556.25	0.00024517309
4562.5	0.00023343542
4568.75	9.7346542E-5
4575	0.00017582531
4581.25	0.00032235868
4587.5	0.00010200556
4593.75	0.00015115725
4600	0.00013727461
4606.25	0.00019031914
4612.5	0.00022291281
4618.75	0.00021894832
4625	0.00031052605
4631.25	5.5344384E-5
4637.5	0.00039409746
4643.75	0.00020978351
4650	0.000160268
4656.25	0.00020711851
4662.5	0.00023537437
4668.75	0.00014057686
4675	8.5886047E-5
4681.25	5.0510839E-5
4687.5	0.00015125977
4693.75	0.00014512963
4700	0.00024158861
4706.25	0.00028886325
4712.5	0.00030428476
4718.75	0.00017692302
4725	0.00046764404
4731.25	0.00049349287
4737.5	0.00018457247
4743.75	0.00023846591
4750	0.00020672858
4756.25	0.00026833124
4762.5	0.00031333129
4768.75	0.00011840011
4775	0.0002036835
4781.25	0.00024630184
4787.5	2.4953728E-5
4793.75	0.00018725256
4800	0.00028260074
4806.25	0.00027670042
4812.5	0.00027191376
4818.75	0.0002139469
4825	0.00019735468
4831.25	0.0003113414
4837.5	0.00010184073
4843.75	0.00014133675
4850	0.00031645872
4856.25	0.00022877697
4862.5	0.00013235167
4868.75	0.00042289496
4875	0.00033737353
4881.25	0.00016875479
4887.5	0.00016843813
4893.75	0.00014361184
4900	0.00036643456
4906.25	5.000221E-5
4912.5	0.00025551361
4918.75	0.0001754737
4925	0.00019330974
4931.25	8.069458E-5
4937.5	0.00045495996
4943.75	9.878958E-5
4950	0.00047346618
4956.25	0.00022328565
4962.5	0.00040960038
4968.75	0.0002355979
4975	0.00025330221
4981.25	0.00021336859
4987.5	7.8811274E-5
4993.75	0.00028720335
5000	7.554376E-5
5006.25	0.0001442439
5012.5	0.00019721121
5018.75	0.00022329843
5025	0.00036215635
5031.25	0.00037967125
5037.5	0.00015562492
5043.75	9.1534E-5
5050	0.00023352191
5056.25	0.00017192983
5062.5	0.00010522494
5068.75	0.00024013177
5075	0.00029512358
5081.25	0.00018656292
5087.5	9.9865438E-5
5093.75	0.00010957233
5100	0.00027858736
5106.25	0.0002135503
5112.5	0.00026395144
5118.75	0.0002737161
5125	0.00019785693
5131.25	0.00015988108
5137.5	0.00017095216
5143.75	0.00031616428
5150	0.00016857262
5156.25	0.00020321948
5162.5	0.00031019334
5168.75	9.501322E-5
5175	8.4359599E-5
5181.25	0.00029312781
5187.5	0.00017105334
5193.75	9.4147145E-5
5200	0.00038627263
5206.25	0.00039801614
5212.5	0.00020455789
5218.75	0.00018285965
5225	0.0002195745
5231.25	0.00014296822
5237.5	0.00025933207
5243.75	0.00012961019
5250	0.0001566524
5256.25	0.00014264458
5262.5	0.0001119477
5268.75	0.00036230901
5275	0.00026993048
5281.25	0.000159544
5287.5	0.00012178594
5293.75	0.00013534038
5300	0.0001205534
5306.25	0.00035753128
5312.5	5.2331763E-5
5318.75	0.00017559652
5325	0.00026197552
5331.25	0.0003178144
5337.5	0.00019424591
5343.75	0.00021382493
5350	0.000303825
5356.25	0.0004561576
5362.5	0.0002611496
5368.75	0.00025119345
5375	3.2846234E-5
5381.25	0.00060362601
5387.5	0.00043451234
5393.75	0.00024212495
5400	0.00039597658
5406.25	5.8527797E-5
5412.5	0.00014237597
5418.75	0.00020407409
5425	0.00024329196
5431.25	6.0316428E-5
5437.5	0.00065278412
5443.75	0.00041103158
5450	0.00052739463
5456.25	0.00037692115
5462.5	0.00022333805
5468.75	0.00034584604
5475	0.00039255379
5481.25	5.9373078E-5
5487.5	0.00015459573
5493.75	0.00021659597
5500	0.00019479796
5506.25	0.00018239358
5512.5	0.00034122204
5518.75	0.00029134224
5525	0.00017908747
5531.25	0.00029636535
5537.5	0.00032046081
5543.75	8.1671167E-5
5550	0.00018739784
5556.25	0.00043125158
5562.5	0.0003240885
5568.75	0.00015824519
5575	0.00027729072
5581.25	0.00016959944
5587.5	0.00017911022
5593.75	0.0002491884
5600	0.00041343557
5606.25	0.00036005886
5612.5	0.00033246615
5618.75	0.00018172039
5625	0.00015373757
5631.25	0.0001639825
5637.5	0.00035630454
5643.75	0.00039829502
5650	0.00044209338
5656.25	0.00031039276
5662.5	0.00039719701
5668.75	0.00035159145
5675	3.9111967E-5
5681.25	0.00028171649
5687.5	0.00042631539
5693.75	0.00026645175
5700	0.00065485216
5706.25	0.00023499198
5712.5	0.0008291618
5718.75	0.00053616651
5725	0.00014438481
5731.25	0.00015401876
5737.5	0.00049821536
5743.75	0.00043591712
5750	0.00029517558
5756.25	0.00016558264
5762.5	0.00058208499
5768.75	0.00011541777
5775	0.00025188974
5781.25	0.00039742964
5787.5	0.00025070856
5793.75	0.00045655742
5800	0.00040900191
5806.25	0.00073190291
5812.5	0.00016694797
5818.75	0.00028271245
5825	0.00032429531
5831.25	1.8637446E-5
5837.5	0.000504454
5843.75	0.00046429187
5850	0.00040422024
5856.25	0.0004098681
5862.5	1.4962407E-5
5868.75	0.00038518347
5875	0.0003957625
5881.25	0.00034343841
5887.5	0.00031018436
5893.75	0.00062528164
5900	0.00089618572
5906.25	0.0003001438
5912.5	0.00069080329
5918.75	0.00083164915
5925	0.00071159678
5931.25	0.00041177563
5937.5	0.00045600888
5943.75	0.00060520139
5950	0.0010580553
5956.25	0.0012864967
5962.5	0.001208663
5968.75	0.0010457644
5975	0.001331387
5981.25	0.0023875164
5987.5	0.0043121059
5993.75	0.012815337
6000	0.0089932544
6006.25	0.0026837666
6012.5	0.0015098098
6018.75	0.0015450205
6025	0.001085096
6031.25	0.00087079887
6037.5	0.00078091897
6043.75	0.00092744017
6050	0.00068162393
6056.25	0.0006566715
6062.5	0.00032076901
6068.75	0.00065257003
6075	0.00038523392
6081.25	0.00047539312
6087.5	0.0004114386
6093.75	0.00025519728
6100	0.00085833553
6106.25	0.00023615094
6112.5	0.00053893844
6118.75	0.00012233816
6125	0.00036188033
6131.25	0.001164184
6137.5	0.00058486783
6143.75	0.00083918075
6150	0.00020950029
6156.25	0.00045946872
6162.5	0.00030158861
6168.75	0.0001667174
6175	0.00027846165
6181.25	0.00071888238
6187.5	0.00050603892
6193.75	0.00093098108
6200	0.00021617394
6206.25	0.00036532644
6212.5	0.00046942453
6218.75	0.00059329025
6225	0.00053966456
6231.25	0.00043201096
6237.5	0.00022279217
6243.75	0.00053035802
6250	0.0010136016
6256.25	5.9673152E-5
6262.5	0.0011931528
6268.75	0.00048240335
6275	0.00026072661
6281.25	0.0001720616
6287.5	0.00056435005
6293.75	0.00035345015
6300	0.00026361343
6306.25	0.00048374464
6312.5	0.00038667826
6318.75	0.00070753474
6325	0.00032354628
6331.25	0.0005386711
6337.5	0.00054030742
6343.75	0.00026748427
6350	0.00054313032
6356.25	0.00064251441
6362.5	0.00035704576
6368.75	0.0003148402
6375	0.00030755433
6381.25	0.00040487107
6387.5	0.00050338433
6393.75	0.00065383228
6400	0.00050163773
6406.25	0.00049344341
6412.5	0.00060155693
6418.75	0.00053279502
6425	0.0011234689
6431.25	0.00072920676
6437.5	0.00017226198
6443.75	0.00038933702
6450	0.00071047409
6456.25	0.00068111279
6462.5	0.00015264582
6468.75	0.00037729086
6475	0.00033073633
6481.25	0.00046533153
6487.5	0.00059162243
6493.75	9.0228124E-5
6500	0.00079455223
6506.25	0.00052558666
6512.5	0.00050873925
6518.75	0.00094811173
6525	0.00078144472
6531.25	0.00099243908
6537.5	0.00070613945
6543.75	0.00045407533
6550	0.0011087787
6556.25	0.00059123308
6562.5	0.00050677253
6568.75	0.0011081099
6575	0.0005025501
6581.25	0.00045366388
6587.5	0.00012063601
6593.75	0.00018307056
6600	0.00044102385
6606.25	0.0010628517
6612.5	0.00064146855
6618.75	0.00093192961
6625	0.00064007316
6631.25	0.00063812057
6637.5	0.00076858312
6643.75	0.00051280735
6650	0.00060204111
6656.25	0.00067363269
6662.5	0.00016523859
6668.75	0.00038174187
6675	0.0006382365
6681.25	0.00031869682
6687.5	0.00053719737
6693.75	0.00044123048
6700	0.00095702199
6706.25	0.00032160595
6712.5	0.00051303555
6718.75	0.00047396277
6725	0.001192723
6731.25	0.00075381635
6737.5	0.00041848126
6743.75	0.00035365791
6750	0.00054833233
6756.25	0.00019822786
6762.5	0.00029206334
6768.75	0.0003491521
6775	0.00010707896
6781.25	0.00051747998
6787.5	0.0010770734
6793.75	0.00073518059
6800	0.00020023524
6806.25	0.0007980516
6812.5	0.00099050912
6818.75	0.00041675499
6825	0.00095524515
6831.25	0.00073583569
6837.5	0.0004138955
6843.75	0.00041264945
6850	0.00034993816
6856.25	0.00081546911
6862.5	0.00026956551
6868.75	0.00023481884
6875	0.00046054719
6881.25	0.00068786937
6887.5	0.00090208955
6893.75	0.00052042939
6900	0.00039781261
6906.25	0.00067381728
6912.5	0.00026602774
6918.75	0.00019173028
6925	0.00063409736
6931.25	0.0009176084
6937.5	0.00029178787
6943.75	0.00064723535
6950	0.00049476416
6956.25	0.00091514523
6962.5	0.00085321657
6968.75	0.00083534878
6975	0.00064632749
6981.25	0.00047841398
6987.5	0.00039836783
6993.75	0.00010095558
7000	0.00090724319
7006.25	0.00054251934
7012.5	0.00032443076
7018.75	0.00091115601
7025	0.00052444674
7031.25	0.00060977265
7037.5	0.00064242626
7043.75	0.0010156497
7050	0.00069741838
7056.25	0.00028675353
7062.5	0.0006918105
7068.75	0.0004454558
7075	0.00082621233
7081.25	0.00090047221
7087.5	0.00081934085
7093.75	0.00094611291
7100	0.00039420829
7106.25	0.00049843122
7112.5	0.00045298796
7118.75	0.000991325
7125	8.6560051E-5
7131.25	0.00047676532
7137.5	0.00071060243
7143.75	0.00020682834
7150	0.00079782191
7156.25	0.00066267699
7162.5	0.00029630783
7168.75	0.00054686273
7175	0.00087591612
7181.25	0.00059804951
7187.5	7.9319723E-5
7193.75	0.00030846713
7200	0.00045926797
7206.25	0.00039608019
7212.5	0.0005853293
7218.75	0.00049200058
7225	0.00036337414
7231.25	0.0006826405
7237.5	0.00030322016
7243.75	0.00043737466
7250	0.00072341055
7256.25	0.00044193934
7262.5	0.00021547539
7268.75	0.00078855574
7275	0.00040135044
7281.25	0.00052407254
7287.5	0.00076504742
7293.75	0.00068584643
7300	0.00024609076
7306.25	0.00016807656
7312.5	0.00030517065
7318.75	0.00028992556
7325	0.00028733983
7331.25	0.00041844107
7337.5	0.00074792435
7343.75	0.00016525274
7350	0.00011219583
7356.25	0.00023411243
7362.5	0.00018744326
7368.75	0.00033580428
7375	0.00028717276
7381.25	0.00033893058
7387.5	0.00058445944
7393.75	0.0011067847
7400	0.00032397525
7406.25	0.00024494887
7412.5	0.00028382647
7418.75	0.00060816921
7425	0.00040820392
7431.25	0.00042976889
7437.5	0.00056918541
7443.75	0.00067346109
7450	0.00050488955
7456.25	0.00030770181
7462.5	0.00040329046
7468.75	0.00076944686
7475	0.0013368732
7481.25	0.00059935382
7487.5	0.00050330376
7493.75	0.00043517581
7500	0.00058951039
7506.25	0.00021017716
7512.5	0.00014015084
7518.75	0.00023415818
7525	0.00032354758
7531.25	0.00022030462
7537.5	0.00021586847
7543.75	0.00079416688
7550	0.0003218641
7556.25	0.000327352
7562.5	7.1928953E-5
7568.75	0.0001923025
7575	0.00014726018
7581.25	0.0001492579
7587.5	0.0002446419
7593.75	0.00052108333
7600	9.7903604E-5
7606.25	0.00028905003
7612.5	0.0010618775
7618.75	0.00074809428
7625	0.00024568402
7631.25	0.00054410676
7637.5	0.0002729716
7643.75	0.00094393787
7650	0.00034951983
7656.25	0.00024584726
7662.5	0.00042594735
7668.75	0.00066200862
7675	0.00015932201
7681.25	0.000455219
7687.5	0.00013403262
7693.75	0.00088744831
7700	9.7995939E-5
7706.25	0.00055147406
7712.5	0.00075018984
7718.75	0.00066577741
7725	0.00026283286
7731.25	0.00058606176
7737.5	0.00019463008
7743.75	0.00071094396
7750	0.00043162336
7756.25	6.6437271E-5
7762.5	0.0003961296
7768.75	0.0010340273
7775	6.6238331E-5
7781.25	0.00034882828
7787.5	0.00083777303
7793.75	0.00075139232
7800	0.00068535873
7806.25	0.00054847712
7812.5	0.00031353588
7818.75	0.00019062816
7825	0.00074942004
7831.25	0.0010051102
7837.5	0.00012370454
7843.75	0.00042359532
7850	0.0005440175
7856.25	0.00010705377
7862.5	0.00013954363
7868.75	0.00033374979
7875	0.00031348383
7881.25	0.00012620939
7887.5	0.0004966158
7893.75	0.00049422163
7900	0.00028524385
7906.25	0.0001744867
7912.5	0.00048399752
7918.75	0.00010164956
7925	0.00018868571
7931.25	0.00029779542
7937.5	0.00024615118
7943.75	0.0001590467
7950	0.00024238141
7956.25	0.00035396098
7962.5	0.00015185224
7968.75	0.00018175873
7975	0.00032857011
7981.25	0.00027001641
7987.5	0.00033417291
7993.75	0.00023020377
8000	0.00037514042
8006.25	0.00015426612
8012.5	0.00065470118
8018.75	0.00060174557
8025	0.00031649039
8031.25	0.00025324549
8037.5	2.2931999E-5
8043.75	0.00060121157
8050	0.00058742995
8056.25	0.00036231889
8062.5	0.00015124742
8068.75	0.00038711991
8075	0.00050758774
8081.25	0.00016907
8087.5	0.00028309079
8093.75	0.00041535409
8100	0.00017736782
8106.25	0.00017629244
8112.5	0.00030919475
8118.75	7.8300837E-5
8125	0.00050588591
8131.25	0.00069736419
8137.5	0.00019626558
8143.75	0.00035620295
8150	0.00056188785
8156.25	0.00038870286
8162.5	0.00025126009
8168.75	0.0001465277
8175	0.00023073551
8181.25	0.00048035324
8187.5	0.00063543918
8193.75	0.00018776189
8200	0.00046024574
8206.25	0.00025306115
8212.5	0.00032718325
8218.75	0.0002926457
8225	0.00027788793
8231.25	0.00032520846
8237.5	0.000487244
8243.75	0.0002756782
8250	0.00037278154
8256.25	0.00038864119
8262.5	0.00028203888
8268.75	0.00019647058
8275	0.00023940227
8281.25	0.00010408202
8287.5	0.00021617487
8293.75	0.00017023618
8300	0.0002244659
8306.25	5.7498022E-5
8312.5	0.00051554968
8318.75	0.00092705061
8325	0.00017252191
8331.25	0.00022369858
8337.5	0.0006066693
8343.75	0.00032663082
8350	0.00018442084
8356.25	0.00024118409
8362.5	0.00027278053
8368.75	0.00072284593
8375	0.00025834865
8381.25	0.00024001251
8387.5	0.00031652255
8393.75	9.1910578E-5
8400	0.00025019888
8406.25	0.0003385028
8412.5	0.00059153852
8418.75	0.0003848145
8425	0.00022429988
8431.25	0.0003057445
8437.5	0.000282876
8443.75	0.0004539074
8450	0.00015622193
8456.25	0.000543059
8462.5	0.00030247401
8468.75	0.00021787678
8475	0.00019059177
8481.25	0.00020486296
8487.5	0.00020782383
8493.75	0.00025813158
8500	0.00047068853
8506.25	0.00059907779
8512.5	0.00039555876
8518.75	0.0004715603
8525	0.00040362776
8531.25	0.00014081341
8537.5	0.0003516804
8543.75	0.00013509895
8550	0.00021412565
8556.25	0.00011616781
8562.5	0.00026975931
8568.75	0.00048458029
8575	0.00016037526
8581.25	0.00022327533
8587.5	7.8856364E-5
8593.75	0.00039698969
8600	0.00024440728
8606.25	0.00040720925
8612.5	0.00040063047
8618.75	0.00026900264
8625	0.00011781909
8631.25	0.00029251312
8637.5	0.00023435173
8643.75	0.00020242397
8650	0.00012737813
8656.25	0.00022213454
8662.5	0.00024471831
8668.75	0.00026781677
8675	0.00032842257
8681.25	0.00028717231
8687.5	0.00028271252
8693.75	0.00015000304
8700	0.00013952319
8706.25	0.00017826781
8712.5	0.00048639488
8718.75	0.00029611797
8725	0.0002670846
8731.25	0.0004373124
8737.5	7.0165088E-5
8743.75	0.00022831673
8750	0.00024997284
8756.25	0.00017429174
8762.5	0.00042004543
8768.75	0.00043617997
8775	0.00020268192
8781.25	0.0003159058
8787.5	0.00022170217
8793.75	1.8955073E-5
8800	0.00011407031
8806.25	0.00020703093
8812.5	0.0002355212
8818.75	0.00061306876
8825	0.00038723933
8831.25	0.00023887977
8837.5	0.00023140606
8843.75	0.0002757744
8850	0.00016310122
8856.25	0.0002594281
8862.5	0.00034441572
8868.75	0.00032394699
8875	0.00040222261
8881.25	0.00025219948
8887.5	0.00025691912
8893.75	0.00010483898
8900	0.00041307857
8906.25	0.0001909985
8912.5	0.00048519294
8918.75	0.00037049286
8925	0.00016426686
8931.25	0.00013123133
8937.5	0.00021638106
8943.75	0.00010904234
8950	0.00040017278
8956.25	0.00032553962
8962.5	0.00024770678
8968.75	0.00021892926
8975	0.00033483394
8981.25	0.00052038783
8987.5	0.00027570084
8993.75	0.00019309999
9000	0.00013797592
9006.25	0.00053727329
9012.5	0.00030997747
9018.75	0.00026086144
9025	0.00020089388
9031.25	0.00015830535
9037.5	0.00019333547
9043.75	0.00039938185
9050	0.00020987974
9056.25	4.7767043E-5
9062.5	0.00024820159
9068.75	0.00020838253
9075	0.00016162962
9081.25	0.0002275229
9087.5	0.0003685605
9093.75	0.00037903129
9100	0.00030456247
9106.25	0.00045010294
9112.5	0.00025782892
9118.75	0.00029500205
9125	0.00023578262
9131.25	4.0697402E-5
9137.5	0.00025932234
9143.75	6.7038378E-5
9150	0.0001630495
9156.25	0.00025576712
9162.5	1.8440854E-5
9168.75	0.00030998919
9175	0.00030347267
9181.25	0.00019354349
9187.5	0.00018827362
9193.75	0.00045067637
9200	0.00012163549
9206.25	0.00032254011
9212.5	0.00024325522
9218.75	0.00015070874
9225	0.00013858189
9231.25	0.00018989677
9237.5	0.00022294465
9243.75	0.00021353171
9250	0.00038247463
9256.25	0.0001641466
9262.5	0.00019980167
9268.75	0.00016908793
9275	0.00016494838
9281.25	0.00013658698
9287.5	0.00016924624
9293.75	0.00025077548
9300	0.00032879212
9306.25	0.00043345498
9312.5	0.00030367007
9318.75	0.00014634373
9325	0.00022311406
9331.25	7.1735099E-5
9337.5	0.00049916849
9343.75	0.00015067806
9350	0.00029643451
9356.25	9.4425942E-5
9362.5	0.00027999623
9368.75	0.00044877459
9375	0.00020127418
9381.25	0.00028881914
9387.5	0.0001784355
9393.75	0.00019399161
9400	0.00031608745
9406.25	0.00018257508
9412.5	0.00027495689
9418.75	0.00027758685
9425	0.00020114368
9431.25	9.9096618E-5
9437.5	0.0002934614
9443.75	0.00017639893
9450	0.00011772487
9456.25	0.00021562899
9462.5	0.00031110125
9468.75	0.00012738957
9475	6.0389581E-5
9481.25	0.00024900366
9487.5	0.00019633389
9493.75	0.00012044438
9500	0.0002033898
9506.25	9.2913897E-5
9512.5	0.0001317207
9518.75	0.00035452769
9525	0.0001545156
9531.25	0.00031547405
9537.5	0.00010023644
9543.75	0.00015925018
9550	0.00036726925
9556.25	0.00025843233
9562.5	0.00013213432
9568.75	0.00014667419
9575	0.00026391259
9581.25	0.00031058412
9587.5	0.00017354829
9593.75	0.00039431637
9600	0.00017080796
9606.25	6.2176575E-5
9612.5	0.00013055329
9618.75	0.00026534911
9625	0.00036821884
9631.25	0.00021177217
9637.5	3.6703109E-5
9643.75	0.00024133328
9650	0.00016314238
9656.25	5.9987633E-5
9662.5	0.00010404271
9668.75	0.00025981392
9675	0.00022213244
9681.25	0.00037334206
9687.5	0.00011980549
9693.75	6.6446171E-5
9700	9.6886392E-5
9706.25	0.00024303222
9712.5	8.8784393E-5
9718.75	0.00014883001
9725	0.00020855133
9731.25	0.00020281878
9737.5	0.00024327227
9743.75	0.00029632906
9750	2.6859357E-5
9756.25	0.00034028089
9762.5	0.0002752684
9768.75	0.00014643487
9775	0.00035856227
9781.25	0.0001521952
9787.5	0.00023108663
9793.75	0.00022175054
9800	3.5993101E-5
9806.25	0.00040209461
9812.5	0.00012039861
9818.75	0.00022574471
9825	8.7688542E-5
9831.25	2.6997265E-5
9837.5	6.2204963E-5
9843.75	0.00027532101
9850	0.00014599848
9856.25	0.00023529969
9862.5	0.00025340676
9868.75	0.00026724667
9875	8.4822271E-5
9881.25	0.00013001761
9887.5	0.00022148469
9893.75	0.00025038725
9900	0.00012647998
9906.25	0.00016438504
9912.5	0.00038957961
9918.75	8.1615185E-5
9925	0.00012253627
9931.25	0.00037985405
9937.5	0.00012230486
9943.75	0.00026202499
9950	0.00038007058
9956.25	0.00059757594
9962.5	0.00029149968
9968.75	0.00012477579
9975	0.00029223645
9981.25	0.0001630625
9987.5	0.00027377618
9993.75	0.0001568935
10000	0.00017258412
10006.25	0.00020271118
10012.5	0.00016097216
10018.75	0.00032882923
10025	0.0001083399
10031.25	0.00032303064
10037.5	0.00029976415
10043.75	0.00012316954
10050	0.00032096333
10056.25	0.00027495671
10062.5	0.00030905325
10068.75	0.00026345365
10075	0.00010864556
10081.25	0.00045957236
10087.5	0.00029919855
10093.75	0.00031517706
10100	0.00014479814
10106.25	0.0002689444
10112.5	0.00026145408
10118.75	0.00024183106
10125	0.00022391113
10131.25	0.00026818383
10137.5	0.00038972969
10143.75	0.0001108821
10150	0.00041680902
10156.25	0.00010179098
10162.5	0.00036811673
10168.75	0.00026082163
10175	0.00037520718
10181.25	0.00037179631
10187.5	0.00024994928
10193.75	0.00024485441
10200	0.00020928243
10206.25	9.6589013E-5
10212.5	0.00018491405
10218.75	0.00024704181
10225	0.00029149188
10231.25	0.00035371946
10237.5	0.00029651334
10243.75	0.00026358068
10250	0.00021192896
10256.25	0.00036704287
10262.5	3.2141441E-5
10268.75	0.00013758083
10275	0.00027305541
10281.25	0.00020230054
10287.5	0.00029256466
10293.75	4.04487E-5
10300	0.0002497534
10306.25	0.00014765081
10312.5	0.00043558985
10318.75	0.00032356992
10325	0.00015968188
10331.25	0.00028437417
10337.5	0.00016154105
10343.75	0.00016081323
10350	0.00010327577
10356.25	0.00047332687
10362.5	0.00044059427
10368.75	0.00039080764
10375	0.00012938527
10381.25	0.00022314162
10387.5	3.5951495E-5
10393.75	0.00028143075
10400	0.000401776
10406.25	0.000233307
10412.5	0.00036764109
10418.75	0.00039367197
10425	0.00018837679
10431.25	0.00020437561
10437.5	0.00034050362
10443.75	0.00021167936
10450	7.0844082E-5
10456.25	0.00019102665
10462.5	0.00020662357
10468.75	0.00028976092
10475	0.00036640743
10481.25	0.0001601945
10487.5	0.00034774704
10493.75	0.00027359708
10500	0.00022165102
10506.25	0.00041024861
10512.5	0.00030407021
10518.75	0.00013290216
10525	0.00032625036
10531.25	0.0003487236
10537.5	0.00034111507
10543.75	0.00010435167
10550	0.00021207051
10556.25	0.00034459688
10562.5	0.00038859692
10568.75	0.00019646439
10575	0.00042106714
10581.25	0.00024148244
10587.5	0.00036830435
10593.75	0.00049562173
10600	0.00030731567
10606.25	0.00023569432
10612.5	0.00016215126
10618.75	0.00033603592
10625	0.00020774112
10631.25	0.0002927586
10637.5	0.00039256812
10643.75	0.00038235907
10650	0.00017552045
10656.25	0.0003027473
10662.5	0.00013831098
10668.75	0.00029024692
10675	0.00050851605
10681.25	0.00030503169
10687.5	9.967701E-5
10693.75	0.0002582523
10700	0.00038469249
10706.25	0.00040489208
10712.5	0.00028281459
10718.75	0.0002758798
10725	0.00025698294
10731.25	0.00025688025
10737.5	0.0003444964
10743.75	0.00023296506
10750	0.0001758296
10756.25	0.00026726089
10762.5	0.00025992648
10768.75	0.00039266506
10775	0.00045526479
10781.25	0.0003170422
10787.5	0.00041460758
10793.75	0.00031732112
10800	0.00047737179
10806.25	0.00040373609
10812.5	0.00041088905
10818.75	0.0002054043
10825	0.00034686831
10831.25	0.0003774179
10837.5	0.00023645074
10843.75	0.00028242978
10850	0.00047542462
10856.25	0.00022800343
10862.5	0.00033529514
10868.75	0.00036692356
10875	0.00030788544
10881.25	0.00036987135
10887.5	0.00022910856
10893.75	0.00045138687
10900	0.00033523728
10906.25	0.000346115
10912.5	0.00035838942
10918.75	0.00035574851
10925	0.00037510981
10931.25	0.00038197834
10937.5	0.0003020338
10943.75	0.00041360905
10950	0.00043431341
10956.25	0.00016736257
10962.5	0.00028912574
10968.75	0.00032801634
10975	0.00029954389
10981.25	0.00023995356
10987.5	0.00044153325
10993.75	0.00043673267
11000	0.00057438197
11006.25	0.00044766465
11012.5	0.00021809642
11018.75	0.0003560768
11025	0.00034694741
11031.25	0.00036395096
11037.5	0.00036914584
11043.75	0.00034020657
11050	0.00013891903
11056.25	0.00042719786
11062.5	0.0002803409
11068.75	0.00049416211
11075	0.00046217565
11081.25	0.00040356301
11087.5	0.00014655452
11093.75	0.00043723383
11100	0.0002982491
11106.25	0.00032027152
11112.5	0.00050021545
11118.75	0.00033186052
11125	0.00038986822
11131.25	0.00051037568
11137.5	0.00046032483
11143.75	0.00042023948
11150	0.0004722247
11156.25	0.00048230844
11162.5	0.00030429606
11168.75	0.00035403731
11175	0.00044426787
11181.25	0.00038621956
11187.5	0.00054290214
11193.75	0.00041948683
11200	0.00055442532
11206.25	0.00060315824
11212.5	0.0003476661
11218.75	0.00041482242
11225	0.00031803499
11231.25	0.00048147397
11237.5	0.00044110632
11243.75	0.00025646471
11250	0.00036063308
11256.25	0.00043965248
11262.5	0.00050180161
11268.75	0.00060501138
11275	0.00059745681
11281.25	0.00072977136
11287.5	0.00059399681
11293.75	0.0004971307
11300	0.00055227447
11306.25	0.00052433301
11312.5	0.00026952817
11318.75	0.00044749881
11325	0.00042123452
11331.25	0.00051241855
11337.5	0.00048433832
11343.75	0.00072252555
11350	0.00039801382
11356.25	0.00071082904
11362.5	0.00060561363
11368.75	0.00066252777
11375	0.00056034953
11381.25	0.00045415477
11387.5	0.00057846832
11393.75	0.00072097851
11400	0.00052978476
11406.25	0.00075787884
11412.5	0.00072214103
11418.75	0.00073170217
11425	0.00069159434
11431.25	0.00040430925
11437.5	0.00063680384
11443.75	0.00052764948
11450	0.00050462781
11456.25	0.00074791498
11462.5	0.00059006212
11468.75	0.00062070841
11475	0.0007060015
11481.25	0.00067403829
11487.5	0.00039052952
11493.75	0.0007468943
11500	0.00082415154
11506.25	0.0006123199
11512.5	0.00070528917
11518.75	0.00075685206
11525	0.00068754155
11531.25	0.00067124405
11537.5	0.00054692567
11543.75	0.00054737014
11550	0.00074264121
11556.25	0.00063217087
11562.5	0.00069250525
11568.75	0.0010582817
11575	0.00060566502
11581.25	0.00075121027
11587.5	0.00070548381
11593.75	0.00082917775
11600	0.00083096826
11606.25	0.00088423404
11612.5	0.0009421327
11618.75	0.00083317614
11625	0.00085136747
11631.25	0.00073976587
11637.5	0.0010715628
11643.75	0.0010388645
11650	0.00082427453
11656.25	0.0010316659
11662.5	0.00092444395
11668.75	0.00089513731
11675	0.0013129768
11681.25	0.0010054438
11687.5	0.0011688486
11693.75	0.0010585133
11700	0.001009238
11706.25	0.0011478528
11712.5	0.0012626827
11718.75	0.0011147692
11725	0.0016895759
11731.25	0.0012377424
11737.5	0.0012399739
11743.75	0.0012043199
11750	0.001271166
11756.25	0.0013940366
11762.5	0.0015075884
11768.75	0.0015692173
11775	0.0013982362
11781.25	0.0014641813
11787.5	0.0014941665
11793.75	0.0017332976
11800	0.0016840902
11806.25	0.0017210852
11812.5	0.0016965566
11818.75	0.0016038963
11825	0.0020735926
11831.25	0.0018609701
11837.5	0.0021160787
11843.75	0.0021076394
11850	0.002348861
11856.25	0.0025791954
11862.5	0.0023583431
11868.75	0.0025931014
11875	0.0028711801
11881.25	0.0028360994
11887.5	0.0030004585
11893.75	0.0033555647
11900	0.0034145698
11906.25	0.0037312465
11912.5	0.0040560956
11918.75	0.0045635188
11925	0.0046410067
11931.25	0.0051905137
11937.5	0.0060039038
11943.75	0.0066258128
11950	0.0075625743
11956.25	0.0089251992
11962.5	0.010725879
11968.75	0.013614461
11975	0.018426759
11981.25	0.028906839
11987.5	0.066128686
11993.75	0.23397849
12000	0.042248547
12006.25	0.023249841
12012.5	0.016015947
12018.75	0.012389506
12025	0.0097016387
12031.25	0.0081376276
12037.5	0.0067876457
12043.75	0.0061465662
12050	0.0055837308
12056.25	0.0050000148
12062.5	0.004390226
12068.75	0.004198078
12075	0.0038538007
12081.25	0.0036518701
12087.5	0.0034050534
12093.75	0.0033733008
12100	0.0030781489
12106.25	0.002745168
12112.5	0.0024827612
12118.75	0.0026162472
12125	0.002587757
12131.25	0.0022902729
12137.5	0.0022166709
12143.75	0.002305725
12150	0.0019952228
12156.25	0.0020312872
12162.5	0.0019871497
12168.75	0.0018480187
12175	0.0017266299
12181.25	0.0014963245
12187.5	0.0016798165
12193.75	0.0016858618
12200	0.001530077
12206.25	0.0014087326
12212.5	0.0012959052
12218.75	0.0014103121
12225	0.0013068072
12231.25	0.0012629488
12237.5	0.0015109227
12243.75	0.0010535578
12250	0.0011338844
12256.25	0.0012999128
12262.5	0.0014143195
12268.75	0.0012530777
12275	0.0013868144
12281.25	0.0011570894
12287.5	0.00097354718
12293.75	0.00096852135
12300	0.0011072833
12306.25	0.00099775328
12312.5	0.0010608008
12318.75	0.00086629765
12325	0.0007935251
12331.25	0.00098463857
12337.5	0.0012132873
12343.75	0.00081511181
12350	0.00062321394
12356.25	0.00092186663
12362.5	0.00096311537
12368.75	0.00075184143
12375	0.00084539864
12381.25	0.00075213626
12387.5	0.00064554374
12393.75	0.0008233755
12400	0.00068580383
12406.25	0.00078140006
12412.5	0.00066641572
12418.75	0.00096708181
12425	0.00068928416
12431.25	0.00058305923
12437.5	0.00062757699
12443.75	0.00051831357
12450	0.00079597838
12456.25	0.00064322604
12462.5	0.00081112848
12468.75	0.00095804292
[truncated: 38,004 more rows]
