# Supplementary material for: Electrically activated ferroelectric nematic microrobots
Source: Nat Commun. 2024 Aug 20;15:6928. doi: 10.1038/s41467-024-50226-y (PMC11336208; doi:10.1038/s41467-024-50226-y)
Supplement: Supplementary file 11 — Source Data [file 41467_2024_50226_MOESM11_ESM.zip › Figure4/fswp/f07000U090.csv]

ASCII data file created with TiePie Multi Channel software. www.tiepie.com.
2023-09-22 15:21:53 768m
Frequency	FFT1
Hz	V
0	0.015840494
6.25	0.00060322425
12.5	0.0016721186
18.75	0.0058457518
25	0.00062561421
31.25	0.0021732973
37.5	0.0015434311
43.75	0.0021118256
50	0.0054873445
56.25	0.0018901151
62.5	0.0010357915
68.75	0.0022860653
75	0.0013065826
81.25	0.00135788
87.5	0.0012623426
93.75	0.0034671547
100	0.0057212087
106.25	0.00098596194
112.5	0.0042707914
118.75	0.0011118318
125	1.9812316E-5
131.25	0.0016456927
137.5	0.0012237311
143.75	0.0026548123
150	0.0010205475
156.25	0.0026215354
162.5	0.001955897
168.75	0.0063116175
175	0.0021541062
181.25	0.0039154189
187.5	0.0003413589
193.75	0.0015222947
200	0.0041564655
206.25	0.00074524228
212.5	0.0033394763
218.75	0.0045284624
225	0.010356635
231.25	0.0079406583
237.5	0.014239305
243.75	0.0054444312
250	0.0058155053
256.25	0.0074477353
262.5	0.0076296246
268.75	0.0049575467
275	0.0069604035
281.25	0.015592114
287.5	0.019262524
293.75	0.034723135
300	0.016695907
306.25	0.011117633
312.5	0.0091464129
318.75	0.018900955
325	0.0095190114
331.25	0.012828403
337.5	0.0010775849
343.75	0.015355814
350	0.0018136027
356.25	0.0030316867
362.5	0.0029679065
368.75	0.00076430906
375	0.014536081
381.25	0.016692039
387.5	0.0024134147
393.75	0.01991007
400	0.013519854
406.25	0.010236825
412.5	0.010227955
418.75	0.0092145625
425	0.020231253
431.25	0.046846524
437.5	0.045076709
443.75	0.0095871086
450	0.006050443
456.25	0.0097770667
462.5	0.0070607678
468.75	0.0020068153
475	0.002005969
481.25	0.0023749393
487.5	0.007014754
493.75	0.0068591217
500	0.010084005
506.25	0.0061700833
512.5	0.0037914249
518.75	0.0047356713
525	0.0043594927
531.25	0.0051723024
537.5	0.0043551242
543.75	0.0041415576
550	0.0051163975
556.25	0.003645755
562.5	0.0077069394
568.75	0.0041313084
575	0.0020124053
581.25	0.0042318655
587.5	0.0046450945
593.75	0.0034880784
600	0.0055530021
606.25	0.0016109586
612.5	0.0035255487
618.75	0.0016973315
625	0.0020203731
631.25	0.0061407391
637.5	0.00087457568
643.75	0.00061975283
650	0.002255301
656.25	0.0053203627
662.5	0.00072414737
668.75	0.0012640362
675	0.0020838688
681.25	0.0043585317
687.5	0.0005297657
693.75	0.002427686
700	0.0032108895
706.25	0.00093959364
712.5	0.0017359514
718.75	0.0011048156
725	0.001517956
731.25	0.00091630968
737.5	0.0017196989
743.75	0.0023557905
750	0.004933257
756.25	0.0015960739
762.5	0.0044692899
768.75	0.00051403389
775	0.00065947389
781.25	0.00308768
787.5	0.00099471156
793.75	0.0040867672
800	0.0022126541
806.25	0.002040771
812.5	0.0021998822
818.75	0.0043875173
825	0.0033884857
831.25	0.0086612842
837.5	0.00097972596
843.75	0.0015659503
850	0.0056504043
856.25	0.0025553593
862.5	0.0029650002
868.75	0.0047748924
875	0.0046403536
881.25	0.0040322182
887.5	0.0022133645
893.75	0.0042199065
900	0.0031948438
906.25	0.00038761502
912.5	0.0012764693
918.75	0.003493967
925	0.0023667927
931.25	0.001133228
937.5	0.0021263278
943.75	0.0040864179
950	0.0021686405
956.25	0.00090939553
962.5	0.0011949231
968.75	0.0017201034
975	0.002807513
981.25	0.0065410086
987.5	0.00077644293
993.75	0.0020509735
1000	0.0042601547
1006.25	0.0040288027
1012.5	0.0024172262
1018.75	0.0039199124
1025	0.0024568585
1031.25	0.0035063279
1037.5	0.00069975811
1043.75	0.0018867294
1050	0.0046445412
1056.25	0.0037904882
1062.5	0.0054531815
1068.75	0.00066417013
1075	0.0011102471
1081.25	0.00081533747
1087.5	0.0017771922
1093.75	0.0039509006
1100	0.0045389444
1106.25	0.0067808027
1112.5	0.0042970663
1118.75	0.0074689262
1125	0.0033782444
1131.25	0.0048847902
1137.5	0.0017842258
1143.75	0.011667719
1150	0.0032942674
1156.25	0.0014753839
1162.5	0.0020766143
1168.75	0.00068629206
1175	0.0004843896
1181.25	0.0036885978
1187.5	0.0061371599
1193.75	0.010751178
1200	0.0050263474
1206.25	0.0074856311
1212.5	0.001747803
1218.75	0.0036638993
1225	0.0014991531
1231.25	0.0056464426
1237.5	0.0059631547
1243.75	0.0071039757
1250	0.011264402
1256.25	0.035991049
1262.5	0.039278855
1268.75	0.0144126
1275	0.0089095955
1281.25	0.0040878629
1287.5	0.0051812368
1293.75	0.0031149594
1300	0.0024433739
1306.25	0.002168809
1312.5	0.0028706261
1318.75	0.00082258755
1325	0.002278929
1331.25	0.0022309206
1337.5	0.0016017233
1343.75	0.0014911012
1350	0.002439333
1356.25	0.0023432502
1362.5	0.0010879799
1368.75	0.001731478
1375	0.00053276984
1381.25	0.0012233156
1387.5	0.0015666569
1393.75	0.0023785941
1400	0.0015459159
1406.25	0.00085621334
1412.5	0.0018933668
1418.75	0.0015496304
1425	0.0012921518
1431.25	0.00064024239
1437.5	0.0012832157
1443.75	0.00065815983
1450	0.0015148554
1456.25	0.0013562872
1462.5	0.00016402513
1468.75	0.00084685865
1475	0.0010426526
1481.25	0.0004995863
1487.5	0.00033427579
1493.75	0.00065236395
1500	0.0013172989
1506.25	0.0017915672
1512.5	0.0017650493
1518.75	0.00073362159
1525	0.00051897621
1531.25	0.00095136059
1537.5	0.00092929652
1543.75	0.00025089187
1550	0.00063451095
1556.25	0.0021823184
1562.5	0.00020067185
1568.75	0.0019104043
1575	0.0029902068
1581.25	0.00016049329
1587.5	0.00087965524
1593.75	0.0015504609
1600	0.0013893947
1606.25	0.002943274
1612.5	0.00049136546
1618.75	0.001217728
1625	0.00090988009
1631.25	8.4061877E-5
1637.5	0.000635245
1643.75	0.0012358744
1650	0.00088609538
1656.25	0.0015036524
1662.5	0.00015289036
1668.75	0.00018924453
1675	0.0010857063
1681.25	0.00052935122
1687.5	0.00057505501
1693.75	0.00026738133
1700	0.00081034671
1706.25	0.00011480014
1712.5	0.00030340028
1718.75	0.0014403767
1725	0.00030715494
1731.25	0.00049752798
1737.5	0.00034493319
1743.75	0.00060149233
1750	0.00024563238
1756.25	0.00014150682
1762.5	0.00071193
1768.75	0.0002661602
1775	0.00045848723
1781.25	0.00049096666
1787.5	0.00031803992
1793.75	0.00046855479
1800	0.00047310364
1806.25	0.00095989594
1812.5	0.0011602659
1818.75	0.00045590546
1825	0.0007210464
1831.25	0.00061809014
1837.5	0.00089603055
1843.75	0.00048919047
1850	0.00055493969
1856.25	0.00062172741
1862.5	0.00050684025
1868.75	0.00012832678
1875	0.00037163156
1881.25	0.00083751514
1887.5	0.00041402055
1893.75	0.00037868334
1900	8.3334475E-5
1906.25	0.00032319
1912.5	0.00045839443
1918.75	0.00036259861
1925	0.00068032945
1931.25	0.00050021732
1937.5	0.00040041166
1943.75	0.00030910912
1950	0.00081811393
1956.25	3.6234052E-5
1962.5	0.00054442348
1968.75	0.00040994957
1975	0.0011536163
1981.25	0.00023272969
1987.5	0.00050596518
1993.75	0.00034210078
2000	0.00040229358
2006.25	0.00041151487
2012.5	0.00051429989
2018.75	0.0011929601
2025	0.00083509888
2031.25	0.00017167112
2037.5	0.00031510307
2043.75	0.00051754605
2050	0.00040523434
2056.25	0.00043273664
2062.5	0.00075901469
2068.75	0.00069508898
2075	0.00061640438
2081.25	0.00082540892
2087.5	0.0013919464
2093.75	0.0019568011
2100	0.00064863569
2106.25	0.00015616545
2112.5	5.7597326E-5
2118.75	0.00081233614
2125	0.0010425108
2131.25	0.00059987926
2137.5	0.00086377463
2143.75	0.00060519973
2150	0.00092062398
2156.25	0.0018356971
2162.5	0.0018327487
2168.75	0.0072333311
2175	0.0011178852
2181.25	0.0018214715
2187.5	0.00055306379
2193.75	0.00071642783
2200	0.0016042768
2206.25	0.0012800819
2212.5	0.00046289637
2218.75	0.0011722974
2225	0.00087384022
2231.25	0.00061116443
2237.5	0.001332692
2243.75	0.0017264437
2250	0.00076236364
2256.25	0.00096611697
2262.5	0.00079654067
2268.75	0.0021273692
2275	0.00050085644
2281.25	0.00076148688
2287.5	0.00061665802
2293.75	0.00056539757
2300	7.2324674E-5
2306.25	0.00035292683
2312.5	0.00074135157
2318.75	0.0011556448
2325	0.00098305029
2331.25	0.00098282808
2337.5	0.0014730036
2343.75	0.0010824521
2350	0.001117023
2356.25	0.0014640539
2362.5	0.00359101
2368.75	0.0025611382
2375	0.0010078713
2381.25	0.0017115107
2387.5	0.0011523859
2393.75	0.0012614743
2400	0.001062969
2406.25	0.0010009157
2412.5	0.00055889094
2418.75	0.00092477277
2425	0.001177319
2431.25	0.00021379019
2437.5	0.00033524878
2443.75	0.0010862069
2450	0.00086172711
2456.25	0.00027660559
2462.5	0.00098037272
2468.75	0.0023153982
2475	0.0012714604
2481.25	0.0013407341
2487.5	0.00078484129
2493.75	0.00048184792
2500	0.00095898885
2506.25	0.00064862654
2512.5	0.00079148089
2518.75	0.0051474018
2525	0.0013666184
2531.25	0.00066001789
2537.5	0.0017333569
2543.75	0.00095284061
2550	0.0013762626
2556.25	0.0021785572
2562.5	0.0008750678
2568.75	0.00093921998
2575	0.00055937913
2581.25	0.0012726894
2587.5	0.00096764695
2593.75	0.0016369109
2600	0.0012204257
2606.25	0.00061076173
2612.5	0.0012438027
2618.75	0.00060884087
2625	0.00082083479
2631.25	0.00019796024
2637.5	0.00098380457
2643.75	0.00063950726
2650	0.0025289302
2656.25	0.0024872148
2662.5	0.00079952999
2668.75	0.00043501486
2675	0.0026387144
2681.25	0.00088785056
2687.5	0.00078889427
2693.75	0.0015104714
2700	0.0010302601
2706.25	0.00075728844
2712.5	0.00017693676
2718.75	0.00015380238
2725	0.0016786814
2731.25	0.00047418626
2737.5	0.0017070336
2743.75	0.0010680773
2750	0.0014708986
2756.25	0.00034849429
2762.5	0.00051944897
2768.75	0.001164744
2775	0.00086792561
2781.25	0.00052966612
2787.5	0.0016347501
2793.75	0.0020369514
2800	0.00042544788
2806.25	0.00087861794
2812.5	0.00040607337
2818.75	0.0012960954
2825	0.00027312309
2831.25	0.00098546934
2837.5	0.00058073847
2843.75	0.00025223743
2850	0.0020968988
2856.25	0.00082690107
2862.5	0.0014081246
2868.75	0.00093497963
2875	0.00065894665
2881.25	0.00019917822
2887.5	0.0014253556
2893.75	0.00062994559
2900	0.00043821524
2906.25	0.00021015071
2912.5	0.00063665004
2918.75	0.00074387532
2925	0.00056923972
2931.25	0.0007927451
2937.5	0.00033751168
2943.75	0.00081393478
2950	0.00054755601
2956.25	0.00073168267
2962.5	0.00079368777
2968.75	0.00043419331
2975	0.002345167
2981.25	0.0010562837
2987.5	0.0010239572
2993.75	0.00012051956
3000	0.0014982494
3006.25	0.00053037224
3012.5	0.00068913558
3018.75	0.00028573702
3025	0.00024204706
3031.25	0.00099176753
3037.5	0.00071172664
3043.75	0.00080107928
3050	0.00091151821
3056.25	0.00044523174
3062.5	0.00030527078
3068.75	0.0014903873
3075	0.00066583399
3081.25	0.00062570007
3087.5	0.00052112728
3093.75	0.00068742839
3100	0.00040046609
3106.25	0.00093080888
3112.5	0.00055596627
3118.75	0.001027462
3125	0.00074827417
3131.25	0.00070270053
3137.5	0.00081534626
3143.75	0.0011841263
3150	0.0010783173
3156.25	0.00049024595
3162.5	0.00069375032
3168.75	0.00012798403
3175	0.00035530701
3181.25	0.00060018287
3187.5	0.00059718136
3193.75	0.00040279589
3200	0.00048373216
3206.25	0.00011471509
3212.5	0.00082703617
3218.75	0.00023881454
3225	0.00039277862
3231.25	0.00033713305
3237.5	0.00062807145
3243.75	0.00026787677
3250	0.00032526967
3256.25	0.00089524592
3262.5	3.3252674E-5
3268.75	0.00027743271
3275	0.00023065546
3281.25	0.00057331978
3287.5	0.00051277043
3293.75	0.00053555053
3300	0.00078556623
3306.25	0.00050868614
3312.5	0.00041269733
3318.75	0.00013609036
3325	0.00016767926
3331.25	0.00053301758
3337.5	0.00022083976
3343.75	0.00037996472
3350	0.00068017673
3356.25	0.00034417105
3362.5	0.00021705683
3368.75	0.00059953106
3375	0.00044940315
3381.25	0.00033087058
3387.5	0.00038773812
3393.75	0.000833526
3400	0.00022135731
3406.25	0.00037883409
3412.5	0.00046775581
3418.75	0.00029605713
3425	0.00063004558
3431.25	0.00039139722
3437.5	0.00026740741
3443.75	8.1439596E-5
3450	0.00020716461
3456.25	0.00026304695
3462.5	0.00048101297
3468.75	8.1371959E-5
3475	0.00010139663
3481.25	0.00030026206
3487.5	0.00030399376
3493.75	0.00025867115
3500	0.000631829
3506.25	0.00038349362
3512.5	0.00027929143
3518.75	8.9119883E-5
3525	0.00040006915
3531.25	0.00016287999
3537.5	0.00022843433
3543.75	0.00019633405
3550	0.00057640144
3556.25	0.00031868509
3562.5	4.3898679E-5
3568.75	0.00044357671
3575	7.5182394E-5
3581.25	0.00015136392
3587.5	0.00027346487
3593.75	0.00043204915
3600	7.8908559E-5
3606.25	0.00038911392
3612.5	0.00029349474
3618.75	0.00024871332
3625	0.00051826797
3631.25	0.00040216144
3637.5	0.00023683187
3643.75	6.2123073E-5
3650	0.00042728297
3656.25	0.00010477839
3662.5	0.00031247186
3668.75	0.00021966433
3675	0.00013145573
3681.25	0.00011036823
3687.5	0.00032169607
3693.75	0.00025350715
3700	0.0004093148
3706.25	0.000174951
3712.5	0.00033476714
3718.75	7.2433694E-5
3725	0.00028373201
3731.25	0.00043398892
3737.5	0.00050534747
3743.75	0.00050441898
3750	0.00017795463
3756.25	0.00045875429
3762.5	0.00026232365
3768.75	0.00027782866
3775	8.1729959E-5
3781.25	0.00063465623
3787.5	0.0003644562
3793.75	0.00032039593
3800	0.00046643572
3806.25	0.0004042843
3812.5	0.00024825722
3818.75	0.00031359208
3825	0.00060681644
3831.25	0.00031648688
3837.5	5.9742905E-5
3843.75	0.00027237571
3850	0.00034356569
3856.25	0.00017054693
3862.5	6.0686231E-5
3868.75	0.00020493943
3875	0.0004683403
3881.25	0.00031416898
3887.5	7.4249084E-5
3893.75	0.00060740659
3900	0.00025904712
3906.25	0.00020637663
3912.5	0.00012981439
3918.75	0.00021831282
3925	0.00045610179
3931.25	8.1391898E-5
3937.5	5.1006837E-5
3943.75	0.00042356525
3950	0.00065569141
3956.25	8.4698663E-5
3962.5	0.00024594561
3968.75	0.00042607876
3975	0.00012500566
3981.25	0.0003339435
3987.5	0.00070407791
3993.75	0.00020600313
4000	0.00023181483
4006.25	0.00019211613
4012.5	0.00010450758
4018.75	0.00082006399
4025	4.1888084E-5
4031.25	0.00042883659
4037.5	0.00033246972
4043.75	0.00019100273
4050	0.00035300268
4056.25	0.00032033617
4062.5	0.00017920839
4068.75	0.00028349191
4075	0.00049547434
4081.25	0.00047195484
4087.5	4.4529857E-5
4093.75	0.00058799758
4100	0.00036025046
4106.25	8.7802119E-5
4112.5	0.00035221042
4118.75	0.00023467242
4125	0.0002590968
4131.25	0.00033408257
4137.5	0.00011846175
4143.75	9.609974E-5
4150	0.00027161947
4156.25	0.00033365327
4162.5	0.00012775376
4168.75	0.0004753423
4175	0.00019658083
4181.25	0.00025196552
4187.5	4.8636157E-5
4193.75	7.1608184E-5
4200	9.6688699E-5
4206.25	0.00026856627
4212.5	0.00033935355
4218.75	0.00040816309
4225	0.00016517934
4231.25	0.00014534471
4237.5	0.00016850813
4243.75	0.00010144708
4250	0.00022259494
4256.25	4.7102503E-5
4262.5	0.0001548664
4268.75	0.00032936602
4275	0.00021153467
4281.25	0.00028961168
4287.5	0.00032595643
4293.75	0.00010424185
4300	6.4740711E-5
4306.25	0.00023648926
4312.5	4.4422069E-5
4318.75	0.00031782223
4325	0.00034898226
4331.25	0.0002679966
4337.5	0.00032337093
4343.75	0.00023594267
4350	0.00012022231
4356.25	0.00011336169
4362.5	0.00020047879
4368.75	5.7297456E-5
4375	7.6060224E-6
4381.25	7.2810261E-5
4387.5	0.00015877889
4393.75	4.544442E-6
4400	0.00011846861
4406.25	0.00027651619
4412.5	0.00015631548
4418.75	0.0002005792
4425	0.00034819215
4431.25	0.00033795783
4437.5	0.00015136344
4443.75	0.00020125174
4450	0.00024406194
4456.25	0.00041686341
4462.5	0.00037757328
4468.75	0.000337887
4475	0.00030374272
4481.25	0.00027424846
4487.5	0.00028506213
4493.75	7.2875038E-5
4500	4.7956437E-5
4506.25	0.0001290095
4512.5	4.6060082E-5
4518.75	9.7397675E-5
4525	0.00014349432
4531.25	0.00020096305
4537.5	0.00032194532
4543.75	0.00033961307
4550	0.0001951837
4556.25	0.00013291773
4562.5	0.00020378903
4568.75	0.00026573617
4575	0.00030219691
4581.25	7.1465468E-5
4587.5	0.00011990819
4593.75	8.5060265E-5
4600	0.00021226934
4606.25	0.00031588976
4612.5	3.3868808E-5
4618.75	0.00016882731
4625	0.00013095163
4631.25	0.00024318039
4637.5	0.00018899174
4643.75	0.00030928024
4650	0.00021162589
4656.25	0.00013100784
4662.5	0.00024269658
4668.75	0.00019080943
4675	6.9635814E-5
4681.25	0.0001201234
4687.5	0.00032067226
4693.75	9.9741485E-5
4700	0.00026359952
4706.25	0.00017710253
4712.5	0.00019074784
4718.75	3.2885926E-5
4725	0.00017183131
4731.25	0.00010347712
4737.5	0.00012992329
4743.75	0.00041737268
4750	0.00032593685
4756.25	0.00026342633
4762.5	0.00014960262
4768.75	0.00042154102
4775	0.00022406385
4781.25	0.00014269244
4787.5	0.00011559025
4793.75	0.00030298972
4800	0.00018813729
4806.25	0.00010215625
4812.5	0.00010709525
4818.75	0.00036581609
4825	0.00031662306
4831.25	2.4640853E-5
4837.5	0.00016267086
4843.75	0.00035432508
4850	0.00018798839
4856.25	0.00018971935
4862.5	0.00025845151
4868.75	0.00012514684
4875	8.3682215E-5
4881.25	0.00012347047
4887.5	9.1588746E-5
4893.75	0.00015766204
4900	0.00012416254
4906.25	0.00024563375
4912.5	0.00016149156
4918.75	0.00026638168
4925	0.00018783719
4931.25	5.2615272E-5
4937.5	0.00030295817
4943.75	6.2988673E-5
4950	0.00021720395
4956.25	0.0001075638
4962.5	8.2253425E-5
4968.75	0.00033984078
4975	0.00019088103
4981.25	0.00027006106
4987.5	5.2172217E-5
4993.75	9.9861133E-5
5000	0.00020080164
5006.25	0.00022302917
5012.5	0.00011415035
5018.75	0.00029709113
5025	0.00023776905
5031.25	0.00010583419
5037.5	0.00018900592
5043.75	8.0725826E-5
5050	0.00024284863
5056.25	0.00028785225
5062.5	0.00013460885
5068.75	0.00019296142
5075	0.00015068913
5081.25	0.00028006591
5087.5	0.00031194094
5093.75	1.1272996E-5
5100	0.00012921889
5106.25	0.00012488769
5112.5	0.00023030583
5118.75	8.0337892E-5
5125	0.00036547452
5131.25	0.0001029011
5137.5	0.00029943563
5143.75	0.00037128515
5150	4.2217881E-5
5156.25	0.00030417535
5162.5	0.00024806179
5168.75	0.0002032567
5175	0.00013368375
5181.25	0.00034620411
5187.5	8.2511966E-5
5193.75	0.00022091845
5200	9.0423541E-5
5206.25	0.00036311604
5212.5	0.00032871208
5218.75	0.00017709014
5225	0.00016903313
5231.25	0.0001158046
5237.5	0.00014930699
5243.75	0.00017781576
5250	0.00015487086
5256.25	0.00018462863
5262.5	0.00045323137
5268.75	9.1239387E-5
5275	0.00010690849
5281.25	0.00021304971
5287.5	4.1523271E-5
5293.75	0.00033880483
5300	8.6722827E-5
5306.25	7.3329246E-5
5312.5	0.00010224188
5318.75	0.00027896256
5325	0.00018177888
5331.25	0.00021836574
5337.5	0.00014362093
5343.75	0.0001065224
5350	0.00051285133
5356.25	0.00032683927
5362.5	0.00035773752
5368.75	4.4197256E-5
5375	0.00012152149
5381.25	0.00022690616
5387.5	0.00010545496
5393.75	0.0002354603
5400	0.00021903364
5406.25	0.00025082846
5412.5	0.00037011966
5418.75	0.00031251033
5425	0.00025830028
5431.25	0.0001567217
5437.5	0.00012663187
5443.75	0.00016859221
5450	0.00040702867
5456.25	0.00013265308
5462.5	0.00014719195
5468.75	0.00045534528
5475	0.00010635155
5481.25	0.00014197159
5487.5	8.5872721E-5
5493.75	0.00023171343
5500	0.00018944392
5506.25	0.00012767039
5512.5	0.00017080708
5518.75	0.00060519414
5525	3.7198482E-5
5531.25	0.00011480871
5537.5	7.9902155E-5
5543.75	0.0002816317
5550	0.00047435846
5556.25	0.00014845269
5562.5	0.00012076072
5568.75	0.00013738393
5575	0.00028379244
5581.25	9.8702131E-5
5587.5	0.00016269272
5593.75	9.0279301E-5
5600	0.00021436649
5606.25	0.00022246417
5612.5	0.0001500055
5618.75	0.00021189721
5625	7.0552107E-5
5631.25	0.00017423385
5637.5	0.00030510294
5643.75	0.00018201971
5650	0.00052950401
5656.25	6.0828714E-5
5662.5	0.00026346382
5668.75	0.00044151424
5675	0.00020322477
5681.25	0.00035982965
5687.5	0.00025473463
5693.75	0.00036452824
5700	9.1753981E-5
5706.25	6.0858042E-5
5712.5	0.0001979534
5718.75	0.0005584217
5725	0.00024370338
5731.25	5.3423278E-5
5737.5	0.0004689042
5743.75	0.00016024822
5750	0.00017843499
5756.25	0.00014671317
5762.5	0.00022288671
5768.75	0.0004511451
5775	0.00025370139
5781.25	0.00040151929
5787.5	0.00054185337
5793.75	6.6729294E-5
5800	0.00025187228
5806.25	0.00014112129
5812.5	0.00020730088
5818.75	0.00040874437
5825	0.00049609069
5831.25	0.00017695872
5837.5	9.7434644E-5
5843.75	0.00043521812
5850	0.00045505501
5856.25	0.00026103311
5862.5	0.00015648419
5868.75	0.00032041161
5875	0.00022463179
5881.25	9.1877928E-5
5887.5	0.00028386608
5893.75	5.7203216E-5
5900	0.00047818557
5906.25	0.00019017615
5912.5	0.00019202594
5918.75	0.00010210197
5925	0.00032478386
5931.25	0.00025053757
5937.5	0.00043379595
5943.75	0.00053409806
5950	0.00038085308
5956.25	0.00042564646
5962.5	0.00030985866
5968.75	0.00064343969
5975	0.00023058815
5981.25	0.00038908267
5987.5	0.00035546186
5993.75	0.00056736149
6000	0.00038197717
6006.25	0.00023838026
6012.5	0.00038077299
6018.75	0.0001549471
6025	0.00014282494
6031.25	0.00053301732
6037.5	0.00019367909
6043.75	0.00027747664
6050	0.00019696828
6056.25	0.00048173287
6062.5	0.00042633111
6068.75	0.00051874274
6075	0.00041393554
6081.25	0.0003550036
6087.5	0.00081221929
6093.75	0.00036112806
6100	0.00052236521
6106.25	0.00024362434
6112.5	0.00024871313
6118.75	0.00023837417
6125	0.00023977181
6131.25	0.00051456647
6137.5	0.00034065496
6143.75	0.00021791876
6150	0.00065399665
6156.25	0.00032997324
6162.5	0.00020297381
6168.75	0.00020949165
6175	0.00059609345
6181.25	0.00027373902
6187.5	0.00076608234
6193.75	0.00036169049
6200	0.00015919326
6206.25	0.00073437742
6212.5	0.00073773716
6218.75	0.00044372596
6225	5.6850682E-5
6231.25	0.00024206084
6237.5	0.00056509493
6243.75	0.00028299504
6250	0.00043749284
6256.25	0.0002373173
6262.5	0.0003710782
6268.75	0.00017967704
6275	0.00037371984
6281.25	0.00024819693
6287.5	0.00041176818
6293.75	0.0007732751
6300	0.00073868027
6306.25	0.00052695575
6312.5	0.00034925089
6318.75	0.00021836211
6325	0.00052039701
6331.25	6.9524692E-5
6337.5	0.00062360422
6343.75	0.00016932649
6350	0.0005881522
6356.25	0.00051460663
6362.5	0.00025701585
6368.75	0.00039347787
6375	0.00046686714
6381.25	0.00059450846
6387.5	0.00068025611
6393.75	0.00027593657
6400	0.00033925337
6406.25	0.00061426756
6412.5	0.00079380364
6418.75	0.00043098874
6425	0.00040363981
6431.25	0.00064023846
6437.5	0.00035433584
6443.75	0.00049360374
6450	0.00085736705
6456.25	0.00079707928
6462.5	0.00035393131
6468.75	0.00045280494
6475	0.00010212591
6481.25	0.00039093999
6487.5	0.00039974683
6493.75	0.00042647303
6500	0.0003376627
6506.25	0.00026770064
6512.5	0.00028488365
6518.75	0.00018366594
6525	0.00051325243
6531.25	0.00038668057
6537.5	0.00016015518
6543.75	0.00064079138
6550	0.00043557236
6556.25	0.00015334379
6562.5	0.00022686738
6568.75	0.00031886999
6575	0.00068903457
6581.25	0.00032048788
6587.5	0.00028397129
6593.75	0.00049382566
6600	0.00023446999
6606.25	0.00054911282
6612.5	0.0011461988
6618.75	0.00055871532
6625	0.00046624146
6631.25	0.00043617712
6637.5	0.00022697421
6643.75	0.00011959902
6650	0.00024521168
6656.25	0.00062011758
6662.5	0.00019067611
6668.75	0.0010343252
6675	0.00021859415
6681.25	0.00076303375
6687.5	0.00034293543
6693.75	0.00046618546
6700	0.00040299277
6706.25	0.00034491124
6712.5	0.00061939194
6718.75	0.0001196497
6725	0.00036476207
6731.25	0.00034307829
6737.5	0.00040494857
6743.75	0.00042360387
6750	0.00095595926
6756.25	0.00051274636
6762.5	0.00048447526
6768.75	0.00082961325
6775	6.1916018E-5
6781.25	0.00085068604
6787.5	0.00049562244
6793.75	0.00075074413
6800	0.00087595552
6806.25	0.00036832825
6812.5	0.00045350129
6818.75	0.00037137408
6825	0.00013826252
6831.25	0.00039607361
6837.5	0.00019157448
6843.75	0.0002855958
6850	0.0008987259
6856.25	0.0009534692
6862.5	0.00023577662
6868.75	0.0004070306
6875	0.00077258987
6881.25	0.00081504555
6887.5	0.00030526156
6893.75	0.00076748311
6900	0.00020199718
6906.25	0.00022918908
6912.5	0.00064297813
6918.75	0.00071710615
6925	0.00027483362
6931.25	0.00066123108
6937.5	0.00062093305
6943.75	0.00065559236
6950	0.0010387194
6956.25	0.00085378739
6962.5	0.0016457544
6968.75	0.0011858644
6975	0.0010991664
6981.25	0.0024936512
6987.5	0.0024704386
6993.75	0.0074138027
7000	0.010483232
7006.25	0.0030872371
7012.5	0.0020851876
7018.75	0.00095026453
7025	0.0011769332
7031.25	0.0013565815
7037.5	0.00074552424
7043.75	0.00025053721
7050	0.00033091477
7056.25	0.00018003098
7062.5	6.1698914E-5
7068.75	0.00056094576
7075	0.00046757858
7081.25	0.00025388785
7087.5	0.0009594892
7093.75	0.00043635331
7100	0.00067072996
7106.25	0.00041678447
7112.5	0.00058295318
7118.75	0.00014743731
7125	0.00082164288
7131.25	0.0012894327
7137.5	0.00061743132
7143.75	0.0002625596
7150	0.00049614878
7156.25	0.00047393166
7162.5	0.00029655629
7168.75	0.0010070935
7175	0.00050875667
7181.25	0.00051534605
7187.5	0.0005275063
7193.75	0.00070210952
7200	0.00071269966
7206.25	0.00038956027
7212.5	0.00030758105
7218.75	0.00018095986
7225	0.00061049705
7231.25	0.00013174014
7237.5	0.00041594923
7243.75	0.00069135527
7250	0.00031722058
7256.25	0.00039129469
7262.5	0.00056013014
7268.75	0.00072561179
7275	0.00059481939
7281.25	0.00042417823
7287.5	0.00062888935
7293.75	0.00050253594
7300	0.00041569329
7306.25	0.00013827611
7312.5	0.00058576992
7318.75	0.00029669875
7325	0.00024115733
7331.25	0.00038632712
7337.5	0.0005258459
7343.75	0.0001159498
7350	0.00024039456
7356.25	0.00035869906
7362.5	0.00012571615
7368.75	0.00027150772
7375	0.00056824912
7381.25	0.00044643627
7387.5	0.00021892171
7393.75	0.0003218492
7400	8.2928295E-5
7406.25	0.00023867076
7412.5	0.00024669998
7418.75	0.0002509014
7425	0.00027436697
7431.25	0.00056716144
7437.5	8.479424E-5
7443.75	0.00051512145
7450	0.00059062247
7456.25	0.00022999155
7462.5	0.00025896766
7468.75	0.00062859571
7475	0.0011282999
7481.25	0.00096730047
7487.5	0.00029224481
7493.75	0.00023103933
7500	0.00050366453
7506.25	0.00023756944
7512.5	0.0006542896
7518.75	9.765544E-5
7525	0.00036366358
7531.25	0.00050596302
7537.5	9.8880297E-5
7543.75	0.0005342546
7550	0.0002650092
7556.25	0.00057902258
7562.5	0.00080221128
7568.75	0.00034150082
7575	0.00045483195
7581.25	0.00028921103
7587.5	0.00058512349
7593.75	0.00048384792
7600	0.00050641195
7606.25	0.00024611836
7612.5	0.00041365195
7618.75	0.00014017513
7625	5.6358386E-5
7631.25	0.0002866458
7637.5	0.00014512347
7643.75	0.00012494321
7650	0.00095940156
7656.25	0.00010748881
7662.5	0.00032518573
7668.75	0.00034934142
7675	0.00049324738
7681.25	0.00056798174
7687.5	0.00049193479
7693.75	0.00033426333
7700	0.0007499142
7706.25	9.1630502E-5
7712.5	0.00027623625
7718.75	3.1411285E-5
7725	0.00045756583
7731.25	0.0006529318
7737.5	0.00041335685
7743.75	0.0001763009
7750	0.00018448371
7756.25	0.0004715228
7762.5	0.00020052216
7768.75	0.00014796848
7775	0.0004848995
7781.25	0.00043671895
7787.5	0.00019674725
7793.75	0.00014720003
7800	7.6878013E-5
7806.25	0.0001955437
7812.5	0.00037112666
7818.75	0.00014669311
7825	0.00076187402
7831.25	0.00052056512
7837.5	0.00018133185
7843.75	0.00038644075
7850	0.00034236021
7856.25	0.00046961999
7862.5	0.00032196664
7868.75	0.00019411482
7875	0.00015376144
7881.25	0.00018097038
7887.5	4.1954669E-5
7893.75	0.00014290037
7900	0.00018968161
7906.25	0.00014084913
7912.5	0.00010177932
7918.75	0.00032021393
7925	0.00035828095
7931.25	0.00033882158
7937.5	0.00024471272
7943.75	0.00013444351
7950	0.00030546048
7956.25	0.00033854944
7962.5	0.00014185302
7968.75	0.00057118319
7975	0.00026927469
7981.25	0.00014811284
7987.5	0.00017978752
7993.75	0.00025078282
8000	0.00039107899
8006.25	0.00012067014
8012.5	0.00020596507
8018.75	0.00049139938
8025	0.00025149211
8031.25	0.00021559291
8037.5	0.00018146664
8043.75	0.0003098634
8050	0.00060417537
8056.25	0.00028087043
8062.5	0.00029106532
8068.75	0.00018809621
8075	0.00025772392
8081.25	0.00010475691
8087.5	0.00062909725
8093.75	0.00017339426
8100	0.00042210459
8106.25	0.00015811205
8112.5	0.00023020632
8118.75	0.0003771362
8125	0.0005860709
8131.25	9.2254202E-5
8137.5	0.00049724694
8143.75	0.00014028058
8150	0.0003474633
8156.25	0.00010957156
8162.5	0.00016663716
8168.75	0.00024510665
8175	0.00023610789
8181.25	0.0002018897
8187.5	0.00011409981
8193.75	0.00030571206
8200	0.00025583565
8206.25	0.00024837971
8212.5	0.00011483619
8218.75	0.00027654815
8225	0.00040149046
8231.25	0.00031760486
8237.5	9.2565265E-5
8243.75	0.00039577345
8250	8.5813322E-5
8256.25	0.00031737999
8262.5	0.00052367805
8268.75	0.00030384792
8275	0.00018748551
8281.25	0.00025969185
8287.5	0.00053414976
8293.75	0.00015168901
8300	0.00018188766
8306.25	0.00023986711
8312.5	0.00028880751
8318.75	0.00054354999
8325	0.00029348772
8331.25	0.00020681645
8337.5	0.00037042302
8343.75	0.00011185953
8350	0.00024490608
8356.25	0.0002516804
8362.5	0.00020006076
8368.75	0.00015167334
8375	0.00036448673
8381.25	0.00045333308
8387.5	0.00011330346
8393.75	0.00031795059
8400	0.00047099066
8406.25	0.00018044201
8412.5	3.8206984E-5
8418.75	0.00026393473
8425	0.0003573524
8431.25	0.00017290908
8437.5	0.00023022219
8443.75	0.00031981999
8450	0.00018949115
8456.25	0.00025601486
8462.5	0.00020388633
8468.75	7.6097623E-5
8475	0.00036146129
8481.25	0.00023108231
8487.5	0.00028329879
8493.75	0.00036568466
8500	0.00019698502
8506.25	0.000382524
8512.5	0.00031728007
8518.75	6.7520121E-5
8525	0.00048256503
8531.25	0.00017926773
8537.5	0.00017182026
8543.75	0.00029655343
8550	0.00033628091
8556.25	0.00036634971
8562.5	0.0002093273
8568.75	0.00035234174
8575	9.6292204E-5
8581.25	0.0004117805
8587.5	0.00026907141
8593.75	0.0001715279
8600	0.00017557285
8606.25	5.9715657E-5
8612.5	0.00026894376
8618.75	4.7296919E-5
8625	0.00038298958
8631.25	0.00021948229
8637.5	9.6095839E-5
8643.75	0.0001798119
8650	0.00026503064
8656.25	0.00034134395
8662.5	0.00012634798
8668.75	0.00022766304
8675	0.00016558592
8681.25	0.0002161482
8687.5	0.00012102383
8693.75	0.0001964611
8700	0.00021223461
8706.25	0.0001383522
8712.5	0.00031709163
8718.75	0.00016756272
8725	0.00018951007
8731.25	4.2061243E-5
8737.5	0.00016337157
8743.75	0.00013279193
8750	0.00030142106
8756.25	9.6649428E-5
8762.5	0.00021478978
8768.75	0.000171337
8775	0.00021044858
8781.25	0.00012803646
8787.5	0.00023641628
8793.75	0.0001433313
8800	0.00012222743
8806.25	7.0560401E-5
8812.5	0.00023400114
8818.75	0.00018413991
8825	0.00039737448
8831.25	0.00021251488
8837.5	0.00013491338
8843.75	0.00040039264
8850	0.00027871214
8856.25	0.00035753175
8862.5	0.00025353198
8868.75	0.00022257713
8875	0.00011781365
8881.25	0.00017978768
8887.5	0.00026475517
8893.75	0.00023714697
8900	0.00018468839
8906.25	0.00019797752
8912.5	6.7526126E-5
8918.75	0.0002769411
8925	0.00023378882
8931.25	0.0001045237
8937.5	0.00013235674
8943.75	0.00019784863
8950	8.9984875E-5
8956.25	0.00020394476
8962.5	6.5294574E-5
8968.75	0.00024540611
8975	9.7789311E-5
8981.25	0.00018024822
8987.5	0.000131809
8993.75	0.00028855746
9000	0.00023133129
9006.25	0.00025306954
9012.5	0.00034650134
9018.75	7.7794558E-5
9025	5.5390919E-5
9031.25	0.0001263371
9037.5	6.1413566E-5
9043.75	0.00028820315
9050	0.00022784552
9056.25	0.00019770101
9062.5	7.0640369E-5
9068.75	0.00023306213
9075	0.00024999938
9081.25	0.00020372614
9087.5	0.00021018209
9093.75	0.00012414612
9100	0.00021423697
9106.25	0.00024037508
9112.5	9.5367507E-5
9118.75	0.00025855237
9125	0.00024585148
9131.25	0.00010962529
9137.5	0.00038878314
9143.75	0.000273331
9150	0.00013007169
9156.25	7.3292796E-5
9162.5	0.00026302935
9168.75	0.00018138436
9175	0.00015779726
9181.25	0.00022883247
9187.5	0.00029455693
9193.75	0.00024086855
9200	0.00026328062
9206.25	0.00025034076
9212.5	0.00044046436
9218.75	0.00016150662
9225	0.00033592473
9231.25	0.00019979752
9237.5	0.00028305398
9243.75	0.00024702069
9250	0.00011272054
9256.25	5.7359594E-5
9262.5	9.0678478E-5
9268.75	0.00018607306
9275	0.00031709579
9281.25	0.00011769579
9287.5	0.0002817452
9293.75	0.00012375551
9300	0.00028755466
9306.25	0.00017578331
9312.5	0.00015305053
9318.75	0.00016790597
9325	0.00012879855
9331.25	0.00010817183
9337.5	0.00020712513
9343.75	0.00031041639
9350	9.3412214E-5
9356.25	0.00034331292
9362.5	0.00025952599
9368.75	0.00011209384
9375	4.9623052E-5
9381.25	0.00027572506
9387.5	0.00017611097
9393.75	0.0002301184
9400	0.00034090666
9406.25	0.00011074639
9412.5	0.00032742083
9418.75	1.8168519E-5
9425	0.00011537133
9431.25	0.00023636113
9437.5	0.0001225515
9443.75	0.00011056468
9450	0.00029480533
9456.25	0.00035544784
9462.5	0.00017281055
9468.75	0.00017232095
9475	0.00028823066
9481.25	0.0002031991
9487.5	0.00018136185
9493.75	0.00012299818
9500	0.00027020802
9506.25	0.00014120564
9512.5	0.00020748014
9518.75	6.3745185E-5
9525	0.00027211098
9531.25	8.6305452E-5
9537.5	0.00019227116
9543.75	0.00020912404
9550	0.00013656275
9556.25	7.8401484E-5
9562.5	0.00030164857
9568.75	7.6257417E-5
9575	0.00021244274
9581.25	0.00027446198
9587.5	2.5422052E-5
9593.75	0.00016897705
9600	0.00016793656
9606.25	0.00013993446
9612.5	0.00016894089
9618.75	0.00016437327
9625	0.00015017592
9631.25	0.00021699976
9637.5	0.00018581985
9643.75	0.00023637608
9650	0.0001605311
9656.25	0.00020930876
9662.5	0.00013742657
9668.75	0.0001303629
9675	0.00018571487
9681.25	0.00046631722
9687.5	0.00010874909
9693.75	0.00035592357
9700	0.00023453259
9706.25	6.881782E-6
9712.5	6.0135771E-5
9718.75	0.00024971624
9725	0.00015191249
9731.25	0.00027546556
9737.5	0.00010466542
9743.75	0.00026929986
9750	0.00012684256
9756.25	9.4164286E-5
9762.5	0.00024125304
9768.75	0.00019760977
9775	0.00014995936
9781.25	0.00014887011
9787.5	0.00018357397
9793.75	0.0002110035
9800	0.00010820794
9806.25	2.0662185E-5
9812.5	0.00024635243
9818.75	0.00027225785
9825	0.00011761429
9831.25	0.00015310703
9837.5	0.00010477939
9843.75	0.00016941423
9850	0.00014387145
9856.25	0.00029189465
9862.5	0.0002235781
9868.75	0.00020341924
9875	0.00013156214
9881.25	0.00017511267
9887.5	3.5321535E-5
9893.75	0.0002323784
9900	4.5459289E-5
9906.25	0.00012085375
9912.5	0.00027624642
9918.75	0.00016899586
9925	0.00014274862
9931.25	9.1554112E-5
9937.5	9.354688E-5
9943.75	0.00015751959
9950	0.00032595049
9956.25	0.00013139619
9962.5	0.00020880173
9968.75	2.9348984E-5
9975	0.00017302482
9981.25	0.00029988033
9987.5	0.00014882522
9993.75	0.00017518457
10000	0.0001548752
10006.25	0.00013397229
10012.5	0.00025318387
10018.75	0.00010571155
10025	0.00017652841
10031.25	0.00014529959
10037.5	0.00025774868
10043.75	9.116989E-5
10050	8.2933457E-5
10056.25	5.3248318E-5
10062.5	9.1104044E-5
10068.75	0.0001401714
10075	0.00025602172
10081.25	0.00010709263
10087.5	8.8192751E-5
10093.75	0.00022612013
10100	0.00010380606
10106.25	0.00015073126
10112.5	0.00018056746
10118.75	0.00023409993
10125	0.00015195597
10131.25	0.00010392869
10137.5	0.0002198691
10143.75	3.9632701E-5
10150	0.00011592241
10156.25	4.961839E-5
10162.5	0.00013396895
10168.75	0.00022716143
10175	7.2785919E-5
10181.25	0.00012622505
10187.5	6.2049402E-5
10193.75	0.00036336963
10200	0.00021167014
10206.25	0.00013600051
10212.5	0.00016896734
10218.75	0.00013942707
10225	0.00032061984
10231.25	0.00018517929
10237.5	2.4597146E-5
10243.75	0.00022109731
10250	7.5059719E-5
10256.25	6.3023589E-5
10262.5	0.00013547665
10268.75	0.00016908043
10275	0.00012162401
10281.25	0.00030243519
10287.5	7.0733497E-5
10293.75	0.00028247228
10300	0.00029607653
10306.25	0.00010417905
10312.5	5.5143681E-5
10318.75	7.6228623E-5
10325	0.00010901716
10331.25	0.00019521355
10337.5	0.00011954449
10343.75	0.00023048942
10350	5.9013249E-5
10356.25	0.00028826568
10362.5	9.5217044E-5
10368.75	0.0003950908
10375	2.9391192E-5
10381.25	6.0375875E-5
10387.5	0.00027319575
10393.75	0.00021805615
10400	0.00030001449
10406.25	3.6381159E-5
10412.5	0.00027756027
10418.75	0.00026525283
10425	0.00016067073
10431.25	0.00013988694
10437.5	0.00016889644
10443.75	0.00035583018
10450	0.00025326478
10456.25	4.6644069E-5
10462.5	0.00019750406
10468.75	0.00022083498
10475	0.00021021501
10481.25	0.00021174367
10487.5	0.00026434743
10493.75	0.00014277415
10500	0.00011665367
10506.25	1.0300505E-5
10512.5	0.00013127752
10518.75	0.00015642891
10525	0.00030311636
10531.25	0.00025127144
10537.5	0.00017122129
10543.75	8.0934992E-5
10550	0.00016517651
10556.25	0.00019524911
10562.5	0.00034330324
10568.75	0.00017600641
10575	0.00018341051
10581.25	8.7651905E-5
10587.5	0.00027205228
10593.75	0.00019788285
10600	0.00022083469
10606.25	9.3403131E-5
10612.5	0.00019206702
10618.75	0.00026920979
10625	0.00025913492
10631.25	0.00010251721
10637.5	0.00019286769
10643.75	0.00024622973
10650	0.00013453158
10656.25	0.00014047474
10662.5	0.00018451539
10668.75	0.0001785231
10675	0.00015815006
10681.25	0.00014157727
10687.5	0.00021673566
10693.75	0.00018072717
10700	0.00027130684
10706.25	5.2860551E-5
10712.5	0.00013543657
10718.75	0.00023957662
10725	9.8020975E-5
10731.25	3.3935159E-5
10737.5	0.00018989145
10743.75	0.0002291838
10750	0.00020054434
10756.25	0.00016801608
10762.5	0.00024905545
10768.75	0.0001351686
10775	0.00027576567
10781.25	5.4791626E-5
10787.5	0.00018924765
10793.75	8.7664404E-5
10800	0.00019204999
10806.25	0.00023687809
10812.5	6.1838587E-5
10818.75	0.00012717821
10825	0.00016070014
10831.25	7.4838518E-5
10837.5	0.00036542389
10843.75	0.00012794315
10850	0.00030100287
10856.25	0.00028222122
10862.5	9.696451E-5
10868.75	0.00016772953
10875	4.7385268E-5
10881.25	0.00028636599
10887.5	5.7439402E-5
10893.75	8.2216422E-5
10900	0.00021357433
10906.25	0.00016495242
10912.5	0.00013860412
10918.75	0.00029972477
10925	0.00016361032
10931.25	0.0001997406
10937.5	8.088358E-5
10943.75	4.1921836E-5
10950	0.00030046549
10956.25	0.00030458803
10962.5	0.00012429456
10968.75	0.0002464104
10975	7.4425821E-5
10981.25	9.6728063E-5
10987.5	0.0002200314
10993.75	0.00010466817
11000	9.9990356E-5
11006.25	0.00025675699
11012.5	0.00027112251
11018.75	0.00023682808
11025	0.00021652796
11031.25	0.00026563131
11037.5	0.00016161318
11043.75	0.00037118924
11050	0.00020507969
11056.25	0.00025928433
11062.5	0.00021717965
11068.75	0.00026116037
11075	0.00032371355
11081.25	0.00026333488
11087.5	0.00029258469
11093.75	0.00012381014
11100	9.3122623E-5
11106.25	0.00020440732
11112.5	0.00013554173
11118.75	0.00011363439
11125	0.00018790562
11131.25	0.00011013635
11137.5	0.00021578686
11143.75	0.00013397188
11150	0.00019901391
11156.25	0.00012799633
11162.5	0.00023521676
11168.75	0.00018163684
11175	1.4300284E-5
11181.25	0.00028935447
11187.5	0.0001517919
11193.75	0.00032080071
11200	0.00024750689
11206.25	0.00024500725
11212.5	6.1876974E-5
11218.75	0.00037394486
11225	0.00026166592
11231.25	0.00020901027
11237.5	0.00020593487
11243.75	0.00013255849
11250	0.00010530713
11256.25	0.00021398512
11262.5	0.00017364563
11268.75	0.00022623087
11275	0.00025319878
11281.25	0.00014388467
11287.5	0.0002576007
11293.75	0.00024610261
11300	0.00014419162
11306.25	7.9557703E-5
11312.5	0.00027985111
11318.75	0.00021773212
11325	8.0711652E-5
11331.25	0.00013298816
11337.5	4.2131332E-5
11343.75	0.00014599267
11350	0.00013737026
11356.25	0.00028615207
11362.5	0.00024657318
11368.75	7.483259E-5
11375	0.00019507227
11381.25	0.00033308606
11387.5	0.00020541469
11393.75	0.00019023057
11400	0.00013380548
11406.25	0.00021619428
11412.5	0.00028943784
11418.75	0.00022035035
11425	6.0460776E-5
11431.25	0.00011492283
11437.5	9.9970281E-5
11443.75	0.00013330144
11450	0.0003289686
11456.25	0.00017186325
11462.5	9.4957009E-5
11468.75	0.00022794939
11475	0.00025179237
11481.25	0.00017612327
11487.5	6.7555513E-5
11493.75	0.00019635336
11500	7.9056026E-5
11506.25	0.00022395532
11512.5	0.00018538903
11518.75	0.00029046584
11525	9.8955842E-5
11531.25	0.00026186209
11537.5	0.00012721862
11543.75	0.00011135592
11550	0.00019092513
11556.25	0.00027908479
11562.5	0.00014102748
11568.75	0.00012878901
11575	0.00021338575
11581.25	6.303678E-5
11587.5	0.00017040401
11593.75	0.00012987457
11600	0.00016410332
11606.25	0.00025651499
11612.5	7.455207E-5
11618.75	0.00021797489
11625	7.7509446E-5
11631.25	8.310439E-5
11637.5	0.0001945637
11643.75	0.00017837794
11650	0.00017837468
11656.25	0.00035192511
11662.5	0.00024965854
11668.75	0.00011839087
11675	0.00030789721
11681.25	0.00019503791
11687.5	0.0002049502
11693.75	0.00017977447
11700	0.00018483245
11706.25	0.00024933064
11712.5	0.0002129323
11718.75	7.4499934E-5
11725	0.00016196017
11731.25	0.00029693048
11737.5	1.7950675E-5
11743.75	0.00025992752
11750	0.00019901983
11756.25	9.1876572E-5
11762.5	0.00013834931
11768.75	0.0003152446
11775	0.00015982308
11781.25	0.00022353314
11787.5	0.00011180408
11793.75	0.00019676759
11800	0.00024071766
11806.25	0.00020326423
11812.5	0.00026459865
11818.75	0.00020398643
11825	0.0001321195
11831.25	5.6595175E-5
11837.5	1.7683627E-5
11843.75	0.00033772171
11850	0.00034924061
11856.25	0.0001767291
11862.5	0.00011893793
11868.75	0.00011923156
11875	0.00019623776
11881.25	0.00020243663
11887.5	0.00025062147
11893.75	4.8394681E-5
11900	0.00020323943
11906.25	0.00014987782
11912.5	0.00023376789
11918.75	0.00015312948
11925	0.00029084757
11931.25	0.00018146413
11937.5	0.00038869486
11943.75	0.00015161282
11950	0.0002077088
11956.25	0.00019005676
11962.5	0.00025104557
11968.75	0.00017509982
11975	0.00017299276
11981.25	4.3140421E-6
11987.5	0.00024462682
11993.75	0.00023259875
12000	8.741895E-5
12006.25	0.00017229527
12012.5	4.3606058E-5
12018.75	3.3895635E-5
12025	0.00033396911
12031.25	0.00017302266
12037.5	9.4579015E-5
12043.75	0.00022522731
12050	0.00013829228
12056.25	9.8633177E-5
12062.5	0.00016442274
12068.75	9.4459757E-5
12075	0.00028126381
12081.25	4.2381325E-5
12087.5	0.00029911269
12093.75	0.00030354345
12100	0.00044835065
12106.25	0.00023906316
12112.5	0.00017347371
12118.75	0.00025092569
12125	0.00025320774
12131.25	0.00030978948
12137.5	0.00014450924
12143.75	0.00019641331
12150	2.641549E-5
12156.25	0.00010737724
12162.5	0.00031963818
12168.75	0.00018265452
12175	0.00016606537
12181.25	0.00041283035
12187.5	0.00053332481
12193.75	0.00018506284
12200	0.00027443762
12206.25	0.00029668409
12212.5	0.00029372307
12218.75	0.00035947965
12225	0.00013810602
12231.25	1.6366785E-5
12237.5	0.00014540124
12243.75	0.00025556393
12250	0.00013440815
12256.25	0.00032989158
12262.5	0.00026255812
12268.75	0.00030844754
12275	8.5687016E-5
12281.25	6.9195159E-5
12287.5	5.0235197E-5
12293.75	0.0001854551
12300	0.00026995397
12306.25	0.0003182434
12312.5	0.00018991909
12318.75	0.0002606344
12325	0.00035190298
12331.25	0.00029530472
12337.5	0.00024167959
12343.75	0.00021840556
12350	0.00018122929
12356.25	0.00021620252
12362.5	0.0004654678
12368.75	0.00032490414
12375	0.00019279914
12381.25	0.00030436448
12387.5	0.00021161378
12393.75	0.00035847446
12400	0.00015534381
12406.25	0.00041854606
12412.5	0.00022323389
12418.75	0.0003929495
12425	0.00017044916
12431.25	0.00018654994
12437.5	0.00023487538
12443.75	0.00018782788
12450	0.00036527091
12456.25	0.00030052659
12462.5	0.00032073613
12468.75	0.00015104777
[truncated: 38,004 more rows]
