# Supplementary material for: Electrically activated ferroelectric nematic microrobots
Source: Nat Commun. 2024 Aug 20;15:6928. doi: 10.1038/s41467-024-50226-y (PMC11336208; doi:10.1038/s41467-024-50226-y)
Supplement: Supplementary file 11 — Source Data [file 41467_2024_50226_MOESM11_ESM.zip › Figure4/fswp/f08000U090.csv]

ASCII data file created with TiePie Multi Channel software. www.tiepie.com.
2023-09-22 15:22:15 041m
Frequency	FFT1
Hz	V
0	0.015076764
6.25	0.00060802332
12.5	0.0013674727
18.75	0.0027039678
25	0.0022653478
31.25	0.0028008353
37.5	0.001131625
43.75	0.0033785874
50	0.0064265036
56.25	0.0016720421
62.5	0.00061851569
68.75	0.0016917443
75	0.00090651174
81.25	0.0026837524
87.5	0.0018580248
93.75	0.0017190228
100	0.001009167
106.25	0.0035750429
112.5	0.0025515542
118.75	0.001910211
125	0.0014669568
131.25	0.0017868745
137.5	0.002307615
143.75	0.0017144583
150	0.0046882552
156.25	0.016624218
162.5	0.0017240982
168.75	0.0022569888
175	0.0012672936
181.25	0.0022433762
187.5	0.0036744517
193.75	0.0014087159
200	0.0047170961
206.25	0.0038826801
212.5	0.011805925
218.75	0.0092337049
225	0.0048429099
231.25	0.0012990645
237.5	0.01205294
243.75	0.0066370766
250	0.019212763
256.25	0.0087667558
262.5	0.0059524007
268.75	0.0060606465
275	0.01225467
281.25	0.030093982
287.5	0.045548526
293.75	0.013885247
300	0.013717169
306.25	0.0056753048
312.5	0.015619583
318.75	0.0074385232
325	0.0059082256
331.25	0.0046568222
337.5	0.016599243
343.75	0.0048128982
350	0.0027887564
356.25	0.0021721198
362.5	0.0018968095
368.75	0.010220582
375	0.00845386
381.25	0.0084588566
387.5	0.0045917631
393.75	0.016067025
400	0.016362417
406.25	0.0071032446
412.5	0.010147501
418.75	0.0036786663
425	0.0093990243
431.25	0.013653065
437.5	0.013240244
443.75	0.0019416671
450	0.0014098673
456.25	0.0035849342
462.5	0.0069147336
468.75	0.0017316283
475	0.0058453563
481.25	0.0060010821
487.5	0.0029716364
493.75	0.0071601242
500	0.0033908565
506.25	0.0035309799
512.5	0.0044179446
518.75	0.0034850149
525	0.0030626855
531.25	0.0061542134
537.5	0.010855348
543.75	0.004002207
550	0.0029446769
556.25	0.0039953646
562.5	0.0018210121
568.75	0.0018689677
575	0.0012800441
581.25	0.0010694394
587.5	0.0012545753
593.75	0.0012556884
600	0.0030562237
606.25	0.0019907405
612.5	0.0030006157
618.75	0.0060640788
625	0.0018295499
631.25	0.0032752194
637.5	0.00062681637
643.75	0.0037340989
650	0.0025382843
656.25	0.001541039
662.5	0.0018703407
668.75	0.001489768
675	0.0027128594
681.25	0.0034047602
687.5	0.0015368901
693.75	0.001488502
700	0.0037852481
706.25	0.0022771827
712.5	0.0013790288
718.75	0.0041335378
725	0.0002587751
731.25	0.0025860295
737.5	0.0011009011
743.75	0.0043649079
750	0.0044764388
756.25	0.0022917691
762.5	0.0034943052
768.75	0.0013750789
775	0.0016433839
781.25	0.0056174135
787.5	0.0043835318
793.75	0.0039037779
800	0.0031079724
806.25	0.0017636963
812.5	0.0014555479
818.75	0.0024732383
825	0.00093191981
831.25	0.0022730756
837.5	0.0025606994
843.75	0.0016344967
850	0.0011426913
856.25	0.0035073481
862.5	0.0040144512
868.75	0.0028746252
875	0.0086621036
881.25	0.0039721329
887.5	0.0016568619
893.75	0.0028305679
900	0.0037489367
906.25	0.0034995825
912.5	0.002489298
918.75	0.0030532298
925	0.0022816069
931.25	0.00065227717
937.5	0.0019692127
943.75	0.0031486415
950	0.000132997
956.25	0.0011096542
962.5	0.0021371839
968.75	0.00058870286
975	0.0042794304
981.25	0.0026313993
987.5	0.0031959281
993.75	0.0016352777
1000	0.0038716906
1006.25	0.0043358136
1012.5	0.0027102703
1018.75	0.0017494388
1025	0.0032883256
1031.25	0.0025089704
1037.5	0.0035513021
1043.75	0.0031768811
1050	0.0061262248
1056.25	0.0023577685
1062.5	0.0021826919
1068.75	0.0044523619
1075	0.0021397435
1081.25	0.002965371
1087.5	0.001572388
1093.75	0.0056878652
1100	0.0041565114
1106.25	0.00063167929
1112.5	0.0022942728
1118.75	0.0024557731
1125	0.0040855158
1131.25	0.0010212887
1137.5	0.0040009008
1143.75	0.0035502647
1150	0.00058009586
1156.25	0.0051972355
1162.5	0.0021127406
1168.75	0.0034752435
1175	0.0010429357
1181.25	0.0034056657
1187.5	0.0029945638
1193.75	0.0043173659
1200	0.00067518022
1206.25	0.0028125002
1212.5	0.0039140155
1218.75	0.0043270972
1225	0.00096151716
1231.25	0.0047348502
1237.5	0.0036620484
1243.75	0.0062840945
1250	0.0077129356
1256.25	0.021393455
1262.5	0.023885832
1268.75	0.0095143649
1275	0.0041326657
1281.25	0.0046214654
1287.5	0.0041849436
1293.75	0.0030865638
1300	0.0019762975
1306.25	0.0030700337
1312.5	0.0036270695
1318.75	0.0025635318
1325	0.000504633
1331.25	0.0019678504
1337.5	0.0021229328
1343.75	0.00079684158
1350	0.0025320207
1356.25	0.0010836874
1362.5	0.0011871648
1368.75	0.0015128963
1375	0.0024128612
1381.25	0.0017848458
1387.5	0.0016623064
1393.75	0.00054324914
1400	0.0014314154
1406.25	0.00030616191
1412.5	0.00099015109
1418.75	0.0019154447
1425	0.001156433
1431.25	0.0018826831
1437.5	0.0011528408
1443.75	0.0010289798
1450	0.0015546733
1456.25	0.00076521577
1462.5	0.00116441
1468.75	0.00072500396
1475	0.00098091059
1481.25	0.001711686
1487.5	0.0014388251
1493.75	0.0012194137
1500	0.0028385829
1506.25	0.0021836403
1512.5	0.0015545308
1518.75	0.00076168899
1525	0.00096475362
1531.25	0.0003176733
1537.5	0.00036628301
1543.75	0.00097650013
1550	0.00093592624
1556.25	0.00080117343
1562.5	0.00055079677
1568.75	0.0012531418
1575	0.0040601092
1581.25	0.00022022725
1587.5	0.0019702556
1593.75	0.0015796415
1600	0.00089256758
1606.25	0.00089491918
1612.5	0.00019835304
1618.75	0.00083093034
1625	0.00073640075
1631.25	0.00069620586
1637.5	0.0010312255
1643.75	0.00071016581
1650	0.0005784848
1656.25	0.001099167
1662.5	0.00073419755
1668.75	0.00077507608
1675	0.00044961759
1681.25	0.00055577363
1687.5	0.0011290968
1693.75	0.0010504679
1700	0.00080768144
1706.25	0.00058472226
1712.5	0.0011365706
1718.75	0.0002724479
1725	0.00079831338
1731.25	0.00081651385
1737.5	0.00038561713
1743.75	0.00056037109
1750	0.00044770987
1756.25	0.0001488836
1762.5	0.00014227006
1768.75	0.00062217568
1775	0.00058601453
1781.25	0.00090126256
1787.5	0.00017216566
1793.75	2.0128831E-5
1800	0.00030169324
1806.25	0.00042028087
1812.5	0.00051963974
1818.75	0.00025573608
1825	0.00066099257
1831.25	0.00054831015
1837.5	0.00030630795
1843.75	0.00044868085
1850	0.00041951911
1856.25	0.0009246088
1862.5	0.00060627686
1868.75	0.00063639761
1875	0.00043450339
1881.25	0.00054115223
1887.5	0.00092074637
1893.75	0.00044227331
1900	0.00013687111
1906.25	0.00074323772
1912.5	0.00042269166
1918.75	0.00072135863
1925	0.00014867475
1931.25	0.00027733909
1937.5	0.00025624677
1943.75	0.000312106
1950	0.00075407062
1956.25	0.00033974679
1962.5	0.00088633863
1968.75	0.00036671987
1975	0.00028210289
1981.25	0.00056983053
1987.5	0.00015350783
1993.75	0.00046691053
2000	0.00024687735
2006.25	0.00032577204
2012.5	0.00050497936
2018.75	0.0003555278
2025	0.00065655905
2031.25	0.00043563354
2037.5	0.00016000857
2043.75	0.00052700568
2050	0.00059377533
2056.25	0.00064160262
2062.5	0.00092391933
2068.75	0.0020956381
2075	0.001507718
2081.25	0.00041491798
2087.5	0.0019357391
2093.75	0.00073935717
2100	0.0012239862
2106.25	0.00061885176
2112.5	0.00053568697
2118.75	0.0010796451
2125	0.0018483138
2131.25	0.0019761983
2137.5	0.00072481953
2143.75	0.0012163952
2150	0.00081296522
2156.25	0.00076935819
2162.5	0.0010296212
2168.75	0.0056370156
2175	0.00077013303
2181.25	0.00070060846
2187.5	0.00075060986
2193.75	0.0008151352
2200	0.00061031887
2206.25	0.00057914089
2212.5	0.000699752
2218.75	0.00050704201
2225	0.0010549177
2231.25	0.0017667151
2237.5	0.00053229215
2243.75	0.00086361514
2250	0.0014175346
2256.25	0.00032616084
2262.5	0.0024165634
2268.75	0.0036185901
2275	0.0013994138
2281.25	0.00058488446
2287.5	0.0020238418
2293.75	0.00021981342
2300	0.00065936039
2306.25	0.00077037481
2312.5	0.0016137884
2318.75	0.0014301056
2325	0.0018423032
2331.25	0.00075853886
2337.5	0.00073395419
2343.75	0.00043935345
2350	0.0010961033
2356.25	0.0032673835
2362.5	0.0022658762
2368.75	0.0015843962
2375	0.0030891387
2381.25	0.0007745981
2387.5	0.0022189904
2393.75	0.00095214533
2400	0.00048510555
2406.25	0.0020087959
2412.5	0.001212844
2418.75	0.00043167491
2425	0.00086723515
2431.25	0.00075744983
2437.5	0.0012288946
2443.75	0.0012077676
2450	0.00076309611
2456.25	0.0028636726
2462.5	0.00093268084
2468.75	0.0012531268
2475	0.00025270431
2481.25	0.0011870448
2487.5	0.0001680858
2493.75	0.00024081991
2500	0.00087995611
2506.25	0.0011035058
2512.5	0.0021837986
2518.75	0.0055745536
2525	0.0010539982
2531.25	0.00048096497
2537.5	0.0010741276
2543.75	0.00099934364
2550	0.0011044574
2556.25	0.0011509462
2562.5	0.0010789617
2568.75	0.00076109699
2575	0.0010117976
2581.25	0.0011797426
2587.5	0.0010793508
2593.75	0.0013090779
2600	0.001905344
2606.25	0.0010376438
2612.5	0.00047229922
2618.75	0.0012064229
2625	0.00028120965
2631.25	0.00068249163
2637.5	0.00079223498
2643.75	0.0011891022
2650	0.0012620044
2656.25	0.0026515735
2662.5	0.00064001441
2668.75	0.0014775036
2675	0.0028873968
2681.25	0.0014980795
2687.5	0.00087228328
2693.75	0.00083491683
2700	0.00064922385
2706.25	0.0018584313
2712.5	0.0011232796
2718.75	0.0011278705
2725	0.0017490226
2731.25	0.00088399884
2737.5	0.00099587895
2743.75	0.00073957745
2750	0.00053439594
2756.25	0.0021291277
2762.5	0.0011498342
2768.75	0.00046223356
2775	0.00093275456
2781.25	0.0004348824
2787.5	0.0017718869
2793.75	0.0009696789
2800	0.00065450398
2806.25	0.001339912
2812.5	0.00058783266
2818.75	0.00016876998
2825	0.00058623953
2831.25	0.002893583
2837.5	0.0014063882
2843.75	0.0017880506
2850	0.0011512947
2856.25	0.00066426869
2862.5	0.00049444611
2868.75	0.0013834266
2875	0.00073910051
2881.25	0.00041463682
2887.5	0.00081938573
2893.75	0.0016864823
2900	0.00089087121
2906.25	0.00096963387
2912.5	0.00058306637
2918.75	0.00010783002
2925	0.00019969344
2931.25	0.0004644179
2937.5	0.00065396431
2943.75	0.00063329635
2950	0.00067629061
2956.25	0.00029648161
2962.5	0.00074663978
2968.75	0.00041289912
2975	0.0009903832
2981.25	0.00073718276
2987.5	0.0019068494
2993.75	0.0012247262
3000	0.0010411831
3006.25	0.0010937448
3012.5	0.0012266461
3018.75	0.00035335005
3025	0.00034456966
3031.25	0.00046036059
3037.5	0.00033791102
3043.75	0.00044548604
3050	0.00043673454
3056.25	0.0006178895
3062.5	0.00050889993
3068.75	0.00031759079
3075	0.0010305977
3081.25	0.00096847528
3087.5	0.00039651947
3093.75	0.00055171395
3100	0.00055894304
3106.25	0.00033241856
3112.5	0.00013919742
3118.75	0.00053678405
3125	0.00039612356
3131.25	0.00058310609
3137.5	0.0010136266
3143.75	0.00056234085
3150	0.00065341276
3156.25	0.00055910008
3162.5	0.00060750062
3168.75	0.00016796989
3175	0.00052126205
3181.25	0.00071679573
3187.5	0.00024436985
3193.75	0.00046226595
3200	0.00086680372
3206.25	0.0012514552
3212.5	0.00076213861
3218.75	0.00034921936
3225	0.00063600063
3231.25	0.00032299908
3237.5	0.0009283846
3243.75	0.00041907452
3250	0.00039869758
3256.25	0.00088058173
3262.5	0.00025234717
3268.75	0.00038893827
3275	0.00011961448
3281.25	0.00022723461
3287.5	2.8292241E-5
3293.75	0.00055837029
3300	0.00035579993
3306.25	0.0001877014
3312.5	0.00043754153
3318.75	0.00036007875
3325	0.00026359252
3331.25	0.00031279415
3337.5	0.00014481549
3343.75	5.1756357E-5
3350	0.0001521402
3356.25	0.00026278369
3362.5	0.00032352469
3368.75	0.00013071774
3375	0.00028642482
3381.25	0.00051994156
3387.5	9.5779204E-5
3393.75	0.00035049433
3400	0.00041571961
3406.25	0.00087570958
3412.5	0.00014293453
3418.75	0.00065933415
3425	0.00015869705
3431.25	0.00021892308
3437.5	0.00019267084
3443.75	0.00026883497
3450	0.00064960662
3456.25	0.000585392
3462.5	0.00017420577
3468.75	0.00052735714
3475	0.00074115421
3481.25	0.00073601408
3487.5	0.00039577367
3493.75	0.00037225444
3500	0.00039155256
3506.25	7.4472185E-5
3512.5	0.00013241309
3518.75	3.9552799E-5
3525	0.00040637419
3531.25	0.00011820896
3537.5	0.00013749148
3543.75	0.0003849664
3550	0.00028068322
3556.25	0.00046711204
3562.5	9.2705364E-5
3568.75	0.00040031937
3575	0.00054078024
3581.25	0.00025860934
3587.5	0.00029109794
3593.75	0.00034320423
3600	0.00041297202
3606.25	0.000206437
3612.5	0.00041231965
3618.75	0.00023955059
3625	9.7238484E-5
3631.25	3.9705796E-5
3637.5	0.00024331587
3643.75	0.00019502388
3650	0.00055120367
3656.25	6.8600151E-5
3662.5	0.00026987605
3668.75	0.00029899115
3675	0.00038001943
3681.25	8.7698135E-5
3687.5	0.00050661338
3693.75	0.00027777366
3700	0.00038191191
3706.25	6.8213075E-5
3712.5	0.00035689706
3718.75	0.00015483833
3725	0.00019434489
3731.25	0.00021738794
3737.5	0.00042603685
3743.75	0.00051420644
3750	0.00045923989
3756.25	0.00013149955
3762.5	0.00027114337
3768.75	0.00029254662
3775	3.663845E-5
3781.25	0.00052580493
3787.5	0.00020094729
3793.75	0.00026160297
3800	0.00047839172
3806.25	0.00016208179
3812.5	8.6318626E-5
3818.75	0.00012900715
3825	0.00013583598
3831.25	0.00017492137
3837.5	0.0003872012
3843.75	0.00034475459
3850	0.00032340536
3856.25	0.00024894121
3862.5	9.6083784E-5
3868.75	0.00021458686
3875	0.00014253968
3881.25	0.00022573114
3887.5	9.4162391E-5
3893.75	0.00018413524
3900	0.00024459363
3906.25	0.00011202256
3912.5	0.00014622316
3918.75	0.00015787302
3925	0.00016666974
3931.25	0.00025199327
3937.5	0.00036329727
3943.75	0.0003987027
3950	0.00028009083
3956.25	0.00011915629
3962.5	0.00020807295
3968.75	0.00043498043
3975	0.00027799871
3981.25	8.3943969E-5
3987.5	0.0001967619
3993.75	0.00025182235
4000	0.00040784085
4006.25	0.00038700195
4012.5	0.00039343106
4018.75	0.00031722228
4025	0.00017653583
4031.25	0.0002628899
4037.5	0.00013032321
4043.75	0.000353442
4050	4.7875538E-5
4056.25	5.1823764E-5
4062.5	0.0004521221
4068.75	5.0093652E-5
4075	0.00023445427
4081.25	4.8464726E-5
4087.5	3.1905565E-5
4093.75	0.00016724105
4100	0.00029299487
4106.25	0.00027869613
4112.5	0.00010288684
4118.75	0.00017453064
4125	0.00010938069
4131.25	0.00023579885
4137.5	7.6612735E-5
4143.75	0.00027111204
4150	0.00048328545
4156.25	0.00014292733
4162.5	0.00019625002
4168.75	0.00017353525
4175	0.00017912745
4181.25	0.00010535906
4187.5	0.00012130438
4193.75	0.00035197172
4200	0.00015578551
4206.25	0.00017378672
4212.5	3.1332184E-5
4218.75	6.0475479E-5
4225	0.00023334849
4231.25	0.00030948063
4237.5	0.00037431509
4243.75	0.00013111525
4250	0.0002912703
4256.25	9.999895E-5
4262.5	6.5632579E-5
4268.75	0.0002437363
4275	0.00028226054
4281.25	0.00021415141
4287.5	9.2354364E-5
4293.75	0.0001121
4300	0.00013752551
4306.25	0.00020622068
4312.5	9.6383386E-5
4318.75	0.00019189163
4325	0.00036854369
4331.25	0.00017559411
4337.5	6.2083175E-5
4343.75	6.6128592E-5
4350	0.00029178743
4356.25	0.00010050781
4362.5	0.00016227674
4368.75	5.7946492E-5
4375	0.00016697256
4381.25	6.6019433E-5
4387.5	0.00019530254
4393.75	0.0002021676
4400	7.1516942E-5
4406.25	9.1360982E-5
4412.5	0.00012966565
4418.75	0.00015234999
4425	5.1409095E-5
4431.25	4.7363015E-5
4437.5	0.0001820294
4443.75	0.00024656554
4450	0.00029529011
4456.25	0.00014096127
4462.5	7.4435823E-5
4468.75	9.6682481E-5
4475	0.00012125546
4481.25	7.8536264E-5
4487.5	7.0467395E-5
4493.75	9.598018E-5
4500	0.00011722212
4506.25	0.00017718935
4512.5	7.8817987E-5
4518.75	0.00043242221
4525	1.4409364E-5
4531.25	0.00010800639
4537.5	0.00028089241
4543.75	0.0001032736
4550	0.00023671627
4556.25	8.6136697E-5
4562.5	0.00032145672
4568.75	0.00016742386
4575	0.00021661996
4581.25	5.4523772E-5
4587.5	6.5014286E-5
4593.75	9.4908033E-5
4600	0.00019919031
4606.25	0.00033089539
4612.5	4.1330235E-5
4618.75	0.00031749684
4625	0.00030924086
4631.25	0.00019129991
4637.5	7.9562579E-5
4643.75	4.2778247E-5
4650	0.00011129741
4656.25	0.00016167516
4662.5	1.5004013E-5
4668.75	0.00021946889
4675	0.00022544855
4681.25	0.00012795764
4687.5	0.00032237742
4693.75	5.0289418E-5
4700	0.00016879088
4706.25	0.00019321598
4712.5	0.00017016022
4718.75	5.0013947E-5
4725	9.2409485E-5
4731.25	0.00012620049
4737.5	0.00011996501
4743.75	5.2210887E-5
4750	6.3647916E-5
4756.25	0.00027079749
4762.5	0.00011922349
4768.75	0.00018288905
4775	0.00014724218
4781.25	0.00030573735
4787.5	0.00017940836
4793.75	0.0002004696
4800	0.00023533032
4806.25	0.00022249641
4812.5	0.00015662244
4818.75	7.0843577E-5
4825	0.00013544376
4831.25	0.00031930682
4837.5	0.00023317879
4843.75	0.00012419812
4850	0.00035230399
4856.25	4.4515449E-5
4862.5	0.00018634093
4868.75	0.00017709824
4875	0.0001888267
4881.25	0.00026897847
4887.5	0.00029372058
4893.75	0.00026874184
4900	0.00029924435
4906.25	0.00013607858
4912.5	0.00012555945
4918.75	0.00019136423
4925	0.00012933071
4931.25	0.00028086538
4937.5	0.0001358453
4943.75	0.00025925359
4950	9.0842726E-5
4956.25	0.00014574029
4962.5	0.00014745617
4968.75	7.3046502E-5
4975	0.0001485597
4981.25	0.00026525732
4987.5	0.00017173987
4993.75	5.1054E-5
5000	0.00026842577
5006.25	0.0001755243
5012.5	0.00020770673
5018.75	0.00031062455
5025	0.00018876193
5031.25	0.00013831222
5037.5	0.00016609175
5043.75	0.00023735244
5050	5.4856247E-5
5056.25	0.00019763415
5062.5	0.00020929321
5068.75	0.0001684466
5075	0.00020438726
5081.25	0.00019787208
5087.5	0.00013688016
5093.75	0.00019572868
5100	6.8084687E-5
5106.25	8.8264841E-5
5112.5	0.00024836956
5118.75	0.00013314586
5125	0.00028571044
5131.25	0.0004153756
5137.5	0.00017018204
5143.75	0.00010579809
5150	0.00024203112
5156.25	0.00028569753
5162.5	0.00028268419
5168.75	0.0001843392
5175	0.00023960037
5181.25	0.0001544072
5187.5	0.00014507577
5193.75	0.00030033775
5200	0.00031834674
5206.25	0.00014523874
5212.5	0.00021947148
5218.75	0.00047874789
5225	0.00019482994
5231.25	0.00014955425
5237.5	0.0002353887
5243.75	0.0001616048
5250	0.00025936399
5256.25	0.00033450139
5262.5	0.00036512417
5268.75	0.0003195691
5275	8.662178E-5
5281.25	2.8916464E-5
5287.5	0.0003117568
5293.75	0.00012981635
5300	0.00012166402
5306.25	0.0001991707
5312.5	0.00018964967
5318.75	0.00010062491
5325	7.1810357E-5
5331.25	0.00030518423
5337.5	0.00019352317
5343.75	0.0002821125
5350	0.00012579102
5356.25	0.00044300289
5362.5	0.00022811539
5368.75	0.00014320653
5375	0.00026278372
5381.25	0.00013295151
5387.5	0.00024007753
5393.75	0.00023674841
5400	0.00021351972
5406.25	0.00034550476
5412.5	0.00014702325
5418.75	0.00024057499
5425	0.0001780345
5431.25	8.2139437E-5
5437.5	0.00019445562
5443.75	0.00031595381
5450	0.0001320193
5456.25	0.00015411907
5462.5	0.00019446718
5468.75	0.0001667726
5475	0.00012332225
5481.25	0.0001100183
5487.5	0.00022760106
5493.75	0.00040691868
5500	0.00024607422
5506.25	0.00026225402
5512.5	0.0001032271
5518.75	8.7819754E-5
5525	0.00013240596
5531.25	0.00021326572
5537.5	5.0959586E-5
5543.75	0.00026755146
5550	0.00030623729
5556.25	0.0001250613
5562.5	0.00034762234
5568.75	3.1210077E-5
5575	0.00021907049
5581.25	0.00027469977
5587.5	0.00019418617
5593.75	0.00041261248
5600	0.00022093174
5606.25	0.00010755172
5612.5	0.00032619782
5618.75	0.00025354665
5625	8.6050424E-5
5631.25	0.00025332229
5637.5	0.00029184259
5643.75	0.0001465317
5650	5.1766935E-5
5656.25	0.000219583
5662.5	3.8379072E-5
5668.75	0.0002630069
5675	0.00044891084
5681.25	0.00036839674
5687.5	0.00019552355
5693.75	0.00025604195
5700	0.0004336055
5706.25	0.00027991996
5712.5	0.00035183457
5718.75	0.00021975424
5725	0.00015441481
5731.25	0.00054279333
5737.5	0.00021006043
5743.75	0.00058657488
5750	0.00032935539
5756.25	0.00040595921
5762.5	5.8503708E-5
5768.75	0.00028144798
5775	0.0002219334
5781.25	9.479981E-5
5787.5	0.00012937182
5793.75	0.00019328772
5800	0.00074374086
5806.25	0.00011369583
5812.5	0.00014289245
5818.75	0.00026345118
5825	0.00061464546
5831.25	3.3449839E-5
5837.5	0.00028093786
5843.75	0.00017832917
5850	0.00023291484
5856.25	0.00046794771
5862.5	0.00040943872
5868.75	0.00038709433
5875	0.0003064631
5881.25	0.00034266337
5887.5	0.00017930345
5893.75	0.00028250895
5900	0.00030959885
5906.25	0.00033418023
5912.5	0.00059163579
5918.75	0.00013049626
5925	0.00021247579
5931.25	0.00018840237
5937.5	0.0003701139
5943.75	0.00028133115
5950	0.00023102164
5956.25	0.00071938672
5962.5	0.00031269859
5968.75	0.00018253992
5975	0.0003466985
5981.25	0.00038063843
5987.5	0.00013085855
5993.75	0.00020765677
6000	0.00016794181
6006.25	0.00010754512
6012.5	0.00025727295
6018.75	0.00044075659
6025	0.00016858257
6031.25	0.00035102066
6037.5	0.00055863735
6043.75	0.00026101627
6050	0.00033387232
6056.25	0.00060285981
6062.5	0.00037955482
6068.75	0.00043957756
6075	0.00049964155
6081.25	0.00038648031
6087.5	0.00012762083
6093.75	0.00015369343
6100	0.0002501562
6106.25	0.00089903924
6112.5	0.00040968505
6118.75	0.00067610066
6125	0.00020532118
6131.25	0.00036724518
6137.5	0.00021743456
6143.75	0.00057554944
6150	0.00025301254
6156.25	0.00074887644
6162.5	0.00089584363
6168.75	9.1547259E-5
6175	0.00016308428
6181.25	0.00016036698
6187.5	0.00049121984
6193.75	0.00072407135
6200	0.00025863611
6206.25	0.00022848148
6212.5	0.00040504672
6218.75	0.00013369436
6225	8.8471546E-5
6231.25	0.00050325849
6237.5	0.00019933029
6243.75	0.00020977121
6250	0.00082654355
6256.25	0.00023638107
6262.5	0.00031333598
6268.75	0.00023082573
6275	0.00032196725
6281.25	0.00027469699
6287.5	0.00080010406
6293.75	0.00011028436
6300	0.00050643971
6306.25	0.00037846695
6312.5	0.00053431186
6318.75	0.00071319514
6325	0.00043339677
6331.25	0.00041339544
6337.5	8.6714928E-5
6343.75	0.00039543016
6350	0.00049896749
6356.25	0.00051787952
6362.5	0.000443067
6368.75	0.0006473027
6375	0.00050033652
6381.25	0.00030292624
6387.5	0.00028791521
6393.75	0.00038942702
6400	0.00057362657
6406.25	0.00032479162
6412.5	0.00024794136
6418.75	0.00049770041
6425	0.00032677028
6431.25	7.0322847E-5
6437.5	0.00062789288
6443.75	0.00026142003
6450	0.00094032629
6456.25	0.00057397194
6462.5	0.0002927024
6468.75	0.00069205884
6475	0.00044451098
6481.25	0.0010354432
6487.5	0.00033395301
6493.75	0.00027499139
6500	0.00060105532
6506.25	0.00068798781
6512.5	0.00032835929
6518.75	0.00058824098
6525	0.00027229062
6531.25	0.00026020308
6537.5	9.6506258E-5
6543.75	0.0003330344
6550	0.00023222493
6556.25	0.00023051079
6562.5	0.0001836268
6568.75	0.0004999032
6575	0.00035295249
6581.25	0.00034135714
6587.5	0.00069574797
6593.75	0.0006148874
6600	0.00022493303
6606.25	0.0010387545
6612.5	0.00047996892
6618.75	0.00028858268
6625	0.0006143432
6631.25	0.00013776522
6637.5	0.00054625578
6643.75	7.5579989E-5
6650	0.00049428382
6656.25	0.00016639362
6662.5	0.00024139559
6668.75	0.00034092717
6675	0.00017883037
6681.25	0.00012285791
6687.5	0.0007871687
6693.75	0.00031293791
6700	0.00062564822
6706.25	0.0010690037
6712.5	0.00053910686
6718.75	0.00087094073
6725	0.00041937809
6731.25	5.4520869E-5
6737.5	0.00039114611
6743.75	0.00045598681
6750	0.00044715006
6756.25	0.00085927011
6762.5	0.00060986399
6768.75	0.00022157875
6775	0.00041704108
6781.25	0.00048876475
6787.5	0.00049862283
6793.75	0.00030524401
6800	0.00041834507
6806.25	0.00040038914
6812.5	2.6094335E-5
6818.75	0.00024380235
6825	0.00066626415
6831.25	0.00022104304
6837.5	0.0011912627
6843.75	0.00037853976
6850	0.00041528589
6856.25	0.00021728113
6862.5	1.9763405E-5
6868.75	7.213448E-5
6875	0.00054353335
6881.25	0.00041495467
6887.5	0.00017975224
6893.75	0.00044614284
6900	0.00083228375
6906.25	0.00048819382
6912.5	0.0002740022
6918.75	0.00042971747
6925	0.00045777751
6931.25	0.00061922343
6937.5	0.0004412179
6943.75	0.00061125061
6950	0.00057697129
6956.25	0.00018065716
6962.5	0.00015958879
6968.75	0.00031798999
6975	0.0002517361
6981.25	0.00043327564
6987.5	0.00062594256
6993.75	0.00043883232
7000	0.00094536212
7006.25	0.00026012132
7012.5	0.00057135866
7018.75	0.0002910518
7025	0.00046676828
7031.25	0.00052657187
7037.5	0.00021303166
7043.75	0.00027282169
7050	0.00080382297
7056.25	0.00049172486
7062.5	0.00091862355
7068.75	0.00024772826
7075	0.00032842116
7081.25	0.00076577846
7087.5	0.0005826007
7093.75	0.00056654398
7100	0.0004751524
7106.25	0.00057807156
7112.5	0.00068828668
7118.75	0.00071970108
7125	0.00019148538
7131.25	0.00027853507
7137.5	0.00061780215
7143.75	0.00041175699
7150	0.00033280228
7156.25	0.00016477038
7162.5	0.00048708041
7168.75	0.00039271437
7175	0.00020803248
7181.25	0.00026117632
7187.5	0.00011207919
7193.75	0.00045927303
7200	0.0003859727
7206.25	0.00060222362
7212.5	0.00020611633
7218.75	0.00054706829
7225	0.00044515441
7231.25	0.00068433517
7237.5	0.0003804063
7243.75	0.00074935009
7250	0.0011252347
7256.25	0.00044435866
7262.5	0.00049638701
7268.75	0.00053502397
7275	0.00040712914
7281.25	0.00071737153
7287.5	0.00039827345
7293.75	0.00056707834
7300	0.0002697027
7306.25	0.00024506665
7312.5	0.00028185775
7318.75	9.7957382E-5
7325	0.00043710826
7331.25	0.00027426362
7337.5	0.00075994075
7343.75	0.00037739031
7350	0.00040428126
7356.25	0.00066105476
7362.5	0.00020621282
7368.75	0.00023305939
7375	0.0001274127
7381.25	0.00039228246
7387.5	7.488661E-5
7393.75	0.00040181772
7400	0.00050042308
7406.25	0.00029584897
7412.5	0.00021580068
7418.75	0.00094716501
7425	0.00052127374
7431.25	0.0002923526
7437.5	0.00071001151
7443.75	0.00033144516
7450	0.00048687842
7456.25	0.00032469227
7462.5	0.00046939541
7468.75	0.00064819419
7475	0.00051343544
7481.25	0.00055823953
7487.5	0.00093272165
7493.75	0.00034716005
7500	0.00047465947
7506.25	0.00040344443
7512.5	0.00035330475
7518.75	0.00051315302
7525	0.00056825387
7531.25	0.00017672078
7537.5	0.00035710585
7543.75	0.0005017444
7550	0.0003368785
7556.25	9.7187406E-5
7562.5	0.00042034577
7568.75	0.00060955205
7575	0.00055810608
7581.25	0.00058447735
7587.5	0.00036193935
7593.75	0.0002941306
7600	0.00043900249
7606.25	0.00036492243
7612.5	0.00034746325
7618.75	0.00026495817
7625	0.00020813837
7631.25	0.00034190042
7637.5	0.00017710405
7643.75	9.4510923E-5
7650	0.00051392632
7656.25	0.00019612501
7662.5	0.00029393364
7668.75	0.00025272329
7675	0.00044480722
7681.25	0.00036443537
7687.5	0.00041781241
7693.75	0.00046412788
7700	0.0003940342
7706.25	0.00075860453
7712.5	0.00035919577
7718.75	0.0003006229
7725	0.00015180067
7731.25	0.00052876422
7737.5	0.00059034887
7743.75	0.00039538624
7750	0.00081515183
7756.25	0.00031354941
7762.5	0.00036021393
7768.75	0.00031026827
7775	0.00060021457
7781.25	7.9154818E-5
7787.5	0.0004322855
7793.75	0.00036632743
7800	0.00022156696
7806.25	0.00035390064
7812.5	0.0004845912
7818.75	0.00043786751
7825	0.00028244458
7831.25	0.00021769171
7837.5	0.00060374434
7843.75	0.00031206796
7850	0.0002285221
7856.25	9.7826994E-5
7862.5	0.00046110928
7868.75	0.00020616678
7875	0.0002078572
7881.25	0.00024290876
7887.5	0.00030676294
7893.75	0.00034359928
7900	0.00020754947
7906.25	0.00034653075
7912.5	0.00036169939
7918.75	0.00036291234
7925	0.0001073095
7931.25	0.00068712135
7937.5	0.00019302634
7943.75	8.8808068E-5
7950	3.6221226E-5
7956.25	0.00064856903
7962.5	0.00059507944
7968.75	0.00066663216
7975	0.00066821595
7981.25	0.00084338511
7987.5	0.0016150545
7993.75	0.0032396154
8000	0.014404013
8006.25	0.0026060282
8012.5	0.0017033265
8018.75	0.00078443761
8025	0.00063620434
8031.25	0.00089076955
8037.5	0.00051970216
8043.75	0.00034437531
8050	0.00054155195
8056.25	0.00072771106
8062.5	0.00029657398
8068.75	0.00054597936
8075	0.00034293481
8081.25	5.4430051E-5
8087.5	0.00021701385
8093.75	3.6803192E-5
8100	0.0007839813
8106.25	0.00029653305
8112.5	0.00040692564
8118.75	0.00067500081
8125	0.00026755171
8131.25	0.00049931529
8137.5	0.00028217568
8143.75	0.00069638404
8150	0.00028228039
8156.25	0.00023676736
8162.5	0.00037608282
8168.75	0.00048849945
8175	0.00025870034
8181.25	0.00036973468
8187.5	0.00041480379
8193.75	0.00027452507
8200	0.000428444
8206.25	0.00021507933
8212.5	6.8775312E-5
8218.75	0.00017962407
8225	0.00027805123
8231.25	0.00030320392
8237.5	0.00030919843
8243.75	8.2569575E-5
8250	0.00041305906
8256.25	9.5317904E-5
8262.5	0.0001108847
8268.75	0.00032177232
8275	0.00019824784
8281.25	0.00033319214
8287.5	0.00029166088
8293.75	0.00030136729
8300	0.00013956195
8306.25	0.00010382134
8312.5	0.00037259496
8318.75	6.3029116E-5
8325	0.00035925648
8331.25	0.00018453698
8337.5	0.00035318089
8343.75	0.00041282257
8350	0.00040249354
8356.25	0.00030646146
8362.5	0.00020172224
8368.75	0.00012069103
8375	0.00028050302
8381.25	0.00023054981
8387.5	0.00041110839
8393.75	0.00037398697
8400	0.00022031284
8406.25	0.00021123755
8412.5	0.00017779474
8418.75	0.00030803166
8425	0.00037834241
8431.25	0.00028357235
8437.5	0.00039812379
8443.75	0.00037912655
8450	0.00018557662
8456.25	0.00040170128
8462.5	0.00049227611
8468.75	0.00031358587
8475	0.00014652461
8481.25	0.00023883113
8487.5	0.00017878307
8493.75	0.0001873993
8500	6.7587252E-5
8506.25	0.00033796766
8512.5	2.5456011E-5
8518.75	0.00035824134
8525	1.4214551E-5
8531.25	0.00011559325
8537.5	0.00014784888
8543.75	0.000405951
8550	0.00041846622
8556.25	0.00024736938
8562.5	0.00028099604
8568.75	0.00031267714
8575	4.3098931E-5
8581.25	0.00038368828
8587.5	0.00032934392
8593.75	0.00030733711
8600	0.00042079496
8606.25	0.00014265138
8612.5	9.2183305E-5
8618.75	0.00037628444
8625	0.00016143223
8631.25	9.1660232E-5
8637.5	0.00013898889
8643.75	0.00018816811
8650	0.00041136453
8656.25	0.00022564021
8662.5	0.00031863176
8668.75	0.00017780097
8675	0.00027856442
8681.25	0.00070946289
8687.5	0.00024684272
8693.75	0.00035635791
8700	0.00025824251
8706.25	0.0003657349
8712.5	7.3909011E-5
8718.75	0.00025317494
8725	5.6455275E-5
8731.25	0.000303781
8737.5	2.8449525E-5
8743.75	0.00049693767
8750	0.00026503884
8756.25	0.00033610331
8762.5	0.00031213243
8768.75	0.00013826634
8775	0.00032204014
8781.25	0.00022503971
8787.5	0.00035355452
8793.75	0.00016401112
8800	0.00011976809
8806.25	0.00015241112
8812.5	0.00017097762
8818.75	0.00064105058
8825	0.00011475281
8831.25	0.00020816469
8837.5	0.00024160675
8843.75	0.00011277977
8850	0.00035185371
8856.25	6.8398177E-5
8862.5	0.00013088372
8868.75	0.00039193344
8875	0.00023428262
8881.25	0.000260372
8887.5	1.9488253E-5
8893.75	0.00019684229
8900	0.00030210046
8906.25	4.1420578E-5
8912.5	0.000286902
8918.75	0.00018489047
8925	0.00041103813
8931.25	0.00015462026
8937.5	0.00017166107
8943.75	0.00015670175
8950	0.00023639536
8956.25	7.3879917E-5
8962.5	0.0001817623
8968.75	0.00033231059
8975	0.00027303485
8981.25	0.00042904905
8987.5	0.00027793222
8993.75	0.0004620074
9000	0.00012388056
9006.25	0.00016546956
9012.5	0.00018351824
9018.75	0.00013018889
9025	0.00022678731
9031.25	4.6714257E-5
9037.5	0.00021411438
9043.75	0.00032694304
9050	8.8432569E-5
9056.25	0.00011084804
9062.5	0.00029528286
9068.75	0.00014289351
9075	0.00017251312
9081.25	0.00031698209
9087.5	0.00017829852
9093.75	0.00028944926
9100	0.0002407597
9106.25	0.00031004336
9112.5	0.00029642377
9118.75	0.00052462544
9125	0.00018886163
9131.25	0.00022847675
9137.5	0.00047333005
9143.75	0.00022898653
9150	0.00021855985
9156.25	0.00034827417
9162.5	0.00021594111
9168.75	0.00013144894
9175	0.00019433007
9181.25	3.5284561E-5
9187.5	0.00017672164
9193.75	0.00019925692
9200	0.00039370409
9206.25	0.00010489844
9212.5	9.5915575E-5
9218.75	0.00021206359
9225	7.2697397E-5
9231.25	0.00010201094
9237.5	0.00010185564
9243.75	9.7847893E-5
9250	0.00016884339
9256.25	0.00043645506
9262.5	3.3664064E-5
9268.75	0.00021006289
9275	0.00019356461
9281.25	0.00041829367
9287.5	1.7975638E-5
9293.75	0.00021351312
9300	0.0003488438
9306.25	0.0003173577
9312.5	0.00015188202
9318.75	0.00017419941
9325	9.9315416E-5
9331.25	6.96452E-5
9337.5	0.00025364809
9343.75	0.00015296054
9350	0.0001098128
9356.25	0.00015508432
9362.5	0.0002028166
9368.75	9.6017106E-5
9375	0.00025151699
9381.25	0.00026428813
9387.5	8.4617289E-5
9393.75	0.0001219599
9400	0.00034221954
9406.25	0.00017802851
9412.5	0.00025550359
9418.75	0.00018216318
9425	8.2742739E-5
9431.25	0.00013297444
9437.5	0.00019895895
9443.75	0.0001050225
9450	0.00025933031
9456.25	0.00027812729
9462.5	0.00015457743
9468.75	0.00019175219
9475	0.00018386008
9481.25	0.00029133994
9487.5	4.3125521E-5
9493.75	0.00022515195
9500	0.00017916236
9506.25	8.430613E-5
9512.5	0.00027803197
9518.75	0.00018768427
9525	0.00012106633
9531.25	0.00023268854
9537.5	0.00010974263
9543.75	0.00030987358
9550	0.00015103181
9556.25	0.00019434557
9562.5	0.00032994164
9568.75	2.4860642E-5
9575	0.00015123895
9581.25	5.4706321E-5
9587.5	0.00026478089
9593.75	9.5790956E-5
9600	0.00010714479
9606.25	6.0949308E-5
9612.5	0.00010451862
9618.75	0.00013099403
9625	0.0001252242
9631.25	0.00018237656
9637.5	0.00023853878
9643.75	2.5577146E-5
9650	8.8012258E-5
9656.25	8.7745564E-5
9662.5	0.00012403395
9668.75	0.00028506698
9675	0.0002342554
9681.25	4.7946424E-5
9687.5	0.00017246724
9693.75	0.00029780711
9700	0.00017716686
9706.25	0.00011056665
9712.5	0.00031819866
9718.75	0.00013584665
9725	0.00016967704
9731.25	0.00015046459
9737.5	0.0001939321
9743.75	0.00014722323
9750	0.00026211076
9756.25	0.00012923463
9762.5	0.00012373653
9768.75	0.00024434131
9775	0.00018882057
9781.25	0.00022065567
9787.5	0.00018310348
9793.75	0.0001828458
9800	0.00023169285
9806.25	0.00021840565
9812.5	0.00032516094
9818.75	0.00025114809
9825	0.00021930799
9831.25	0.00010595747
9837.5	8.9648379E-5
9843.75	8.6224724E-5
9850	0.00032465072
9856.25	0.00032229213
9862.5	0.00016107933
9868.75	3.1224187E-5
9875	0.000142656
9881.25	0.00011611897
9887.5	0.000198298
9893.75	0.00015056615
9900	0.00019292178
9906.25	0.0002474854
9912.5	0.00012138256
9918.75	0.00027567558
9925	9.9753036E-5
9931.25	0.00025051625
9937.5	0.00017176041
9943.75	0.00020877514
9950	0.00013024731
9956.25	0.0001723205
9962.5	4.8854575E-5
9968.75	0.00019855906
9975	0.0002443229
9981.25	0.00027491402
9987.5	6.281257E-5
9993.75	8.8012391E-5
10000	0.00010018612
10006.25	0.00030857672
10012.5	0.00014758059
10018.75	0.00012213125
10025	0.00016723677
10031.25	0.00010899226
10037.5	0.00028680791
10043.75	0.0001180924
10050	0.00014121582
10056.25	7.0244071E-5
10062.5	0.00052267418
10068.75	0.00019761538
10075	0.00014511586
10081.25	0.00017486007
10087.5	8.591652E-5
10093.75	0.00033423673
10100	9.7510712E-5
10106.25	0.00018853494
10112.5	0.0001447262
10118.75	0.00025567865
10125	0.00023595884
10131.25	0.00012835621
10137.5	5.7142217E-5
10143.75	0.00022373571
10150	9.1037603E-5
10156.25	0.00020875393
10162.5	0.00014062693
10168.75	0.0003172963
10175	0.00014308401
10181.25	5.8871869E-5
10187.5	0.0001237107
10193.75	0.000130683
10200	0.00014497338
10206.25	0.00011364647
10212.5	0.00020746581
10218.75	6.0444518E-5
10225	0.00010881568
10231.25	0.0001811361
10237.5	0.00017222324
10243.75	6.5728613E-5
10250	0.00017199522
10256.25	0.0001332909
10262.5	0.00022837709
10268.75	0.00012921624
10275	0.00021975522
10281.25	0.0002534619
10287.5	9.6697169E-5
10293.75	0.00015337814
10300	0.00025230103
10306.25	0.00015240349
10312.5	0.00017705234
10318.75	0.00024729268
10325	0.00027166132
10331.25	7.305425E-5
10337.5	0.00017545281
10343.75	6.2680997E-5
10350	0.00020443888
10356.25	0.00026653085
10362.5	0.00011004381
10368.75	8.2622369E-6
10375	0.00016067035
10381.25	0.00021143859
10387.5	0.00045405917
10393.75	0.00024991786
10400	3.9117564E-5
10406.25	0.00013165362
10412.5	0.00019244495
10418.75	0.00025240754
10425	9.8210765E-5
10431.25	0.00025806728
10437.5	0.00016391445
10443.75	0.00022522897
10450	8.8667403E-5
10456.25	0.00018541581
10462.5	0.00022750271
10468.75	9.1514825E-5
10475	0.00030781096
10481.25	0.00020258285
10487.5	0.00020960787
10493.75	0.00021203848
10500	1.4259847E-5
10506.25	0.00015110758
10512.5	0.00011601318
10518.75	9.9713599E-5
10525	0.00019762042
10531.25	0.00022799244
10537.5	0.00024488454
10543.75	0.00032918603
10550	0.00012525398
10556.25	0.0001433761
10562.5	0.00028670117
10568.75	0.00033891547
10575	0.00010749587
10581.25	0.00024149387
10587.5	0.0001141789
10593.75	0.00016882295
10600	0.00022120246
10606.25	0.0003811296
10612.5	8.0462255E-5
10618.75	8.463535E-5
10625	4.7787549E-5
10631.25	0.00039765213
10637.5	0.00010592231
10643.75	0.00013195109
10650	0.00021900435
10656.25	0.00012872126
10662.5	0.00019762077
10668.75	0.00025942859
10675	0.00027127433
10681.25	0.00018598071
10687.5	0.00013564341
10693.75	0.00022899877
10700	0.00012850508
10706.25	0.00030792324
10712.5	0.00021964321
10718.75	0.0002685718
10725	0.00032167931
10731.25	0.00033824773
10737.5	9.9981899E-5
10743.75	7.3329793E-5
10750	0.00013067345
10756.25	0.00012551427
10762.5	0.00010252051
10768.75	0.00018987785
10775	0.00019890855
10781.25	0.00018786029
10787.5	0.00028214803
10793.75	0.00023419951
10800	0.00015065522
10806.25	4.1876091E-5
10812.5	0.00017569106
10818.75	3.0237505E-5
10825	0.00028926275
10831.25	0.00018342259
10837.5	8.3720341E-5
10843.75	0.0002161136
10850	0.00016081313
10856.25	0.00032983406
10862.5	0.00018855815
10868.75	0.00010073292
10875	0.00019133267
10881.25	0.00031926269
10887.5	5.1074209E-5
10893.75	0.00025072387
10900	9.4587463E-5
10906.25	0.0003445134
10912.5	0.00015702104
10918.75	9.8787578E-5
10925	0.00014142009
10931.25	0.0003421128
10937.5	0.0002105982
10943.75	8.8701207E-5
10950	0.0001170881
10956.25	0.00031180225
10962.5	0.00034194316
10968.75	0.00017414714
10975	0.00024904334
10981.25	9.0008331E-5
10987.5	0.00020424193
10993.75	9.2090175E-5
11000	0.00018519921
11006.25	0.00014146571
11012.5	0.00022266131
11018.75	0.00011914539
11025	0.00012462227
11031.25	0.00020708186
11037.5	0.00021493174
11043.75	0.00026136424
11050	0.00012453223
11056.25	8.9082798E-5
11062.5	0.00022756043
11068.75	0.00019798632
11075	0.00029097802
11081.25	3.8738638E-5
11087.5	0.00011804071
11093.75	0.00017437712
11100	0.00018766204
11106.25	0.00019509638
11112.5	0.00023821215
11118.75	0.0002536119
11125	0.00013585606
11131.25	0.00016209691
11137.5	0.00016955154
11143.75	0.00025763346
11150	0.0002365205
11156.25	2.6479408E-5
11162.5	0.00030454199
11168.75	0.00013851287
11175	0.00014732138
11181.25	5.3191964E-5
11187.5	0.0002913079
11193.75	6.5947238E-5
11200	0.0001066061
11206.25	7.2538351E-5
11212.5	0.00021065425
11218.75	0.00028477575
11225	0.00017556302
11231.25	0.00023639223
11237.5	0.00014474549
11243.75	8.0539487E-5
11250	0.00026753018
11256.25	0.00021506176
11262.5	7.7461278E-5
11268.75	0.00027743217
11275	0.00025782598
11281.25	0.00025558421
11287.5	0.00013729613
11293.75	0.0002527062
11300	0.00013036072
11306.25	0.00020791784
11312.5	0.00035999246
11318.75	0.00026789621
11325	0.00012266198
11331.25	2.6259968E-5
11337.5	7.840605E-5
11343.75	0.00014045391
11350	0.00016298975
11356.25	0.00026446515
11362.5	0.00010567402
11368.75	0.00023970349
11375	0.00014448211
11381.25	0.00021521143
11387.5	0.00019317656
11393.75	0.00015669054
11400	0.00021145322
11406.25	0.00011393556
11412.5	0.00022360059
11418.75	0.00024250685
11425	8.4282056E-5
11431.25	7.5655714E-5
11437.5	0.0001087028
11443.75	0.00020479545
11450	8.1443782E-5
11456.25	0.00016944037
11462.5	0.00039675656
11468.75	0.00020044802
11475	0.00020093283
11481.25	0.0002619524
11487.5	0.00024417599
11493.75	0.00019751416
11500	0.0002530892
11506.25	0.00023105538
11512.5	6.9760613E-5
11518.75	0.0001761339
11525	2.7070966E-5
11531.25	0.00019239227
11537.5	0.0003530251
11543.75	0.00016561132
11550	0.00026954188
11556.25	0.00018139357
11562.5	0.00036405114
11568.75	0.00036167408
11575	0.00025026904
11581.25	0.00031703607
11587.5	0.00034514332
11593.75	0.00034819277
11600	6.1074973E-5
11606.25	0.00028724778
11612.5	0.00026613382
11618.75	0.00034078564
11625	0.00019122947
11631.25	0.00014259868
11637.5	0.00017669723
11643.75	0.0001657903
11650	1.6606975E-5
11656.25	0.00012486724
11662.5	0.00024189646
11668.75	0.00014467538
11675	0.00019793151
11681.25	0.00016380765
11687.5	0.00014640527
11693.75	0.00030155316
11700	0.00017752805
11706.25	0.00015485795
11712.5	9.0630888E-5
11718.75	0.00037410059
11725	0.00015512563
11731.25	6.8454052E-5
11737.5	0.00017704561
11743.75	0.00021343293
11750	0.00015045817
11756.25	0.0002329011
11762.5	2.4347723E-5
11768.75	0.00023143038
11775	0.00030773274
11781.25	0.00027216316
11787.5	0.00010766021
11793.75	5.3435132E-5
11800	0.00023923225
11806.25	0.00035031803
11812.5	0.00020248657
11818.75	0.00035824745
11825	0.00017907517
11831.25	0.00017812239
11837.5	0.00027519771
11843.75	0.00013446477
11850	0.00019593218
11856.25	0.00015163733
11862.5	0.00022739476
11868.75	0.00034414088
11875	0.00026714951
11881.25	0.00012237681
11887.5	9.5594684E-5
11893.75	0.00024409321
11900	0.00013088045
11906.25	0.00020317512
11912.5	0.00021893901
11918.75	0.00024395789
11925	0.00026042876
11931.25	0.00025264631
11937.5	0.00019079027
11943.75	0.00025572984
11950	0.00046589829
11956.25	0.00013030289
11962.5	0.00021312552
11968.75	0.00030945057
11975	9.9919788E-5
11981.25	0.00018847773
11987.5	0.00035206585
11993.75	0.00036612962
12000	0.00034356817
12006.25	0.00039922063
12012.5	0.00029209263
12018.75	0.0002323874
12025	0.00024934447
12031.25	0.00028436065
12037.5	0.00018805214
12043.75	0.00022062731
12050	0.00017867603
12056.25	0.00015844797
12062.5	0.00023355133
12068.75	0.00014912145
12075	0.00012566172
12081.25	0.00012793578
12087.5	0.00010121903
12093.75	0.00029150334
12100	0.00024709804
12106.25	0.00028164215
12112.5	0.00023423084
12118.75	0.00013174886
12125	0.0003544238
12131.25	0.00029633377
12137.5	0.00024849795
12143.75	0.00020314639
12150	0.00017212834
12156.25	0.00018314687
12162.5	0.00020093983
12168.75	0.00040027222
12175	0.00029680185
12181.25	0.00019766154
12187.5	0.00013953298
12193.75	0.00030230768
12200	0.00024770202
12206.25	0.00044990952
12212.5	0.0002698045
12218.75	8.7051731E-5
12225	0.00035487899
12231.25	0.00030416355
12237.5	0.00030612298
12243.75	0.00033620211
12250	0.00016534937
12256.25	6.2749733E-5
12262.5	0.00032036184
12268.75	0.0003282282
12275	8.2767995E-5
12281.25	0.00028147386
12287.5	0.00035284159
12293.75	0.00033810943
12300	0.00011513083
12306.25	0.00027705929
12312.5	0.00016294991
12318.75	0.00032548439
12325	6.8561769E-5
12331.25	0.00025900002
12337.5	0.00026407245
12343.75	0.00014590622
12350	0.00013386717
12356.25	0.00024649817
12362.5	0.00015759116
12368.75	0.00017115604
12375	0.00012746075
12381.25	0.00020406168
12387.5	0.00036935648
12393.75	0.00018584631
12400	0.00024276447
12406.25	0.00010359155
12412.5	0.00026296108
12418.75	0.00052669498
12425	0.00035793666
12431.25	0.00026749932
12437.5	0.0002025589
12443.75	0.0001898651
12450	0.00037846018
12456.25	0.0002809085
12462.5	0.00039441166
12468.75	0.00021161561
[truncated: 38,004 more rows]
