# Supplementary material for: Electrically activated ferroelectric nematic microrobots
Source: Nat Commun. 2024 Aug 20;15:6928. doi: 10.1038/s41467-024-50226-y (PMC11336208; doi:10.1038/s41467-024-50226-y)
Supplement: Supplementary file 11 — Source Data [file 41467_2024_50226_MOESM11_ESM.zip › Figure4/fswp/f09000U090.csv]

ASCII data file created with TiePie Multi Channel software. www.tiepie.com.
2023-09-22 15:22:33 633m
Frequency	FFT1
Hz	V
0	0.015200281
6.25	0.0025410649
12.5	0.0031354111
18.75	0.0035541733
25	0.0013390002
31.25	0.00051907299
37.5	0.001564017
43.75	0.0017655043
50	0.0099166966
56.25	0.0025765484
62.5	0.0020261516
68.75	0.0023148304
75	0.0014500803
81.25	0.00062142374
87.5	0.00074666096
93.75	0.00060665276
100	0.0020668216
106.25	0.0009617469
112.5	0.0021164122
118.75	0.0045163214
125	0.001004685
131.25	0.0015247837
137.5	0.0012905867
143.75	0.0025275949
150	0.0020851339
156.25	0.0025522979
162.5	0.0028692724
168.75	0.0031152249
175	0.0016161806
181.25	0.00033162849
187.5	0.0049254082
193.75	0.0011315759
200	0.003434343
206.25	0.0072331966
212.5	0.00092208913
218.75	0.012726282
225	0.0014345436
231.25	0.0055409318
237.5	0.020001027
243.75	0.0013099737
250	0.0048048567
256.25	0.0065311536
262.5	0.0082273205
268.75	0.0096914089
275	0.015979514
281.25	0.017023153
287.5	0.03598592
293.75	0.0183586
300	0.0043926759
306.25	0.011585549
312.5	0.013149177
318.75	0.012372786
325	0.001908017
331.25	0.0069837823
337.5	0.0026372091
343.75	0.017456919
350	0.011283231
356.25	0.0054379526
362.5	0.0015534603
368.75	0.0036404617
375	0.0093647127
381.25	0.0028184165
387.5	0.0055358121
393.75	0.0339508
400	0.0030698951
406.25	0.0050859501
412.5	0.012616226
418.75	0.0070687907
425	0.015750291
431.25	0.038102411
437.5	0.012580103
443.75	0.0064362492
450	0.0022793789
456.25	0.0031246215
462.5	0.0044808241
468.75	0.0021682436
475	0.0085493884
481.25	0.0058136262
487.5	0.008365554
493.75	0.015423501
500	0.0080468017
506.25	0.0021922748
512.5	0.0073781824
518.75	0.011811025
525	0.0064101602
531.25	0.007282037
537.5	0.005411859
543.75	0.00252268
550	0.0059689207
556.25	0.0059386748
562.5	0.0010589769
568.75	0.0027492558
575	0.0034426906
581.25	0.0012556833
587.5	0.0013677722
593.75	0.001325593
600	0.0096357754
606.25	0.0086113216
612.5	0.0057888402
618.75	0.00039685123
625	0.0034998059
631.25	0.0073474817
637.5	0.0012514882
643.75	0.0020115587
650	0.0031410147
656.25	0.0043697327
662.5	0.0017610377
668.75	0.0016064736
675	0.0042043594
681.25	0.00077981469
687.5	0.0035765089
693.75	0.0016692983
700	0.0038416763
706.25	0.0012073716
712.5	0.00027276935
718.75	0.0022339098
725	0.0014091847
731.25	0.00095053187
737.5	0.00071172976
743.75	0.0026876407
750	0.0030722125
756.25	0.0027844573
762.5	0.0026066472
768.75	0.0020741971
775	0.0020780314
781.25	0.0029674326
787.5	0.0023745909
793.75	0.0024008095
800	0.0027881402
806.25	0.0015659213
812.5	0.0019055902
818.75	0.0021799894
825	0.002213106
831.25	0.0013812922
837.5	0.0041298139
843.75	0.0030199929
850	0.0010919995
856.25	0.0014341298
862.5	0.0020662956
868.75	0.0027370539
875	0.004889896
881.25	0.005958962
887.5	0.0048041621
893.75	0.0013527786
900	0.0024847924
906.25	0.00057287429
912.5	0.00077927137
918.75	0.0033503936
925	0.0017365263
931.25	0.0018455081
937.5	0.0021644651
943.75	0.0011652225
950	0.00346562
956.25	0.0022400901
962.5	0.0020107289
968.75	0.00036169077
975	0.0046688708
981.25	0.0033273236
987.5	0.0041535103
993.75	0.0035787793
1000	0.0016286892
1006.25	0.0041443173
1012.5	0.0020629272
1018.75	0.0038073842
1025	0.0032964081
1031.25	0.0036771772
1037.5	0.0033708924
1043.75	0.001191388
1050	0.0040819063
1056.25	0.0041345421
1062.5	0.0015642577
1068.75	0.0021730849
1075	0.00068138867
1081.25	0.0059700322
1087.5	0.0022453382
1093.75	0.0016466716
1100	0.004921873
1106.25	0.0055676623
1112.5	0.005469897
1118.75	0.0010758678
1125	0.0059493291
1131.25	0.0040421976
1137.5	0.0027452258
1143.75	0.0035864779
1150	0.0039130593
1156.25	0.0029541249
1162.5	0.00082272994
1168.75	0.003813869
1175	0.0029935074
1181.25	0.003856613
1187.5	0.0031495479
1193.75	0.0026999433
1200	0.005549474
1206.25	0.0024832816
1212.5	0.0043782238
1218.75	0.0034148933
1225	0.0026307593
1231.25	0.0023529534
1237.5	0.0039806293
1243.75	0.0036367498
1250	0.0033234737
1256.25	0.0096968121
1262.5	0.0081015609
1268.75	0.0050566488
1275	0.0042826908
1281.25	0.00079631765
1287.5	0.0027364721
1293.75	0.0029184024
1300	0.0034586195
1306.25	0.0010557764
1312.5	0.00099190701
1318.75	0.002166482
1325	0.00090778824
1331.25	0.00092483093
1337.5	0.0037083676
1343.75	0.0025075899
1350	0.001511222
1356.25	0.0016494348
1362.5	0.00093712607
1368.75	0.0020990872
1375	0.00050407331
1381.25	0.00073905514
1387.5	0.00063194201
1393.75	0.0010773648
1400	0.0015614275
1406.25	0.0011979872
1412.5	0.00051874649
1418.75	0.0022800132
1425	0.0020246668
1431.25	0.0017150836
1437.5	0.0021263892
1443.75	0.00028753164
1450	0.0025030947
1456.25	0.0010233051
1462.5	0.0010689577
1468.75	0.00036967401
1475	0.0013283849
1481.25	0.00082653822
1487.5	0.00062892163
1493.75	0.00095818301
1500	0.0010420244
1506.25	0.00055882912
1512.5	0.0021931994
1518.75	0.00072968403
1525	0.00058630516
1531.25	0.002144427
1537.5	0.00064281569
1543.75	0.00053380779
1550	0.0012911597
1556.25	0.00080789036
1562.5	0.0012298165
1568.75	0.00099657476
1575	0.0012480829
1581.25	0.001148953
1587.5	0.0027219698
1593.75	0.00059536584
1600	0.0012130207
1606.25	0.00064246564
1612.5	0.00056672691
1618.75	0.00024773836
1625	0.0012612433
1631.25	0.00064922606
1637.5	0.0006501173
1643.75	0.00082133293
1650	0.0014189158
1656.25	0.00074463207
1662.5	0.00051650921
1668.75	0.00048879285
1675	0.00068199315
1681.25	0.001309471
1687.5	0.00059260988
1693.75	0.00050315583
1700	0.0010839156
1706.25	0.00050920577
1712.5	0.00048702988
1718.75	0.00058309192
1725	0.00073501316
1731.25	0.0008803315
1737.5	0.00024534727
1743.75	0.00020531101
1750	0.0010262473
1756.25	0.0005689639
1762.5	0.00030492372
1768.75	0.00093471676
1775	0.00042861617
1781.25	0.0014168052
1787.5	0.00047909224
1793.75	0.00096372699
1800	0.00032846507
1806.25	0.00045167487
1812.5	0.00045589512
1818.75	0.00046166591
1825	0.00017523989
1831.25	0.00066456536
1837.5	0.00038417513
1843.75	0.00088723681
1850	0.00031055543
1856.25	0.00070913847
1862.5	0.00020291797
1868.75	0.00013418576
1875	0.0003656892
1881.25	0.00011826342
1887.5	0.0019057323
1893.75	0.0012410126
1900	0.00026973757
1906.25	0.00084086777
1912.5	0.00074983544
1918.75	0.00026584152
1925	0.00036954876
1931.25	0.00037497475
1937.5	0.00024728455
1943.75	0.00039507672
1950	0.00038797438
1956.25	0.00025764422
1962.5	0.0011369112
1968.75	0.00084277586
1975	0.00066965771
1981.25	0.00057341727
1987.5	4.7972671E-5
1993.75	0.00045675682
2000	0.0018502709
2006.25	0.00071936169
2012.5	0.0007753434
2018.75	0.00034854976
2025	0.0002624938
2031.25	0.00017378293
2037.5	0.00067299471
2043.75	0.00080479956
2050	0.00064624108
2056.25	0.00080563174
2062.5	0.00065402429
2068.75	0.001104685
2075	0.00029731196
2081.25	0.00036650085
2087.5	0.0019114621
2093.75	0.0012491909
2100	0.0015396639
2106.25	0.00099354955
2112.5	0.00084179994
2118.75	0.00082185273
2125	0.00096253592
2131.25	0.00074537063
2137.5	0.00076621669
2143.75	0.0012101894
2150	0.00061080578
2156.25	0.0008688208
2162.5	0.00092387881
2168.75	0.006316589
2175	0.0011380715
2181.25	0.00055348649
2187.5	0.0003951968
2193.75	0.0024818022
2200	0.00084511572
2206.25	0.00092294674
2212.5	0.0017223598
2218.75	0.0011323933
2225	0.0013183134
2231.25	0.0009705799
2237.5	0.0012391019
2243.75	0.00047986335
2250	0.0011140678
2256.25	0.00033564448
2262.5	0.0021859965
2268.75	0.00062537704
2275	0.0013955502
2281.25	0.00076002531
2287.5	0.0013425685
2293.75	0.00061100511
2300	0.00066378799
2306.25	0.0004022675
2312.5	0.00030020974
2318.75	0.00058644439
2325	0.00097412503
2331.25	0.0020334488
2337.5	0.00090455909
2343.75	0.0011393297
2350	0.00073984235
2356.25	0.00048135871
2362.5	0.00266655
2368.75	0.0035849933
2375	0.0018139052
2381.25	0.0016423746
2387.5	0.0024043777
2393.75	0.001319343
2400	0.0013985074
2406.25	0.0015118677
2412.5	0.00064310672
2418.75	0.00022626451
2425	0.001293927
2431.25	0.0010331618
2437.5	0.00094851476
2443.75	0.00071823651
2450	0.0012733184
2456.25	0.0001451371
2462.5	0.0013273548
2468.75	0.0014208745
2475	0.00065690832
2481.25	0.00049721356
2487.5	0.00011664737
2493.75	0.00060270007
2500	0.0015030051
2506.25	0.00099280164
2512.5	0.00050589394
2518.75	0.00087392945
2525	0.00066922107
2531.25	0.0010777501
2537.5	0.00077408012
2543.75	0.0011849101
2550	0.0018262979
2556.25	0.0010684046
2562.5	0.00044910431
2568.75	0.00060066148
2575	0.00097514518
2581.25	0.00089622561
2587.5	0.00057113591
2593.75	0.0024278938
2600	0.00079666386
2606.25	0.0011897162
2612.5	0.0010249457
2618.75	0.00032337178
2625	0.0008259839
2631.25	0.0006201369
2637.5	0.0010074891
2643.75	0.00064417398
2650	0.00091306492
2656.25	0.0003404719
2662.5	0.0013338737
2668.75	0.00063432111
2675	0.0013098269
2681.25	0.0011796769
2687.5	0.0013042882
2693.75	8.7921841E-5
2700	0.00064445051
2706.25	0.00050187104
2712.5	0.00043547811
2718.75	0.00057780322
2725	0.0012342768
2731.25	0.0008916999
2737.5	0.00031289568
2743.75	0.0014014256
2750	0.00038547193
2756.25	0.00063448925
2762.5	0.00049313853
2768.75	0.0014525805
2775	0.0010063773
2781.25	0.0019943522
2787.5	0.0031850113
2793.75	0.00099459228
2800	0.0013329564
2806.25	0.001550739
2812.5	0.00063660032
2818.75	0.0008438825
2825	0.0021829958
2831.25	0.0045344357
2837.5	0.00090844933
2843.75	0.00057388655
2850	0.00026913707
2856.25	0.00053887511
2862.5	0.00079161761
2868.75	0.0011076909
2875	0.00050453854
2881.25	0.0014431561
2887.5	0.00053611379
2893.75	0.00016800365
2900	0.00090247089
2906.25	0.0010102844
2912.5	0.00058314542
2918.75	0.00024746423
2925	0.00050661265
2931.25	0.00029988996
2937.5	0.00075056844
2943.75	0.00013973927
2950	0.00082033029
2956.25	0.0004672067
2962.5	0.00093589819
2968.75	0.00089320011
2975	0.0013528778
2981.25	0.00047354993
2987.5	0.001296763
2993.75	2.714697E-5
3000	0.00049138239
3006.25	0.0012716259
3012.5	0.0013653073
3018.75	0.0006137331
3025	0.00076923979
3031.25	0.0014757997
3037.5	0.00025524478
3043.75	0.00020019467
3050	0.0010014312
3056.25	0.0018833985
3062.5	0.00072207297
3068.75	0.00027475014
3075	0.00051794294
3081.25	0.0010871633
3087.5	0.0010891896
3093.75	0.00072302704
3100	0.00053673439
3106.25	0.00076986648
3112.5	0.00078551245
3118.75	0.0007375755
3125	0.0015170586
3131.25	0.00085502995
3137.5	0.00047701627
3143.75	0.0015976081
3150	0.00012990127
3156.25	0.0015269145
3162.5	0.00039980246
3168.75	0.00077671611
3175	0.0004611979
3181.25	0.00062720488
3187.5	0.00077586409
3193.75	0.00030990631
3200	0.00047220441
3206.25	0.000197303
3212.5	0.00092606205
3218.75	0.00062904767
3225	0.00048921762
3231.25	0.00032599597
3237.5	0.00018081117
3243.75	5.4181858E-5
3250	0.00082434983
3256.25	0.0005489437
3262.5	7.1483636E-5
3268.75	0.00043454752
3275	0.00050880721
3281.25	0.00049646307
3287.5	0.00011062609
3293.75	0.00043171351
3300	0.00070341291
3306.25	0.00063427198
3312.5	0.00023672246
3318.75	0.00023090566
3325	0.00036829302
3331.25	0.0004131543
3337.5	0.00038162849
3343.75	0.00043464337
3350	0.00047863357
3356.25	0.00056621754
3362.5	0.00032834519
3368.75	0.00016913022
3375	0.00024354178
3381.25	0.00036989922
3387.5	0.00068224864
3393.75	0.00050663837
3400	0.0001563669
3406.25	0.00038506695
3412.5	0.00064474089
3418.75	0.00031812882
3425	0.00047576331
3431.25	7.1068064E-5
3437.5	0.00072056383
3443.75	0.00021698149
3450	0.00018031068
3456.25	0.00011876036
3462.5	0.00011816284
3468.75	0.00031057603
3475	0.00036339675
3481.25	0.00032579517
3487.5	9.3954599E-5
3493.75	0.0006623346
3500	0.0001723783
3506.25	0.00010629706
3512.5	0.00025291836
3518.75	0.00032346022
3525	0.00038372719
3531.25	0.0011401175
3537.5	0.00031184009
3543.75	0.00025226762
3550	0.0002134258
3556.25	0.00029695925
3562.5	0.00029307632
3568.75	0.00015178746
3575	0.00012460289
3581.25	0.00035286823
3587.5	0.00037511185
3593.75	0.00026093762
3600	0.00016353608
3606.25	0.0002929244
3612.5	0.00048507928
3618.75	0.00024721456
3625	0.00017095546
3631.25	0.00043298818
3637.5	0.00012229433
3643.75	0.00020188047
3650	0.00024185786
3656.25	0.00029396029
3662.5	0.00015715249
3668.75	0.00025180381
3675	0.00062126596
3681.25	0.00031918127
3687.5	0.00037032208
3693.75	0.00026180698
3700	0.00049364266
3706.25	0.00039851857
3712.5	0.00042551011
3718.75	8.9672113E-5
3725	0.00020120917
3731.25	0.00037777232
3737.5	0.00021048269
3743.75	0.00041143914
3750	0.00034301424
3756.25	0.00027634478
3762.5	0.0001364627
3768.75	0.00029366426
3775	0.00013455457
3781.25	0.00018983345
3787.5	0.00054841274
3793.75	0.00025242408
3800	0.00032470371
3806.25	0.00028525862
3812.5	7.2863788E-5
3818.75	0.00014054228
3825	0.00022312196
3831.25	0.0001780073
3837.5	2.4448554E-5
3843.75	0.00048519604
3850	0.00042112102
3856.25	0.00019981005
3862.5	0.00020217965
3868.75	9.0647625E-5
3875	0.00041058472
3881.25	4.0021465E-5
3887.5	0.0004133254
3893.75	0.00038080482
3900	0.00010324917
3906.25	0.00025877091
3912.5	0.00016425683
3918.75	0.00011937425
3925	0.0002219937
3931.25	0.00038198746
3937.5	0.00011292721
3943.75	0.00025230287
3950	0.00016920712
3956.25	8.585014E-5
3962.5	0.00017642108
3968.75	0.00060919431
3975	0.00033548029
3981.25	0.00048812963
3987.5	0.00032977576
3993.75	0.00028345635
4000	0.00030742994
4006.25	0.00021514336
4012.5	0.00018685983
4018.75	0.0004300436
4025	0.00027607337
4031.25	0.00051400245
4037.5	0.00043576995
4043.75	0.00030906851
4050	0.00011360914
4056.25	0.00051618223
4062.5	0.00026251207
4068.75	0.00032440383
4075	8.2670054E-5
4081.25	7.3112804E-5
4087.5	0.00012315026
4093.75	0.00022440888
4100	0.00025871811
4106.25	0.00010993033
4112.5	0.00018376156
4118.75	4.9103708E-6
4125	0.0003143797
4131.25	0.00056651028
4137.5	0.00029657657
4143.75	0.00013157851
4150	0.00010731187
4156.25	0.00016267673
4162.5	5.4291687E-5
4168.75	0.00040202123
4175	0.00019082248
4181.25	0.00037004726
4187.5	0.00030384929
4193.75	0.00026166568
4200	0.00020332325
4206.25	0.00020473994
4212.5	0.00045492418
4218.75	0.0002580271
4225	0.00010431308
4231.25	0.000261111
4237.5	0.00016034097
4243.75	6.6340006E-5
4250	0.00037782574
4256.25	0.00013614754
4262.5	0.00025316224
4268.75	0.00022971975
4275	0.00021619276
4281.25	0.00022357907
4287.5	0.00032790071
4293.75	8.4903023E-5
4300	0.00039803674
4306.25	0.00016357345
4312.5	0.00020466466
4318.75	0.0001641777
4325	0.00017876192
4331.25	9.7558104E-5
4337.5	7.1783337E-5
4343.75	0.00033742078
4350	0.00020386539
4356.25	0.00023722017
4362.5	0.0001375263
4368.75	0.00014354602
4375	9.6355713E-5
4381.25	6.1260229E-5
4387.5	0.00030249087
4393.75	0.00019007882
4400	0.00024338835
4406.25	0.00042626177
4412.5	0.00022107179
4418.75	0.00015420645
4425	5.4835494E-5
4431.25	0.00021984279
4437.5	0.00012162473
4443.75	0.00019033862
4450	0.00012114621
4456.25	0.00033032529
4462.5	0.00030436535
4468.75	1.2111329E-5
4475	0.00030942778
4481.25	0.00012648883
4487.5	0.00018697158
4493.75	0.00040017777
4500	0.00015603836
4506.25	0.00023704226
4512.5	0.00033483243
4518.75	0.00017670269
4525	0.00023806863
4531.25	6.3188851E-5
4537.5	0.0003629827
4543.75	0.0002607133
4550	0.00026262621
4556.25	0.00036218318
4562.5	0.00032725877
4568.75	0.00011692308
4575	7.4854664E-5
4581.25	0.00010771985
4587.5	0.00014977357
4593.75	0.00010728977
4600	0.00012719793
4606.25	0.00012799781
4612.5	0.00025767822
4618.75	0.00025759422
4625	0.00013486761
4631.25	5.1970851E-5
4637.5	0.00025229209
4643.75	0.00021080024
4650	0.00018868795
4656.25	0.00028097249
4662.5	0.00022090745
4668.75	0.00015376269
4675	0.00011451535
4681.25	0.00018153218
4687.5	0.00028605366
4693.75	0.00018681657
4700	0.00011348191
4706.25	0.00016958993
4712.5	0.00024295751
4718.75	2.6668248E-5
4725	0.00017049802
4731.25	0.0001928165
4737.5	7.4617417E-5
4743.75	0.00016665694
4750	0.00018154471
4756.25	6.6302815E-5
4762.5	0.00026944111
4768.75	0.00011287717
4775	0.0002703195
4781.25	0.00029264222
4787.5	9.6112353E-5
4793.75	0.00010689223
4800	0.0002130225
4806.25	0.0001032276
4812.5	0.00016278652
4818.75	3.2783201E-5
4825	6.3532977E-5
4831.25	0.00013136228
4837.5	0.00026083125
4843.75	0.00035671583
4850	0.00020294621
4856.25	9.5682402E-5
4862.5	0.00011615263
4868.75	0.00016862848
4875	9.8760825E-5
4881.25	0.00017678513
4887.5	0.00017233334
4893.75	0.00017589397
4900	0.00015109455
4906.25	0.00011138109
4912.5	0.00016435035
4918.75	0.0001394169
4925	0.00024364856
4931.25	0.00034558909
4937.5	0.00027488576
4943.75	8.3080719E-5
4950	0.00014306211
4956.25	0.00020298127
4962.5	0.00011283601
4968.75	1.7929636E-5
4975	0.00036117456
4981.25	7.3292911E-5
4987.5	0.00015481002
4993.75	0.00012211565
5000	0.00018171135
5006.25	6.0188236E-5
5012.5	0.00034299047
5018.75	0.00010175089
5025	0.00024509035
5031.25	0.00038245823
5037.5	0.0003918685
5043.75	5.8476657E-5
5050	0.00010976105
5056.25	0.0002826541
5062.5	0.00020497948
5068.75	0.00047077117
5075	0.00033651272
5081.25	0.00027863964
5087.5	0.00024976951
5093.75	9.1221242E-5
5100	0.00011688626
5106.25	0.00021082356
5112.5	7.3018334E-5
5118.75	0.00021252055
5125	6.1980615E-5
5131.25	0.00021874115
5137.5	0.00019936523
5143.75	0.00026604235
5150	8.5147816E-5
5156.25	0.00013866968
5162.5	0.00017510722
5168.75	0.00020568516
5175	0.00024803759
5181.25	7.8308421E-5
5187.5	7.6038635E-5
5193.75	0.00019801646
5200	0.00011348861
5206.25	5.0592097E-5
5212.5	0.00021403147
5218.75	0.00023682716
5225	0.00022868949
5231.25	0.00014133722
5237.5	3.2828487E-5
5243.75	0.00018057011
5250	0.00014193025
5256.25	0.00034667637
5262.5	8.9911521E-5
5268.75	0.00011274215
5275	0.00020214058
5281.25	0.00022068183
5287.5	0.00016705858
5293.75	0.00043741325
5300	0.00050254496
5306.25	0.0002055805
5312.5	0.00024813081
5318.75	9.8263014E-5
5325	0.00015391123
5331.25	0.00028310962
5337.5	0.00041485101
5343.75	0.00011718662
5350	0.00019355374
5356.25	0.00027062353
5362.5	0.00018423853
5368.75	0.00030797419
5375	3.6343256E-5
5381.25	0.0004173999
5387.5	0.00038127167
5393.75	6.898009E-5
5400	0.00032048693
5406.25	0.00037667925
5412.5	0.00020297888
5418.75	0.00024396946
5425	0.00030307208
5431.25	0.00019792647
5437.5	0.00015820102
5443.75	0.00011898118
5450	0.00015639229
5456.25	0.00020752912
5462.5	9.203505E-5
5468.75	0.00021358894
5475	5.4846403E-5
5481.25	0.00022982794
5487.5	0.00029654177
5493.75	0.00026530294
5500	0.00024707786
5506.25	0.00031819346
5512.5	0.00024786965
5518.75	2.2533846E-5
5525	0.00054485018
5531.25	0.00037070561
5537.5	0.00014654834
5543.75	3.1227417E-5
5550	0.00042096996
5556.25	0.0002728632
5562.5	0.00040276429
5568.75	0.00023419878
5575	0.00015814376
5581.25	0.00028913431
5587.5	0.00037797464
5593.75	0.00014177656
5600	0.00024110053
5606.25	9.6145186E-5
5612.5	0.00023024532
5618.75	8.8730225E-5
5625	0.00023706801
5631.25	0.0002465386
5637.5	0.00015331989
5643.75	0.00036770842
5650	0.00024574028
5656.25	0.00021017572
5662.5	0.00053195254
5668.75	5.8329361E-5
5675	0.00025672977
5681.25	0.00041423808
5687.5	0.00024049892
5693.75	0.00038453996
5700	0.00032301983
5706.25	0.00024641095
5712.5	0.00020241576
5718.75	0.00019893647
5725	0.00021259238
5731.25	0.00030854549
5737.5	0.00028077586
5743.75	0.00027494543
5750	0.00026509981
5756.25	0.00016497259
5762.5	0.00023332135
5768.75	0.0002499506
5775	0.00042739923
5781.25	0.00033771247
5787.5	0.00057987887
5793.75	0.00018544747
5800	0.00029021895
5806.25	0.00030249464
5812.5	0.00022298797
5818.75	0.0002832885
5825	0.00027022018
5831.25	0.00029821842
5837.5	0.00034000902
5843.75	0.00014950419
5850	0.00051843194
5856.25	0.00012941974
5862.5	0.00023816527
5868.75	0.00035389602
5875	0.00033027072
5881.25	0.00024837113
5887.5	8.3532869E-5
5893.75	0.00028811063
5900	0.00050660762
5906.25	0.00039500713
5912.5	0.00017102511
5918.75	0.00045919793
5925	0.00045181605
5931.25	0.00016269349
5937.5	0.00026081973
5943.75	0.00031920165
5950	0.00039152241
5956.25	0.00051436486
5962.5	0.00042807362
5968.75	0.00018601151
5975	0.00032216006
5981.25	0.0001857878
5987.5	0.00019592313
5993.75	0.00022558935
6000	0.00022868635
6006.25	0.0003735517
6012.5	0.00048693173
6018.75	0.00019825575
6025	0.00020949716
6031.25	5.2432861E-5
6037.5	0.0003654972
6043.75	0.00019139782
6050	0.00034290332
6056.25	0.00016390134
6062.5	0.00017818315
6068.75	0.00028036249
6075	0.00028308399
6081.25	0.00047715475
6087.5	0.00062451245
6093.75	0.00014240496
6100	0.00039343795
6106.25	0.00024550776
6112.5	0.00026086075
6118.75	0.00054625023
6125	0.00053370362
6131.25	0.00045088466
6137.5	0.00049776594
6143.75	0.00012036477
6150	0.00036059854
6156.25	0.00031736412
6162.5	0.00023152903
6168.75	0.00036521872
6175	0.0002529921
6181.25	0.00022435181
6187.5	0.00065718297
6193.75	0.00024830892
6200	5.9591891E-5
6206.25	0.00032404209
6212.5	0.00045569372
6218.75	0.00020465555
6225	0.00022532902
6231.25	9.512244E-5
6237.5	0.00037034095
6243.75	0.00049498068
6250	0.00087551055
6256.25	0.0004296807
6262.5	0.00032873877
6268.75	0.00030816385
6275	0.00066007601
6281.25	0.00075975293
6287.5	0.00023283408
6293.75	7.7515872E-5
6300	0.00022863904
6306.25	0.00028792147
6312.5	0.00093920363
6318.75	0.00020419188
6325	0.00032268476
6331.25	0.00013379263
6337.5	0.00030313273
6343.75	0.00029460521
6350	0.00060338359
6356.25	0.0002159816
6362.5	0.00034876097
6368.75	0.00045034341
6375	0.00031015334
6381.25	0.00039184283
6387.5	3.5521948E-5
6393.75	0.00045946371
6400	0.00030110103
6406.25	0.00053016826
6412.5	3.7654165E-5
6418.75	2.1944572E-5
6425	0.00055839393
6431.25	0.00041590583
6437.5	0.0001811293
6443.75	0.00034798031
6450	0.00018392989
6456.25	0.00072995975
6462.5	0.00062193827
6468.75	0.00018271809
6475	0.0001600104
6481.25	0.00050904322
6487.5	0.00035087085
6493.75	0.00019620917
6500	0.00041903219
6506.25	0.00046491827
6512.5	0.00048200356
6518.75	0.00022401832
6525	0.00056663741
6531.25	0.00068889351
6537.5	0.00041285286
6543.75	0.00034011342
6550	0.00028227242
6556.25	0.00034826659
6562.5	0.00015680178
6568.75	0.00053565474
6575	9.3032808E-5
6581.25	0.00026933257
6587.5	0.00052483672
6593.75	0.00057939458
6600	0.00025567898
6606.25	0.00025209562
6612.5	0.00065270001
6618.75	0.00074939741
6625	0.00040388454
6631.25	0.00060595853
6637.5	0.00055058042
6643.75	0.0006583436
6650	0.0001621702
6656.25	0.00063545056
6662.5	0.00032850329
6668.75	0.00040907067
6675	0.00059633996
6681.25	0.00053050403
6687.5	0.00077490516
6693.75	0.00037720801
6700	0.00043603896
6706.25	0.00049656955
6712.5	0.00085874134
6718.75	0.00063517453
6725	0.00097944368
6731.25	0.00073725549
6737.5	0.0006426995
6743.75	0.00042005334
6750	0.0011010251
6756.25	0.00038470554
6762.5	0.00069261228
6768.75	0.00072905881
6775	0.00035754055
6781.25	0.00099382853
6787.5	0.00033731936
6793.75	0.00056415117
6800	0.00051737365
6806.25	0.000469802
6812.5	0.00070996965
6818.75	0.00047568706
6825	0.00043744035
6831.25	0.00010264893
6837.5	0.00056991954
6843.75	0.00030607939
6850	0.00042605859
6856.25	0.00018299956
6862.5	0.00038108361
6868.75	0.00054508384
6875	7.5529855E-5
6881.25	0.00055469126
6887.5	0.00044078174
6893.75	0.00038505324
6900	0.00040714527
6906.25	0.00030666567
6912.5	0.00011653772
6918.75	0.0012262277
6925	0.00049550781
6931.25	0.00030599014
6937.5	0.00017301393
6943.75	0.00013659827
6950	0.00039304671
6956.25	0.00083082746
6962.5	0.00031919189
6968.75	0.00037381639
6975	0.00036910477
6981.25	0.00040392238
6987.5	0.00020603996
6993.75	0.00035211321
7000	0.00023528516
7006.25	0.0004258685
7012.5	0.00039627813
7018.75	0.00049987611
7025	0.00064217349
7031.25	0.00089450209
7037.5	0.00039102061
7043.75	0.00051361384
7050	0.00069365203
7056.25	0.00044166287
7062.5	0.00019762878
7068.75	0.00020120739
7075	3.8930494E-5
7081.25	0.00063563498
7087.5	0.00056285326
7093.75	0.00010406203
7100	0.00049512763
7106.25	0.00023221146
7112.5	0.00058954088
7118.75	0.00025408487
7125	0.00065300192
7131.25	0.00054823234
7137.5	0.00066352263
7143.75	0.00062250619
7150	0.00046733784
7156.25	0.00056263457
7162.5	0.00047241732
7168.75	0.00023605392
7175	0.00041597858
7181.25	0.00026782791
7187.5	0.00012237248
7193.75	0.00049538613
7200	0.00046051676
7206.25	0.00029331411
7212.5	0.00015033682
7218.75	0.0005457015
7225	0.00033762383
7231.25	0.0001594825
7237.5	0.00026396743
7243.75	0.00018768396
7250	0.00046217931
7256.25	0.00043331117
7262.5	0.00038716068
7268.75	0.00010993692
7275	0.0003394172
7281.25	0.0001886038
7287.5	0.00057418846
7293.75	0.00014979142
7300	0.0010379227
7306.25	0.00052114748
7312.5	0.0004074929
7318.75	0.00042206261
7325	0.00045926226
7331.25	0.0005022472
7337.5	0.0002716167
7343.75	0.00033053527
7350	0.00016456899
7356.25	0.00021208445
7362.5	0.00035683138
7368.75	0.00011804768
7375	0.00055475584
7381.25	0.00051982771
7387.5	0.00026793939
7393.75	0.00040650974
7400	0.00012830267
7406.25	0.00048459169
7412.5	8.0106708E-5
7418.75	0.00039544111
7425	0.0002222162
7431.25	0.00054831811
7437.5	0.00047547789
7443.75	0.00020965249
7450	0.00038096813
7456.25	0.00096600549
7462.5	0.00058115262
7468.75	0.0003197996
7475	0.00076171349
7481.25	0.00028752414
7487.5	0.00055688273
7493.75	0.00054469158
7500	0.00046678302
7506.25	0.00085195816
7512.5	0.00037922466
7518.75	0.00039438075
7525	0.0004973138
7531.25	0.00036764934
7537.5	0.00058310889
7543.75	0.00032472051
7550	0.00057678312
7556.25	0.00030772235
7562.5	0.00039817849
7568.75	0.00053771765
7575	0.00064246383
7581.25	0.00045599299
7587.5	0.00029569057
7593.75	0.00030582881
7600	3.857115E-5
7606.25	0.00061745518
7612.5	0.00055417439
7618.75	0.00033971673
7625	0.00033439481
7631.25	0.0005106214
7637.5	0.0001686635
7643.75	0.00013817336
7650	0.000564147
7656.25	0.00056834605
7662.5	0.00042781119
7668.75	0.00056844869
7675	0.00037496259
7681.25	0.00068004
7687.5	0.00022127478
7693.75	0.00035597175
7700	0.0003711241
7706.25	0.00023507627
7712.5	0.00023518326
7718.75	0.00018549671
7725	0.00064718234
7731.25	0.00040380376
7737.5	0.00014401119
7743.75	0.00051800676
7750	0.00022829172
7756.25	0.00013974839
7762.5	0.00065737118
7768.75	8.6904414E-5
7775	9.507789E-5
7781.25	0.00033115249
7787.5	0.00052566232
7793.75	0.00019439061
7800	0.00039752151
7806.25	8.289199E-5
7812.5	0.00035979589
7818.75	0.00034193998
7825	0.00016123099
7831.25	0.00048146615
7837.5	0.00044839722
7843.75	0.00027773493
7850	4.074882E-5
7856.25	0.00033307442
7862.5	0.00063432173
7868.75	0.00031284373
7875	0.00016182617
7881.25	0.00016626249
7887.5	0.00023178105
7893.75	0.00033545138
7900	0.00030464525
7906.25	0.00030873778
7912.5	0.00036212448
7918.75	0.00021288268
7925	0.00058761913
7931.25	0.00053584695
7937.5	0.00016044801
7943.75	7.9407028E-5
7950	0.00085051468
7956.25	0.00031158915
7962.5	0.00021410097
7968.75	0.00019707099
7975	0.00017275254
7981.25	0.00018161394
7987.5	0.00029878866
7993.75	9.8224667E-5
8000	0.00015943616
8006.25	0.00055331166
8012.5	0.0001400137
8018.75	0.00013568295
8025	9.3223285E-5
8031.25	0.00018178474
8037.5	0.00048974367
8043.75	0.00028250443
8050	0.00019118201
8056.25	0.00038947957
8062.5	0.00026999658
8068.75	0.00021031163
8075	0.00013844657
8081.25	7.0263657E-5
8087.5	6.8484722E-5
8093.75	0.00042484836
8100	0.00025080387
8106.25	0.00022847908
8112.5	0.00047306612
8118.75	0.00040957512
8125	0.0003364178
8131.25	0.00024719874
8137.5	0.00024963677
8143.75	4.235133E-5
8150	0.00033682348
8156.25	0.00034034642
8162.5	0.00041335688
8168.75	0.00014801771
8175	0.00053067412
8181.25	0.00022777162
8187.5	0.00029648875
8193.75	7.5875314E-5
8200	2.2167611E-5
8206.25	0.00030580421
8212.5	0.00010168943
8218.75	0.0003086563
8225	0.00056549646
8231.25	0.00039223993
8237.5	0.00020410338
8243.75	0.00011280731
8250	0.00013826357
8256.25	0.00048497372
8262.5	8.6486395E-5
8268.75	0.00014939977
8275	0.0005124939
8281.25	0.00034510937
8287.5	0.00017901665
8293.75	0.00015424767
8300	6.750797E-5
8306.25	0.00036148126
8312.5	0.00018270344
8318.75	7.5704925E-5
8325	0.00027723312
8331.25	0.00028765992
8337.5	0.00014111391
8343.75	0.00018953956
8350	0.00018973444
8356.25	0.00028370359
8362.5	0.00012709072
8368.75	0.00028767132
8375	6.9940249E-5
8381.25	9.4606096E-5
8387.5	0.00015226977
8393.75	0.0002174609
8400	9.8364228E-5
8406.25	0.00012416813
8412.5	0.0004460961
8418.75	0.00029006466
8425	3.6112681E-5
8431.25	0.00022678123
8437.5	0.00010184416
8443.75	0.00011979298
8450	5.7241684E-5
8456.25	0.00027222378
8462.5	0.00020227912
8468.75	0.00037857557
8475	0.00041504276
8481.25	0.00010808804
8487.5	0.00026049328
8493.75	0.00041479975
8500	0.00038538211
8506.25	0.00030803267
8512.5	9.2361944E-5
8518.75	0.00013135213
8525	0.00020700415
8531.25	0.00035199168
8537.5	0.00023768658
8543.75	0.00019526731
8550	5.2585124E-5
8556.25	0.00038594667
8562.5	0.00012241914
8568.75	0.00048375572
8575	0.00034243216
8581.25	9.4717941E-5
8587.5	0.00015359783
8593.75	8.4859405E-5
8600	0.00026081469
8606.25	0.00018031344
8612.5	0.00030915637
8618.75	0.00012411098
8625	1.7648751E-5
8631.25	6.8401242E-5
8637.5	0.00010898291
8643.75	0.00055579483
8650	9.780405E-5
8656.25	0.00025246945
8662.5	0.00030610357
8668.75	0.00030929204
8675	0.00044208454
8681.25	8.8777204E-5
8687.5	0.00029993977
8693.75	9.0363244E-5
8700	0.00037932276
8706.25	0.00020584696
8712.5	0.00022393577
8718.75	0.00025468335
8725	0.00042667448
8731.25	0.00012349642
8737.5	0.00036951652
8743.75	5.4071318E-5
8750	9.0700774E-5
8756.25	0.00047276536
8762.5	0.00016378429
8768.75	0.00020491394
8775	0.00029121955
8781.25	0.00016282834
8787.5	0.00016199471
8793.75	0.00030992356
8800	0.00019547823
8806.25	0.00012336911
8812.5	0.00036665677
8818.75	0.00035316449
8825	8.7732805E-5
8831.25	0.00022113581
8837.5	6.9074029E-5
8843.75	0.00024887578
8850	0.00024086584
8856.25	0.00011219906
8862.5	0.00034451583
8868.75	0.00015737281
8875	8.0194582E-5
8881.25	2.2037813E-5
8887.5	5.2684591E-5
8893.75	0.00017462502
8900	0.00030949006
8906.25	0.00013058101
8912.5	0.00020279252
8918.75	0.00021693763
8925	7.9430971E-5
8931.25	0.00020562823
8937.5	0.00040489393
8943.75	0.00019836244
8950	0.0002690437
8956.25	0.00013608753
8962.5	0.00031784588
8968.75	0.00023738766
8975	0.00012118876
8981.25	0.00042437955
8987.5	0.00081721381
8993.75	0.0082525396
9000	0.00083921917
9006.25	5.2419844E-5
9012.5	0.0002921806
9018.75	0.00036906711
9025	0.00022111114
9031.25	7.5343093E-5
9037.5	0.00022188086
9043.75	8.2540116E-5
9050	0.0002235537
9056.25	0.00017985798
9062.5	0.00023241294
9068.75	5.0944751E-5
9075	0.00028183359
9081.25	0.00031509016
9087.5	0.00015035087
9093.75	0.00013241248
9100	0.00016539153
9106.25	0.00028706367
9112.5	0.00028012495
9118.75	0.00021989331
9125	0.00015047734
9131.25	0.00025889287
9137.5	0.00015927942
9143.75	0.00018489531
9150	5.1008584E-5
9156.25	0.00018254167
9162.5	0.00027376542
9168.75	0.00020370085
9175	0.00040712153
9181.25	6.1596182E-5
9187.5	8.6761916E-5
9193.75	0.00010774846
9200	4.5088231E-5
9206.25	0.00011582495
9212.5	0.00022609976
9218.75	0.00021075187
9225	0.00010218266
9231.25	0.00020214835
9237.5	0.00032132497
9243.75	0.00021230355
9250	0.00024258636
9256.25	8.9162071E-5
9262.5	0.00016844438
9268.75	0.00013444782
9275	0.00021494263
9281.25	0.00012708332
9287.5	6.184679E-5
9293.75	0.0002138514
9300	0.00019426188
9306.25	0.00031530391
9312.5	0.00024783433
9318.75	8.994345E-5
9325	0.00017969176
9331.25	0.00014433119
9337.5	0.00019249592
9343.75	9.0158288E-5
9350	0.00015946811
9356.25	0.00011196628
9362.5	5.0010899E-5
9368.75	0.0003362096
9375	0.00012401032
9381.25	0.0002613478
9387.5	5.4287592E-5
9393.75	7.3199611E-5
9400	0.00010916171
9406.25	2.7028995E-5
9412.5	0.00018218071
9418.75	0.00021009667
9425	0.00010226906
9431.25	0.00012786779
9437.5	0.00021490631
9443.75	0.00014018649
9450	9.7989089E-6
9456.25	0.00015890011
9462.5	0.00023686175
9468.75	3.399656E-5
9475	0.0001616913
9481.25	0.00022430059
9487.5	0.00010763951
9493.75	0.00011674517
9500	0.00012111517
9506.25	8.4141761E-5
9512.5	0.00012793023
9518.75	4.0009164E-5
9525	5.2058857E-5
9531.25	6.1336065E-5
9537.5	0.00014823277
9543.75	3.3304618E-5
9550	9.513513E-6
9556.25	0.00020597075
9562.5	0.00041905479
9568.75	6.2680378E-5
9575	0.00041403286
9581.25	0.00011699298
9587.5	0.00030344758
9593.75	0.00029762915
9600	0.00029882515
9606.25	7.8605718E-5
9612.5	0.00015909082
9618.75	7.7489857E-5
9625	0.00015120693
9631.25	0.00012704882
9637.5	7.6540322E-5
9643.75	8.9173566E-5
9650	0.00010302824
9656.25	0.00013580359
9662.5	8.5566914E-5
9668.75	9.4232488E-5
9675	3.40556E-5
9681.25	0.00013509898
9687.5	0.00010287721
9693.75	7.0040919E-5
9700	0.00018945764
9706.25	4.3113063E-5
9712.5	0.00012232748
9718.75	0.00025824003
9725	0.00023730983
9731.25	6.2982089E-5
9737.5	1.5049705E-5
9743.75	5.6622031E-5
9750	0.0001063441
9756.25	8.1799296E-5
9762.5	4.6280242E-5
9768.75	0.00014543841
9775	8.469942E-5
9781.25	0.00015659448
9787.5	0.00016716899
9793.75	0.00025957056
9800	0.00017939674
9806.25	5.8087097E-5
9812.5	8.2595493E-5
9818.75	0.00014036575
9825	0.00016515877
9831.25	0.00017182431
9837.5	5.1395313E-5
9843.75	0.0001494459
9850	0.0002599515
9856.25	0.00024399352
9862.5	0.00019108301
9868.75	0.00021513853
9875	5.0174607E-5
9881.25	0.00018191075
9887.5	0.00015672062
9893.75	2.9391946E-5
9900	0.0001006343
9906.25	0.00018243431
9912.5	0.00020018108
9918.75	0.00015253138
9925	8.3067952E-5
9931.25	0.00016124168
9937.5	8.3830093E-5
9943.75	9.8827612E-5
9950	0.00014087662
9956.25	0.00014662359
9962.5	0.00015107242
9968.75	8.0915004E-5
9975	6.1083155E-5
9981.25	7.7549816E-5
9987.5	0.00023887622
9993.75	0.000110722
10000	0.00015981886
10006.25	0.00012474953
10012.5	0.00023585957
10018.75	8.2387184E-5
10025	0.00015421552
10031.25	0.00022336172
10037.5	0.00020439455
10043.75	0.00010993499
10050	9.6397872E-5
10056.25	2.6840366E-5
10062.5	0.00021269794
10068.75	0.00024524938
10075	0.00024645195
10081.25	7.8172479E-5
10087.5	0.00011763462
10093.75	0.00026964032
10100	0.00026662538
10106.25	0.00015487139
10112.5	9.4823729E-5
10118.75	3.0690371E-6
10125	0.00016603945
10131.25	0.00015488201
10137.5	0.00020872402
10143.75	8.412802E-5
10150	0.00013216694
10156.25	0.0001822619
10162.5	0.000195351
10168.75	0.00011434597
10175	0.00029517516
10181.25	0.00011120304
10187.5	4.9731975E-5
10193.75	0.00011467266
10200	5.7668955E-5
10206.25	5.8549766E-5
10212.5	8.3944869E-5
10218.75	0.00013012096
10225	6.8417775E-5
10231.25	0.0001015399
10237.5	0.00015107662
10243.75	0.00016395624
10250	0.00012040439
10256.25	0.00019578514
10262.5	0.00017145903
10268.75	0.00011047443
10275	2.6482079E-5
10281.25	8.5333442E-5
10287.5	0.00025858501
10293.75	6.7280253E-5
10300	0.00015261053
10306.25	0.00011252991
10312.5	0.00015082226
10318.75	0.00028492468
10325	4.9740972E-5
10331.25	4.9666693E-5
10337.5	0.00015418211
10343.75	8.9711505E-5
10350	0.00024619652
10356.25	0.00019008174
10362.5	2.5224001E-5
10368.75	0.00021959934
10375	0.00031725742
10381.25	0.00021578032
10387.5	8.7329405E-5
10393.75	5.7345014E-5
10400	0.00018205243
10406.25	6.0226746E-5
10412.5	0.00015676055
10418.75	0.00010922816
10425	8.4350945E-5
10431.25	6.2995977E-5
10437.5	0.00018563463
10443.75	5.7438997E-5
10450	0.00029907529
10456.25	0.0002522413
10462.5	6.6966759E-5
10468.75	6.3328692E-5
10475	5.7158969E-5
10481.25	0.00017685941
10487.5	0.0001726867
10493.75	0.00013204467
10500	9.3804951E-5
10506.25	0.00012547186
10512.5	0.00019669041
10518.75	0.00012810352
10525	0.000168442
10531.25	7.3162296E-5
10537.5	0.00013138062
10543.75	0.00012604463
10550	0.00016338768
10556.25	7.8867044E-5
10562.5	0.00016051611
10568.75	1.0935632E-5
10575	0.0002124826
10581.25	5.9769898E-5
10587.5	0.00028024029
10593.75	6.7668288E-5
10600	0.00018043201
10606.25	0.0001927589
10612.5	4.2418449E-5
10618.75	8.9284267E-5
10625	0.00018596782
10631.25	0.00018166294
10637.5	9.9154861E-5
10643.75	7.6116647E-5
10650	2.4791542E-5
10656.25	0.00018921574
10662.5	0.00016338057
10668.75	0.00012694278
10675	0.00018187095
10681.25	0.00010209278
10687.5	0.00012422334
10693.75	4.3344763E-5
10700	0.00011410319
10706.25	3.8092327E-5
10712.5	0.00021960341
10718.75	0.00010274462
10725	0.00022909925
10731.25	0.00015457009
10737.5	0.00037218196
10743.75	0.00016907507
10750	0.00013303093
10756.25	0.0002546815
10762.5	0.00010039995
10768.75	7.5199093E-5
10775	0.00021180265
10781.25	0.00018815169
10787.5	6.3081576E-5
10793.75	8.6123254E-5
10800	0.00020375574
10806.25	0.0001136668
10812.5	0.00014248872
10818.75	0.00014990136
10825	8.5803993E-5
10831.25	0.00018599594
10837.5	0.00010651342
10843.75	0.00022878234
10850	0.00022775562
10856.25	0.00013512118
10862.5	8.3028842E-5
10868.75	0.00010148759
10875	0.0003668186
10881.25	0.00016342643
10887.5	0.00011376663
10893.75	6.4195838E-5
10900	0.00013541905
10906.25	0.00020197442
10912.5	0.00015272259
10918.75	5.5743508E-5
10925	0.00016447395
10931.25	7.7434963E-5
10937.5	0.00015137586
10943.75	0.00023252002
10950	7.3906041E-5
10956.25	0.00018586295
10962.5	0.00022833469
10968.75	0.00020719407
10975	0.0001049227
10981.25	0.00012241025
10987.5	8.4655586E-5
10993.75	7.3388364E-5
11000	7.7682043E-5
11006.25	0.00013884001
11012.5	0.00012476475
11018.75	9.2503047E-5
11025	6.82333E-5
11031.25	0.00018988186
11037.5	5.6342087E-5
11043.75	0.00014080998
11050	0.00012333036
11056.25	0.00024491523
11062.5	0.00017457227
11068.75	6.6664896E-5
11075	0.00024875543
11081.25	0.00022107889
11087.5	0.00019409792
11093.75	0.00034944292
11100	0.00015623434
11106.25	0.00011196247
11112.5	0.00011646085
11118.75	0.00012220532
11125	4.0011148E-5
11131.25	0.00021577333
11137.5	5.6308271E-5
11143.75	6.9129014E-5
11150	0.0001413322
11156.25	0.0001367811
11162.5	0.00014598723
11168.75	0.00024411594
11175	8.3348419E-5
11181.25	0.00019825727
11187.5	0.0002883568
11193.75	0.00012455418
11200	0.00012476049
11206.25	0.00014962894
11212.5	0.0001579306
11218.75	0.00013437202
11225	0.00012801775
11231.25	9.6310423E-5
11237.5	5.9692288E-5
11243.75	0.00013767767
11250	0.00010916273
11256.25	0.00019227412
11262.5	0.00011196163
11268.75	0.00012220935
11275	0.0001797617
11281.25	0.00017531272
11287.5	0.00010138838
11293.75	5.461405E-5
11300	0.00011513785
11306.25	3.7063191E-5
11312.5	0.00020679147
11318.75	9.679292E-5
11325	0.00013841722
11331.25	0.0001026419
11337.5	0.00018706051
11343.75	0.0001698376
11350	4.2319005E-5
11356.25	0.0001809459
11362.5	0.00012239898
11368.75	0.00021991116
11375	0.00021030477
11381.25	0.00011377384
11387.5	0.00025794242
11393.75	0.00012437176
11400	4.17026E-5
11406.25	0.00014341609
11412.5	0.00021539148
11418.75	0.00022895463
11425	5.5421011E-5
11431.25	6.8780326E-5
11437.5	0.00019912221
11443.75	2.474682E-5
11450	0.00030287577
11456.25	5.603971E-5
11462.5	3.815605E-5
11468.75	0.00012090093
11475	0.00017960076
11481.25	0.00018303974
11487.5	0.00011677507
11493.75	6.9568111E-5
11500	4.2207697E-5
11506.25	9.7968611E-5
11512.5	9.8288204E-5
11518.75	0.00012923755
11525	0.00013300996
11531.25	0.00011851331
11537.5	0.0001942215
11543.75	0.00016330413
11550	8.4962499E-5
11556.25	0.00016539269
11562.5	9.6735905E-5
11568.75	0.00018329329
11575	0.00021100927
11581.25	0.00011048557
11587.5	0.00016894687
11593.75	0.00010633948
11600	0.00014213808
11606.25	0.0002582661
11612.5	0.00025160531
11618.75	0.00015060253
11625	0.00018467358
11631.25	3.1737455E-5
11637.5	0.00013158222
11643.75	4.6528044E-5
11650	5.2371849E-5
11656.25	0.00010258356
11662.5	0.00012306312
11668.75	0.00015302532
11675	0.00017832159
11681.25	0.00010630712
11687.5	0.00012200282
11693.75	0.00011569048
11700	9.6090795E-5
11706.25	3.009883E-5
11712.5	0.00012133947
11718.75	3.8924674E-5
11725	7.2741066E-5
11731.25	2.6862813E-5
11737.5	8.580996E-5
11743.75	4.1467028E-5
11750	0.00011569902
11756.25	0.00017344753
11762.5	0.00017340669
11768.75	0.00018584864
11775	8.9770138E-5
11781.25	0.00018140576
11787.5	0.00012238222
11793.75	0.00014442713
11800	9.2512472E-5
11806.25	0.00020380142
11812.5	0.00016446453
11818.75	7.428251E-5
11825	0.0001388209
11831.25	0.00010214242
11837.5	0.00010105268
11843.75	0.00027210899
11850	3.1241629E-5
11856.25	0.00012041113
11862.5	0.00020580226
11868.75	0.00023094032
11875	0.0001443855
11881.25	6.9740899E-5
11887.5	0.0001505814
11893.75	0.00015398286
11900	0.000171314
11906.25	0.00024300002
11912.5	0.00012762088
11918.75	0.0002213891
11925	0.00013266008
11931.25	0.00016899271
11937.5	0.00019713282
11943.75	0.00010021436
11950	0.0001079167
11956.25	0.00014487112
11962.5	0.00021684845
11968.75	0.00010655329
11975	8.2484528E-5
11981.25	0.00010539885
11987.5	0.0003797665
11993.75	0.00013141418
12000	0.00010022759
12006.25	0.00012066616
12012.5	0.000208186
12018.75	6.8182877E-5
12025	0.00019295491
12031.25	5.5929384E-5
12037.5	0.0001556356
12043.75	0.00013166329
12050	7.0473232E-5
12056.25	0.00018884433
12062.5	0.00023694235
12068.75	0.00010136508
12075	0.00014458908
12081.25	0.00025032471
12087.5	0.00014553056
12093.75	0.00021124526
12100	2.0241408E-5
12106.25	7.0563942E-5
12112.5	0.0001418631
12118.75	0.00020247734
12125	9.4536051E-5
12131.25	3.6815885E-5
12137.5	2.0793175E-5
12143.75	0.00022169528
12150	0.00015750125
12156.25	9.1140685E-5
12162.5	0.00013840814
12168.75	0.0001160919
12175	9.4935589E-5
12181.25	0.00014243461
12187.5	0.00022046234
12193.75	0.00010992078
12200	9.9169101E-5
12206.25	0.00012731342
12212.5	0.00012235074
12218.75	7.0853146E-5
12225	0.0002785505
12231.25	0.00020135697
12237.5	0.00011209811
12243.75	0.00034438968
12250	0.00021052301
12256.25	8.2463676E-5
12262.5	0.00019878304
12268.75	0.00013566232
12275	2.0294587E-5
12281.25	0.00015777286
12287.5	0.00015265148
12293.75	0.00021979616
12300	0.00019497408
12306.25	3.5218485E-5
12312.5	0.00011033818
12318.75	0.00013117063
12325	0.00010428699
12331.25	3.5277504E-5
12337.5	0.00016104321
12343.75	0.00029145173
12350	0.00029487176
12356.25	8.5316802E-5
12362.5	0.00016486707
12368.75	0.00017370309
12375	0.00011008981
12381.25	0.00023237255
12387.5	9.623922E-5
12393.75	2.7011193E-5
12400	0.00017985177
12406.25	0.00024841914
12412.5	0.00030074003
12418.75	0.00016091127
12425	9.0233356E-5
12431.25	0.00021401711
12437.5	0.00017181233
12443.75	3.26013E-5
12450	0.00024718926
12456.25	0.00031956175
12462.5	0.00015366449
12468.75	0.00019382012
[truncated: 38,004 more rows]
