# Supplementary material for: Electrically activated ferroelectric nematic microrobots
Source: Nat Commun. 2024 Aug 20;15:6928. doi: 10.1038/s41467-024-50226-y (PMC11336208; doi:10.1038/s41467-024-50226-y)
Supplement: Supplementary file 11 — Source Data [file 41467_2024_50226_MOESM11_ESM.zip › Figure4/fswp/f10000U090.csv]

ASCII data file created with TiePie Multi Channel software. www.tiepie.com.
2023-09-22 15:22:57 176m
Frequency	FFT1
Hz	V
0	0.015538066
6.25	0.0033412091
12.5	0.0013489097
18.75	0.0035186978
25	0.00057530652
31.25	0.0013783342
37.5	0.00037537893
43.75	0.0027032664
50	0.0076058977
56.25	0.0021434999
62.5	0.0036769404
68.75	0.0012638186
75	0.00040212564
81.25	0.0010467346
87.5	0.0016089241
93.75	0.00019792206
100	0.0045234985
106.25	0.002998888
112.5	0.001445364
118.75	0.0057610672
125	0.0011716426
131.25	0.0011709391
137.5	0.002640629
143.75	0.0029514293
150	0.0028642128
156.25	0.012367393
162.5	0.003264154
168.75	0.0024321071
175	0.0045843776
181.25	0.0012985539
187.5	0.0050554
193.75	0.0060307996
200	0.0065510551
206.25	0.0038895188
212.5	0.0081809771
218.75	0.0054277655
225	0.0083303308
231.25	0.010743759
237.5	0.024311524
243.75	0.0057451215
250	0.0039152097
256.25	0.0043606615
262.5	0.0035132267
268.75	0.0064049165
275	0.015006945
281.25	0.0099156648
287.5	0.02213009
293.75	0.01343339
300	0.01728104
306.25	0.026735226
312.5	0.010305551
318.75	0.0094028469
325	0.009831261
331.25	0.0034672596
337.5	0.012885331
343.75	0.0033197477
350	0.0054130341
356.25	0.0052488305
362.5	0.0057995966
368.75	0.0049109534
375	0.0064491987
381.25	0.0096946049
387.5	0.0044004624
393.75	0.0133241
400	0.012834561
406.25	0.0061527309
412.5	0.013384417
418.75	0.010555721
425	0.01141023
431.25	0.016476966
437.5	0.020244464
443.75	0.005979625
450	0.0022603697
456.25	0.0079511343
462.5	0.0021067039
468.75	0.0049400004
475	0.0085206049
481.25	0.0081278721
487.5	0.0049101275
493.75	0.0087667466
500	0.0060228551
506.25	0.0024690579
512.5	0.0038841566
518.75	0.011111591
525	0.0035826827
531.25	0.0083153132
537.5	0.0068136562
543.75	0.0049130521
550	0.0060532432
556.25	0.0045049656
562.5	0.0045588456
568.75	0.0023467044
575	0.0018810568
581.25	0.00055958966
587.5	0.00099735926
593.75	0.0013476248
600	0.00094061192
606.25	0.0028714498
612.5	0.0016795629
618.75	0.0040469027
625	0.00039767527
631.25	0.0065750015
637.5	0.0021652217
643.75	0.0038919696
650	0.0041616594
656.25	0.00070743032
662.5	0.0035011188
668.75	0.00108546
675	0.00029135241
681.25	0.0019358167
687.5	0.0026916583
693.75	0.0011921162
700	0.0019844724
706.25	0.0017742035
712.5	0.00104764
718.75	0.0024073229
725	0.002234699
731.25	0.0010566619
737.5	0.000597096
743.75	0.00091754948
750	0.001494205
756.25	0.001619742
762.5	0.00079510426
768.75	0.0023481511
775	0.0022038402
781.25	0.0022240083
787.5	0.0040382558
793.75	0.0065485733
800	0.0026974543
806.25	0.0014708326
812.5	0.0026061753
818.75	0.0037054116
825	0.0042011719
831.25	0.0025949573
837.5	0.0043461956
843.75	0.0027181963
850	0.0032107822
856.25	0.0031641793
862.5	0.0035335801
868.75	0.0038084583
875	0.0023690787
881.25	0.0075640507
887.5	0.002682602
893.75	0.0019033863
900	0.005038079
906.25	0.0023853255
912.5	0.0026069745
918.75	0.001249693
925	0.001131229
931.25	0.0040512884
937.5	0.0038164011
943.75	0.0024290165
950	0.0043603735
956.25	0.0013504289
962.5	0.002217587
968.75	0.00096167432
975	0.0022937488
981.25	0.0025845879
987.5	0.0027927973
993.75	0.0079596438
1000	0.0023287767
1006.25	0.0045480696
1012.5	0.0011357931
1018.75	0.0027692429
1025	0.0024512932
1031.25	0.0021624442
1037.5	0.0013025684
1043.75	0.0067071043
1050	0.006508101
1056.25	0.0014939456
1062.5	0.0016500529
1068.75	0.0017748317
1075	0.001175101
1081.25	0.0061463571
1087.5	0.0014979089
1093.75	0.0036997458
1100	0.0040079185
1106.25	0.0032472309
1112.5	0.001847472
1118.75	0.0015930506
1125	0.0030672912
1131.25	0.0051869103
1137.5	0.0027816842
1143.75	0.0029102211
1150	0.0031269294
1156.25	0.00063590604
1162.5	0.002509825
1168.75	0.0022889356
1175	0.0037061977
1181.25	0.0011480926
1187.5	0.0056325926
1193.75	0.0065045227
1200	0.0041478508
1206.25	0.0017569702
1212.5	0.00064601593
1218.75	0.0013991093
1225	0.0072719047
1231.25	0.0026505718
1237.5	0.0040522024
1243.75	0.0041043779
1250	0.006236524
1256.25	0.016361766
1262.5	0.017906856
1268.75	0.0050106157
1275	0.005722681
1281.25	0.0014835985
1287.5	0.0018698845
1293.75	0.0011356316
1300	0.0010391
1306.25	0.0030218662
1312.5	0.0037092561
1318.75	0.0017139068
1325	0.0011322509
1331.25	0.00068089343
1337.5	0.00522092
1343.75	0.0023245601
1350	0.00045240244
1356.25	0.0010037288
1362.5	0.0019208829
1368.75	0.00073935971
1375	0.00088986079
1381.25	0.00057977165
1387.5	0.001331051
1393.75	0.0001975366
1400	0.0030552712
1406.25	0.00043195504
1412.5	0.0012863086
1418.75	0.00095073616
1425	0.0025560223
1431.25	0.0026111042
1437.5	0.0010616688
1443.75	0.0017455479
1450	0.0022250479
1456.25	0.0012953985
1462.5	0.0014953776
1468.75	0.0017948534
1475	0.00030295055
1481.25	0.00084973171
1487.5	0.0017016175
1493.75	0.0012858463
1500	0.00040585037
1506.25	0.00034888632
1512.5	0.0015094547
1518.75	0.00019111218
1525	0.00070604915
1531.25	0.0032345255
1537.5	0.0011031808
1543.75	0.0012409998
1550	0.00088583656
1556.25	0.00032572797
1562.5	0.0016072151
1568.75	0.00054448541
1575	0.0039663881
1581.25	0.0010152983
1587.5	0.0019957033
1593.75	0.00043902655
1600	0.00030371704
1606.25	0.0011256353
1612.5	0.0010483332
1618.75	0.0019969833
1625	0.00085203841
1631.25	0.0021988369
1637.5	0.00022658129
1643.75	0.00056261958
1650	0.00056273839
1656.25	0.00044969336
1662.5	0.00051222853
1668.75	5.6936228E-5
1675	0.00062354425
1681.25	0.0010909375
1687.5	0.00038297941
1693.75	0.00030329494
1700	0.0011172915
1706.25	0.0010558888
1712.5	0.00090348417
1718.75	0.00086909191
1725	0.00057031715
1731.25	0.0011730179
1737.5	8.1667841E-5
1743.75	0.00049920464
1750	0.00041016604
1756.25	0.00037972667
1762.5	0.00045925708
1768.75	0.00076515396
1775	0.00057868435
1781.25	0.00026600092
1787.5	0.00019736465
1793.75	0.00040681349
1800	0.00024909478
1806.25	0.00059105684
1812.5	0.00078784878
1818.75	0.00090750024
1825	0.00010448736
1831.25	0.00013795946
1837.5	0.00098671839
1843.75	0.00031358576
1850	0.00091854748
1856.25	0.0011860234
1862.5	0.00045313084
1868.75	0.0012004807
1875	0.00014716894
1881.25	0.00045359913
1887.5	0.0015272482
1893.75	0.00025840413
1900	0.0008408659
1906.25	0.00022068291
1912.5	0.00044316132
1918.75	0.00054601877
1925	0.0003874466
1931.25	0.00048714669
1937.5	0.00045998181
1943.75	0.00087397105
1950	0.0016301328
1956.25	0.00043472921
1962.5	0.0007470057
1968.75	0.00016351547
1975	0.00099437145
1981.25	0.00071992645
1987.5	0.00025616244
1993.75	0.00064154784
2000	0.00030188735
2006.25	0.00040361888
2012.5	0.00079698664
2018.75	0.00032643069
2025	0.00086540149
2031.25	0.00036532628
2037.5	0.00064228092
2043.75	0.00069218009
2050	0.00048042602
2056.25	0.00059227336
2062.5	0.0001705412
2068.75	0.00056357658
2075	0.00049326115
2081.25	0.00061557507
2087.5	0.00037605183
2093.75	0.0011862871
2100	0.00049176427
2106.25	0.0014610956
2112.5	0.00098003405
2118.75	0.00032843847
2125	0.0010958038
2131.25	0.0011446282
2137.5	0.00071743362
2143.75	0.0012868849
2150	0.00053135188
2156.25	0.00039435307
2162.5	0.00090882064
2168.75	0.002118387
2175	0.0012070722
2181.25	0.00073181176
2187.5	0.0012753105
2193.75	0.0002754749
2200	0.001193448
2206.25	0.00055171555
2212.5	0.00052513391
2218.75	0.00046703863
2225	0.0010219261
2231.25	0.00021280441
2237.5	0.00072312723
2243.75	0.0014151685
2250	0.0010272046
2256.25	0.00042216174
2262.5	0.0028406476
2268.75	0.0020162181
2275	0.0012861093
2281.25	0.00053223059
2287.5	0.0014387068
2293.75	0.00026243691
2300	0.0010323599
2306.25	0.00080944482
2312.5	0.0016155872
2318.75	0.00049288905
2325	0.00078819763
2331.25	0.00042414156
2337.5	0.00081418672
2343.75	0.00093369257
2350	0.0031627079
2356.25	0.0012617514
2362.5	0.00046369275
2368.75	0.0011713765
2375	0.0018848622
2381.25	0.00064945452
2387.5	0.0010702763
2393.75	0.00019431752
2400	0.00052865251
2406.25	0.0027202333
2412.5	0.00062619837
2418.75	0.00057092472
2425	0.0014098288
2431.25	0.00068358904
2437.5	0.00095504579
2443.75	0.00017040912
2450	0.00062056182
2456.25	0.00020448985
2462.5	0.00083924139
2468.75	0.00073357292
2475	0.00047766482
2481.25	0.00081852099
2487.5	0.00024336502
2493.75	0.00069155679
2500	0.00042738763
2506.25	0.0010784393
2512.5	0.001546098
2518.75	0.0028431853
2525	0.00011052696
2531.25	0.00091955024
2537.5	0.00061750586
2543.75	0.00039565598
2550	0.00089225172
2556.25	0.00094725231
2562.5	0.00037735598
2568.75	0.0018842625
2575	0.0011190073
2581.25	0.00050173451
2587.5	0.00057084578
2593.75	0.0018460769
2600	0.00092415407
2606.25	0.0012254837
2612.5	0.00057412409
2618.75	0.0011001742
2625	0.0010756112
2631.25	0.0013402121
2637.5	0.0016207039
2643.75	0.0018086172
2650	0.0008518907
2656.25	0.0013852925
2662.5	0.00117333
2668.75	0.00055724646
2675	0.0011962149
2681.25	0.0010383483
2687.5	0.001115624
2693.75	0.0012399074
2700	0.001028302
2706.25	0.0016858702
2712.5	0.00072328034
2718.75	0.0011566282
2725	0.00091476475
2731.25	0.0014969313
2737.5	0.0014790109
2743.75	0.00046498871
2750	0.0018548952
2756.25	0.0022604665
2762.5	0.00079093924
2768.75	0.0022572348
2775	0.0010380559
2781.25	0.00033705748
2787.5	0.0029232317
2793.75	0.0013263145
2800	0.0017975516
2806.25	0.00051858577
2812.5	0.0014128535
2818.75	0.00023118349
2825	0.0011573631
2831.25	0.0035472933
2837.5	0.00086717996
2843.75	0.0011213555
2850	0.00054923115
2856.25	0.001161907
2862.5	0.00079134413
2868.75	0.00047268544
2875	0.00046507399
2881.25	0.0012385202
2887.5	0.00060701043
2893.75	0.00057016081
2900	0.00086702906
2906.25	0.0011565166
2912.5	0.00051202912
2918.75	0.0010609351
2925	0.00058295257
2931.25	0.00062673109
2937.5	0.0007603226
2943.75	0.00041371479
2950	0.0011987581
2956.25	0.00023301086
2962.5	0.00061636809
2968.75	0.0011617845
2975	0.00076133907
2981.25	0.001832083
2987.5	0.0004713619
2993.75	0.00058433099
3000	0.0001384446
3006.25	0.00018171848
3012.5	0.0010902492
3018.75	0.00077122974
3025	0.00074302234
3031.25	0.00031375033
3037.5	0.0002396442
3043.75	0.0013709024
3050	0.00049845538
3056.25	0.00031727712
3062.5	0.0010192711
3068.75	0.0007655754
3075	0.00032016083
3081.25	0.00077535293
3087.5	0.00055502782
3093.75	0.00089186099
3100	0.0014120073
3106.25	0.00049276611
3112.5	0.00065520341
3118.75	0.00022151924
3125	0.00074056188
3131.25	0.00045315168
3137.5	0.00045764147
3143.75	0.0015370806
3150	0.0012503126
3156.25	0.00056313504
3162.5	0.00072928782
3168.75	0.00032327467
3175	0.00039233629
3181.25	0.00019744115
3187.5	0.00052728059
3193.75	0.00045930704
3200	0.00067124273
3206.25	0.00021573469
3212.5	0.0005406884
3218.75	0.00025485337
3225	0.00015983996
3231.25	0.00050646235
3237.5	0.00048051293
3243.75	0.00045734344
3250	0.00032040311
3256.25	0.0006077288
3262.5	0.00026960195
3268.75	0.00011642488
3275	0.00024252348
3281.25	0.00035577887
3287.5	0.00056111444
3293.75	0.00037753432
3300	0.00070145233
3306.25	0.00037217186
3312.5	0.00016581933
3318.75	4.6193595E-5
3325	0.00040846169
3331.25	0.00038329902
3337.5	0.00051818972
3343.75	0.00060075498
3350	0.001360378
3356.25	0.00037616926
3362.5	4.8799093E-5
3368.75	0.00057036745
3375	0.00037839448
3381.25	3.0771177E-5
3387.5	0.00045327184
3393.75	0.00045752103
3400	0.00053194909
3406.25	0.00030381537
3412.5	0.00021060118
3418.75	0.00033348383
3425	0.00016871453
3431.25	0.00061328323
3437.5	0.00060420179
3443.75	0.00037640272
3450	0.00043243001
3456.25	0.00045037483
3462.5	0.0001753089
3468.75	0.00021309535
3475	0.00026346353
3481.25	0.00038898861
3487.5	0.00043254643
3493.75	0.00039962967
3500	0.00043866346
3506.25	0.0002685072
3512.5	0.00053606154
3518.75	0.00055714421
3525	0.0004136561
3531.25	0.00052269714
3537.5	0.00028647204
3543.75	0.00040133204
3550	0.00029746503
3556.25	0.00024188338
3562.5	0.00051186402
3568.75	0.00035597341
3575	0.00030239727
3581.25	0.00050419066
3587.5	0.00054384022
3593.75	0.00020857543
3600	0.00041350612
3606.25	0.00062694736
3612.5	0.0001621777
3618.75	0.00035065997
3625	0.00030570676
3631.25	0.00037938999
3637.5	0.00014299086
3643.75	0.00070272896
3650	0.00020805431
3656.25	0.0007722383
3662.5	0.0002011452
3668.75	0.00032450231
3675	7.4254896E-5
3681.25	0.00032228631
3687.5	0.00016596778
3693.75	0.0001732542
3700	0.00026623258
3706.25	0.00022633568
3712.5	0.0003706917
3718.75	0.00081182808
3725	0.00022235679
3731.25	0.00036488925
3737.5	7.4104087E-5
3743.75	0.0004181806
3750	0.00024845914
3756.25	0.00028074654
3762.5	0.00022308279
3768.75	9.9800754E-5
3775	0.00015244098
3781.25	0.00025001765
3787.5	0.00049632445
3793.75	0.00037149226
3800	0.0001329656
3806.25	0.00024892451
3812.5	7.1152436E-5
3818.75	0.00032821333
3825	0.000306664
3831.25	0.00070842658
3837.5	0.00016035708
3843.75	0.00012881344
3850	0.00031135441
3856.25	0.00031213779
3862.5	0.00017408059
3868.75	9.931161E-5
3875	0.00015014343
3881.25	0.00038565079
3887.5	0.000156998
3893.75	0.00044920995
3900	0.00018598562
3906.25	0.00023818865
3912.5	0.00017947363
3918.75	0.00029402096
3925	4.2013886E-5
3931.25	0.00029732932
3937.5	0.00037013947
3943.75	0.00032568562
3950	0.00050532647
3956.25	0.00015789405
3962.5	0.00046233846
3968.75	0.00017761889
3975	0.00020395372
3981.25	0.00040480388
3987.5	0.0003192635
3993.75	0.00056140245
4000	0.00033208001
4006.25	0.00018933038
4012.5	0.00019951091
4018.75	0.000103179
4025	0.00049481102
4031.25	0.00014949248
4037.5	0.00040390669
4043.75	0.0002267922
4050	0.00025322161
4056.25	0.00013483318
4062.5	0.00012663581
4068.75	0.00031248612
4075	7.3398292E-5
4081.25	0.00013202599
4087.5	0.00033073279
4093.75	8.4417E-5
4100	4.4803615E-5
4106.25	0.00022241221
4112.5	0.00018675463
4118.75	0.00010994685
4125	8.8884592E-5
4131.25	0.00017526121
4137.5	0.0002377635
4143.75	0.00023370368
4150	5.0734685E-5
4156.25	0.00017082189
4162.5	8.2081067E-5
4168.75	0.00019384
4175	0.00029410682
4181.25	0.00011739526
4187.5	8.6999083E-5
4193.75	0.00014888141
4200	0.00024171942
4206.25	0.00017756436
4212.5	0.00030842391
4218.75	0.00017162096
4225	0.00024525226
4231.25	0.00028279106
4237.5	0.0003135362
4243.75	0.00024898189
4250	0.00031117622
4256.25	7.4345602E-5
4262.5	0.00030130857
4268.75	7.4605996E-5
4275	0.00022312993
4281.25	0.00041199017
4287.5	0.00014560927
4293.75	5.6261931E-5
4300	0.00024085962
4306.25	0.00049671056
4312.5	0.00012874499
4318.75	0.00024550105
4325	0.00010394904
4331.25	0.00027990013
4337.5	0.00014016283
4343.75	0.00013089083
4350	8.7764758E-5
4356.25	0.00022817274
4362.5	0.00012495693
4368.75	0.00036098737
4375	0.0001751911
4381.25	3.5730305E-5
4387.5	0.0001384598
4393.75	0.00032665286
4400	0.00016350028
4406.25	0.00025765278
4412.5	0.00013031681
4418.75	0.00014607392
4425	0.00019034969
4431.25	0.00036411938
4437.5	0.00013672959
4443.75	0.00030538193
4450	0.00021429479
4456.25	7.9236672E-5
4462.5	8.1770289E-5
4468.75	0.00026345845
4475	0.00014860053
4481.25	0.00018926382
4487.5	0.00023308207
4493.75	0.00021319401
4500	0.00010480854
4506.25	0.00025685603
4512.5	0.00010621038
4518.75	7.6869312E-5
4525	0.00027275745
4531.25	0.00012687928
4537.5	0.00010171647
4543.75	0.00031811778
4550	0.00013024273
4556.25	0.00026664497
4562.5	6.153703E-5
4568.75	0.00029786571
4575	5.6320008E-5
4581.25	6.2414109E-5
4587.5	3.0389738E-5
4593.75	0.00016050836
4600	0.00016287171
4606.25	0.0002483792
4612.5	0.00028211074
4618.75	0.00025528071
4625	0.00024854751
4631.25	8.1651343E-5
4637.5	9.3109728E-5
4643.75	0.00034051515
4650	0.00026246779
4656.25	0.0001661862
4662.5	0.00019418244
4668.75	0.0002301996
4675	0.00024445789
4681.25	0.00012120736
4687.5	0.00025122508
4693.75	0.00027290191
4700	5.3629625E-5
4706.25	0.00021013327
4712.5	0.00017546731
4718.75	0.00033838825
4725	8.3266253E-5
4731.25	0.00019308234
4737.5	0.00022704058
4743.75	7.2174469E-5
4750	0.00013030821
4756.25	0.00015267585
4762.5	0.00014098587
4768.75	0.00025461138
4775	4.3202295E-5
4781.25	7.947611E-5
4787.5	0.00010027759
4793.75	6.8491032E-5
4800	0.00018923544
4806.25	0.00012862553
4812.5	0.00013613241
4818.75	0.00017839678
4825	0.00022645242
4831.25	9.4685687E-5
4837.5	9.1324026E-5
4843.75	8.7338132E-5
4850	6.0781818E-5
4856.25	0.00018795037
4862.5	0.00012957801
4868.75	0.00027656741
4875	4.1997989E-5
4881.25	0.00018521078
4887.5	0.00019155717
4893.75	0.00013655622
4900	0.00015568875
4906.25	9.8675618E-5
4912.5	0.00019470178
4918.75	0.00016512796
4925	0.00027338492
4931.25	0.00035959786
4937.5	0.00020034941
4943.75	6.8555678E-5
4950	0.00016215033
4956.25	8.946385E-5
4962.5	0.00013767878
4968.75	0.00023390446
4975	0.00016286667
4981.25	0.00019418064
4987.5	0.00010434334
4993.75	0.00011725343
5000	0.00023020275
5006.25	0.00016920255
5012.5	0.00013072454
5018.75	9.9369474E-5
5025	0.0002969095
5031.25	0.00018297019
5037.5	0.00010465093
5043.75	0.00017432887
5050	0.00014315787
5056.25	0.00012298471
5062.5	7.2690661E-5
5068.75	1.8352898E-5
5075	0.0001745244
5081.25	0.00037999793
5087.5	0.00033691084
5093.75	0.00038685417
5100	0.00036985688
5106.25	0.00015817191
5112.5	0.00022514809
5118.75	0.00013870874
5125	7.0571896E-5
5131.25	0.0001394927
5137.5	4.3745155E-5
5143.75	0.00014094823
5150	0.00015774482
5156.25	5.0294164E-5
5162.5	0.00016892067
5168.75	0.00014367191
5175	0.00025205121
5181.25	0.0002569683
5187.5	0.00010850934
5193.75	0.00020035996
5200	0.00032399814
5206.25	1.8792899E-5
5212.5	0.00014006974
5218.75	0.00015903369
5225	0.00029309676
5231.25	0.00017001206
5237.5	0.00013218479
5243.75	0.00014153927
5250	0.00017525167
5256.25	0.00025107433
5262.5	0.00039309363
5268.75	0.0001888236
5275	0.00012179804
5281.25	0.00038048213
5287.5	0.00031165654
5293.75	0.00028461573
5300	0.00023283119
5306.25	0.00033228579
5312.5	0.00037889596
5318.75	0.00034221254
5325	0.00011358112
5331.25	0.00029472138
5337.5	0.00028384549
5343.75	0.00019772173
5350	5.1924022E-5
5356.25	0.0001269048
5362.5	0.00020822512
5368.75	0.00032129118
5375	3.9225574E-5
5381.25	0.00025159266
5387.5	6.1103143E-5
5393.75	8.2114869E-5
5400	0.00012890212
5406.25	0.00012571594
5412.5	0.00018661536
5418.75	0.00020880362
5425	0.00030795467
5431.25	0.00013193278
5437.5	0.00039679265
5443.75	0.00018983522
5450	0.00016807929
5456.25	0.00021398506
5462.5	0.00036252074
5468.75	0.00026174559
5475	0.00017344216
5481.25	0.00034094778
5487.5	8.5312804E-5
5493.75	9.5276781E-5
5500	0.00016965274
5506.25	0.00020260131
5512.5	0.0001694812
5518.75	0.00012280307
5525	8.2473472E-5
5531.25	6.77826E-5
5537.5	0.00027947848
5543.75	0.00054370361
5550	0.00016361223
5556.25	0.00036499762
5562.5	3.4277385E-5
5568.75	0.00012586973
5575	4.7900807E-5
5581.25	0.00046842655
5587.5	7.4080947E-5
5593.75	0.00020347644
5600	0.00030959817
5606.25	0.00033781065
5612.5	0.00018076381
5618.75	0.00040980263
5625	0.00039961913
5631.25	0.00022958933
5637.5	0.00041138034
5643.75	0.0002753958
5650	0.00040592182
5656.25	0.00018629892
5662.5	7.3662311E-5
5668.75	9.8162498E-5
5675	0.00021331273
5681.25	0.00015945076
5687.5	0.00018639018
5693.75	0.00044160547
5700	0.00032539264
5706.25	0.00038753252
5712.5	0.00061320856
5718.75	5.8121311E-5
5725	0.00047642124
5731.25	0.00016338229
5737.5	0.00033341757
5743.75	0.00011395305
5750	0.00035707848
5756.25	0.00047474381
5762.5	0.0002857004
5768.75	0.0004859967
5775	0.00023276823
5781.25	0.00028502381
5787.5	0.00018929243
5793.75	0.0003240213
5800	0.00040968412
5806.25	0.00053396911
5812.5	0.00033712184
5818.75	0.00032252988
5825	0.00030206877
5831.25	0.00013840479
5837.5	0.00020267398
5843.75	0.00018051133
5850	7.4987125E-5
5856.25	0.00020547727
5862.5	0.00034695426
5868.75	0.00014811714
5875	0.00029808943
5881.25	0.00050964672
5887.5	0.00061464007
5893.75	0.00037287601
5900	0.00020741184
5906.25	8.7197402E-5
5912.5	0.00020386514
5918.75	0.00037863336
5925	0.00049314171
5931.25	0.00028315901
5937.5	0.0002513462
5943.75	0.00029559533
5950	0.00012147793
5956.25	0.00030691124
5962.5	0.00026828525
5968.75	0.00059416458
5975	0.00027606695
5981.25	0.00047459432
5987.5	0.0004178696
5993.75	0.00024512404
6000	0.00047541578
6006.25	0.00015003208
6012.5	0.00067083979
6018.75	0.00030186239
6025	0.00062509397
6031.25	0.00022793615
6037.5	0.00030835278
6043.75	0.0003224373
6050	0.00028302821
6056.25	0.00037012432
6062.5	0.00047846798
6068.75	0.00010159804
6075	0.00040146543
6081.25	0.00016269923
6087.5	0.0003216682
6093.75	0.0002612099
6100	0.00010871056
6106.25	8.2819896E-5
6112.5	0.0005273606
6118.75	0.00053078443
6125	0.00044764529
6131.25	0.00042042318
6137.5	0.00055124946
6143.75	0.00024731575
6150	0.00042159861
6156.25	0.00016666681
6162.5	0.00020288369
6168.75	0.00034940779
6175	0.00028786147
6181.25	0.00053330522
6187.5	0.00035889523
6193.75	0.0006409268
6200	0.00027467748
6206.25	0.00036685179
6212.5	0.00082273881
6218.75	0.00019943224
6225	0.00034830923
6231.25	4.0700579E-5
6237.5	0.00052936899
6243.75	0.00025193469
6250	2.8733599E-5
6256.25	4.8309408E-5
6262.5	0.00034889579
6268.75	0.00064394587
6275	0.00046048454
6281.25	0.00060160088
6287.5	0.00020268858
6293.75	0.00059609569
6300	0.00049805246
6306.25	0.00043521954
6312.5	0.00012504293
6318.75	4.0873068E-5
6325	0.0002420284
6331.25	0.00032038174
6337.5	0.00027576365
6343.75	0.00050383967
6350	0.0002825407
6356.25	0.00041340182
6362.5	0.0003038498
6368.75	0.00021718974
6375	0.00017936754
6381.25	0.00052929272
6387.5	0.00036326926
6393.75	0.00068247575
6400	0.0007228912
6406.25	0.00043428242
6412.5	0.00053002018
6418.75	0.00033025276
6425	0.00047404152
6431.25	0.00023013209
6437.5	9.5640624E-5
6443.75	0.00022651101
6450	0.00020527033
6456.25	0.00042384782
6462.5	1.862717E-5
6468.75	0.00052442271
6475	0.00037529262
6481.25	9.5216821E-5
6487.5	0.000431275
6493.75	0.00030992232
6500	0.00047498155
6506.25	0.0004717233
6512.5	0.00044426912
6518.75	0.00043023999
6525	0.00048124872
6531.25	0.00027895589
6537.5	0.00035984087
6543.75	0.00049811135
6550	0.00014062973
6556.25	0.00025107744
6562.5	0.00050657018
6568.75	0.00041380036
6575	0.00042659645
6581.25	0.00046543304
6587.5	0.0004804226
6593.75	0.00027996546
6600	0.00079391789
6606.25	0.0007635895
6612.5	0.00048811291
6618.75	0.00040707091
6625	0.00026449381
6631.25	0.00053469934
6637.5	0.00055935384
6643.75	0.00037783586
6650	0.00044251943
6656.25	0.00032221201
6662.5	0.00034684191
6668.75	0.00023097611
6675	0.0010232147
6681.25	0.00031273345
6687.5	0.00054363686
6693.75	0.00063680301
6700	0.00037648546
6706.25	0.00023471077
6712.5	0.00027445749
6718.75	0.00049117816
6725	0.00052193182
6731.25	0.00020691642
6737.5	0.0010121126
6743.75	0.00089533087
6750	0.00057037461
6756.25	0.00024674664
6762.5	0.00082376993
6768.75	0.0003892714
6775	0.000101225
6781.25	0.00071098464
6787.5	0.00090079487
6793.75	0.00047085602
6800	0.00066834448
6806.25	0.00086096686
6812.5	1.1887614E-5
6818.75	0.00070093315
6825	0.0004916263
6831.25	2.3097535E-5
6837.5	0.0003469228
6843.75	0.00022530984
6850	0.00035897902
6856.25	0.0002984729
6862.5	0.00058972285
6868.75	0.00045022112
6875	0.00023471186
6881.25	0.00013882432
6887.5	3.9766054E-5
6893.75	4.7226283E-5
6900	0.00039419293
6906.25	0.00021983285
6912.5	0.00053164444
6918.75	0.00046717772
6925	0.00033783346
6931.25	0.00020742699
6937.5	0.0007323818
6943.75	0.00061988506
6950	0.00057467646
6956.25	0.00021544116
6962.5	0.00039502546
6968.75	0.00028253674
6975	0.00055567823
6981.25	0.00054315746
6987.5	0.00039559427
6993.75	0.00070894271
7000	0.00074466277
7006.25	0.00096525871
7012.5	0.00016716314
7018.75	0.00051841665
7025	0.00023250323
7031.25	0.00034795294
7037.5	0.00048764562
7043.75	0.00049169148
7050	0.00067004604
7056.25	0.00014391498
7062.5	0.00069124187
7068.75	0.00033464487
7075	0.00029273916
7081.25	0.00028099671
7087.5	0.00084443821
7093.75	0.00066033829
7100	0.000285705
7106.25	0.0005897611
7112.5	0.00028015681
7118.75	0.0006705184
7125	0.00042758114
7131.25	6.2581031E-5
7137.5	0.00041216686
7143.75	0.00050915752
7150	0.00036997053
7156.25	0.00050665351
7162.5	0.00045016686
7168.75	0.00060625749
7175	0.00047860378
7181.25	0.00043011299
7187.5	0.00047963766
7193.75	0.0003899011
7200	0.00072016805
7206.25	0.00070774414
7212.5	0.00019953022
7218.75	0.00056112896
7225	0.00068174873
7231.25	0.00067220643
7237.5	0.00017518575
7243.75	0.00056018091
7250	0.00026301267
7256.25	0.00060808525
7262.5	0.0004866041
7268.75	0.00079531952
7275	0.00019102139
7281.25	0.00032520473
7287.5	0.00037109213
7293.75	0.00027956742
7300	0.00030838511
7306.25	0.00035363707
7312.5	0.0008042195
7318.75	0.00046167409
7325	0.00030652487
7331.25	0.00079988747
7337.5	0.00074318464
7343.75	0.00035772006
7350	0.00018017082
7356.25	0.00031063376
7362.5	0.00089165514
7368.75	0.00036258862
7375	0.00068493189
7381.25	0.00026425916
7387.5	0.00034674763
7393.75	8.1104263E-5
7400	0.00051331665
7406.25	0.00066432358
7412.5	0.0004584162
7418.75	0.00084057438
7425	0.00043302984
7431.25	6.4954311E-5
7437.5	0.00081018417
7443.75	0.00040029044
7450	0.00040679218
7456.25	0.0002275211
7462.5	0.00043960945
7468.75	0.00051936531
7475	0.00046778532
7481.25	0.00098015124
7487.5	0.00037447667
7493.75	0.00037575908
7500	0.00044594553
7506.25	0.00024031787
7512.5	0.00032514014
7518.75	0.00077870123
7525	0.00013096442
7531.25	0.00040446569
7537.5	0.00051825279
7543.75	0.00013072299
7550	0.00024800759
7556.25	0.00049991482
7562.5	0.00029837937
7568.75	3.3624824E-5
7575	5.0237173E-5
7581.25	0.00023234915
7587.5	0.0004052058
7593.75	0.00060712485
7600	0.00033513907
7606.25	0.00013657416
7612.5	0.00043821261
7618.75	0.00058442874
7625	4.0202488E-5
7631.25	0.00090292292
7637.5	0.00025786392
7643.75	0.000166689
7650	0.00051413328
7656.25	0.00027494719
7662.5	0.00038153055
7668.75	0.000549109
7675	0.00035644364
7681.25	0.00048066033
7687.5	0.00059394941
7693.75	0.00012371123
7700	0.00012433254
7706.25	0.00014230393
7712.5	0.00037551394
7718.75	0.00016619993
7725	3.9842248E-5
7731.25	0.00013802033
7737.5	0.00022995272
7743.75	3.629739E-5
7750	0.00030390569
7756.25	0.00040465525
7762.5	0.00038822434
7768.75	0.00010190374
7775	7.9239172E-5
7781.25	0.00031020743
7787.5	0.00030101548
7793.75	0.00012666623
7800	0.00018817255
7806.25	0.00011376092
7812.5	6.505508E-5
7818.75	0.00016384756
7825	0.0002166319
7831.25	0.00017312183
7837.5	0.00033190918
7843.75	0.00024208676
7850	0.00020677064
7856.25	0.0002252358
7862.5	0.00032560978
7868.75	0.00038431661
7875	0.00028199371
7881.25	0.0002615948
7887.5	0.00031645408
7893.75	0.00050572071
7900	4.3842969E-5
7906.25	0.00040482176
7912.5	0.00014881332
7918.75	0.00049744413
7925	0.00024146509
7931.25	0.00012458765
7937.5	0.00036507901
7943.75	0.00043239992
7950	0.0008262254
7956.25	0.00021454571
7962.5	0.00034724197
7968.75	0.00027387198
7975	9.7941239E-5
7981.25	0.00031072614
7987.5	8.5566528E-5
7993.75	0.00036697079
8000	0.00020762226
8006.25	0.00041470793
8012.5	0.00052862313
8018.75	0.00021476362
8025	0.00029886347
8031.25	0.0004950345
8037.5	0.00039021376
8043.75	6.4318661E-5
8050	0.00041313059
8056.25	0.00040634554
8062.5	0.00054009642
8068.75	0.00028278368
8075	0.00014414746
8081.25	0.00032689687
8087.5	0.00022857266
8093.75	0.00027385644
8100	0.00023133549
8106.25	0.00044644965
8112.5	0.00016955603
8118.75	0.00054194391
8125	0.0001802434
8131.25	0.00017514556
8137.5	0.00017528973
8143.75	6.0837664E-5
8150	8.6403402E-5
8156.25	0.00028841142
8162.5	0.000126012
8168.75	0.00011448358
8175	0.00039142761
8181.25	0.00042734941
8187.5	0.00020478401
8193.75	0.00042263117
8200	0.00012897393
8206.25	0.00021159731
8212.5	0.00010749217
8218.75	0.00027621446
8225	0.00013265831
8231.25	9.2423072E-5
8237.5	0.00059491594
8243.75	0.00022538668
8250	7.1165426E-5
8256.25	0.00014326962
8262.5	0.00033115665
8268.75	0.00014793811
8275	0.00017524754
8281.25	0.00027468596
8287.5	0.00026825371
8293.75	0.00015208918
8300	0.00019387022
8306.25	0.00035403007
8312.5	0.00020410567
8318.75	0.0004186788
8325	0.00044429244
8331.25	0.00016878467
8337.5	0.00026967145
8343.75	0.00012717459
8350	0.00028743358
8356.25	0.00015920426
8362.5	0.00013774387
8368.75	0.00027049292
8375	9.0315712E-5
8381.25	0.00034641447
8387.5	0.00045320152
8393.75	0.00027823193
8400	0.00014731567
8406.25	0.0003709644
8412.5	0.0004071534
8418.75	0.00018096705
8425	0.00030017755
8431.25	0.00020130684
8437.5	8.5663763E-5
8443.75	0.00035041342
8450	0.00011600951
8456.25	0.00024611715
8462.5	0.00028571509
8468.75	0.00020154454
8475	0.00035338612
8481.25	0.00024901337
8487.5	0.00018965829
8493.75	0.00017287465
8500	0.0001460375
8506.25	0.00047346449
8512.5	0.00021381782
8518.75	0.000151962
8525	0.00028630535
8531.25	9.2511997E-5
8537.5	0.00011807231
8543.75	5.5129014E-5
8550	0.00019771844
8556.25	7.5744842E-5
8562.5	0.00026669069
8568.75	0.00018569562
8575	0.00027141129
8581.25	0.00029680712
8587.5	0.00020008124
8593.75	0.00042335302
8600	5.3409869E-5
8606.25	0.0001906767
8612.5	8.9682791E-5
8618.75	0.00019920732
8625	0.00028115184
8631.25	0.00043729321
8637.5	0.0002205023
8643.75	0.00013825072
8650	0.00020951405
8656.25	0.00037908592
8662.5	0.00012526794
8668.75	0.00026438306
8675	0.00025479879
8681.25	0.00015443307
8687.5	0.0002626022
8693.75	7.3309565E-5
8700	0.00018878833
8706.25	0.00014591051
8712.5	9.8446227E-5
8718.75	0.00025579956
8725	0.00033945705
8731.25	0.000395993
8737.5	0.00030172721
8743.75	0.00029525503
8750	0.00019143808
8756.25	0.00013595238
8762.5	0.00037099927
8768.75	0.00027661448
8775	0.00024424448
8781.25	0.0001885702
8787.5	0.00027195357
8793.75	0.00042962917
8800	0.00022505992
8806.25	0.00038209432
8812.5	0.00027386224
8818.75	8.7192714E-5
8825	0.00012539927
8831.25	0.00024696136
8837.5	0.00020821764
8843.75	0.00023007149
8850	0.00011717192
8856.25	0.00020564605
8862.5	0.00011116659
8868.75	0.00045548224
8875	2.8646844E-5
8881.25	0.00015066429
8887.5	0.00024223603
8893.75	0.00018870538
8900	0.00020972109
8906.25	0.0003277667
8912.5	7.5391909E-5
8918.75	2.1929157E-5
8925	0.00020801143
8931.25	0.00019865451
8937.5	0.00012148789
8943.75	0.00028429336
8950	0.00016039115
8956.25	0.00019261523
8962.5	0.00019414546
8968.75	3.9917221E-5
8975	0.00028969578
8981.25	7.2440166E-5
8987.5	0.00018131306
8993.75	1.6527436E-5
9000	0.00024222096
9006.25	0.00013816568
9012.5	0.00023223907
9018.75	3.8882261E-5
9025	0.00012670808
9031.25	0.00027501416
9037.5	0.00021562753
9043.75	0.00012964005
9050	0.00011641415
9056.25	0.00012248696
9062.5	0.00024028059
9068.75	0.00014844859
9075	0.0001838242
9081.25	7.389491E-5
9087.5	0.00016093489
9093.75	9.5580199E-5
9100	0.00038279321
9106.25	0.00013500996
9112.5	0.0002355435
9118.75	0.00020873293
9125	0.00021519041
9131.25	0.00010634649
9137.5	7.599045E-5
9143.75	9.4175719E-5
9150	0.00024899796
9156.25	0.00011246799
9162.5	0.00011641283
9168.75	4.4145315E-5
9175	8.0198441E-5
9181.25	0.00012822542
9187.5	2.1455819E-5
9193.75	0.00021549921
9200	0.00029952289
9206.25	0.00018391988
9212.5	0.00052763175
9218.75	0.00030312317
9225	0.00011973901
9231.25	0.00025850366
9237.5	8.0522069E-5
9243.75	0.00023873366
9250	3.1365887E-5
9256.25	0.00022885481
9262.5	0.00032533656
9268.75	0.0003230927
9275	0.00021586168
9281.25	0.0002798542
9287.5	0.00018218638
9293.75	0.00013160008
9300	0.00019681796
9306.25	0.00039838051
9312.5	0.00024780168
9318.75	0.00013446498
9325	0.00011430264
9331.25	0.00026230009
9337.5	0.00030022087
9343.75	5.3966588E-5
9350	9.9947124E-5
9356.25	1.4622255E-5
9362.5	0.00014820858
9368.75	0.00020923362
9375	0.0002361976
9381.25	8.7276839E-5
9387.5	7.259329E-5
9393.75	7.2271959E-5
9400	7.3013069E-5
9406.25	0.00010001145
9412.5	0.00017756584
9418.75	0.00011409458
9425	0.00018320098
9431.25	9.3805423E-5
9437.5	0.00015120884
9443.75	0.00013739745
9450	0.00015566161
9456.25	0.00014043505
9462.5	2.394021E-5
9468.75	0.00024705339
9475	0.00011112926
9481.25	0.00014131932
9487.5	0.00023511367
9493.75	0.00010065306
9500	0.00012794776
9506.25	7.6983981E-5
9512.5	0.00028430286
9518.75	0.00020064077
9525	0.00022506659
9531.25	0.00022660421
9537.5	9.8767149E-5
9543.75	8.8408204E-5
9550	7.6795644E-5
9556.25	0.00043482079
9562.5	0.00014039578
9568.75	8.0116726E-5
9575	0.00038877625
9581.25	0.00024560954
9587.5	9.035045E-5
9593.75	0.00040877827
9600	8.1662995E-5
9606.25	7.5723696E-5
9612.5	0.00027936375
9618.75	4.54778E-5
9625	5.1630274E-5
9631.25	0.00024725023
9637.5	0.00018085705
9643.75	4.8839454E-5
9650	0.00014821415
9656.25	0.00017851833
9662.5	7.6182224E-5
9668.75	0.00023595185
9675	0.00018052325
9681.25	0.00017831381
9687.5	3.7216426E-5
9693.75	9.8743228E-5
9700	9.1275817E-5
9706.25	8.4302551E-5
9712.5	0.00030423843
9718.75	0.00016412239
9725	6.9274069E-5
9731.25	9.7826687E-5
9737.5	0.00028505877
9743.75	0.00035119116
9750	0.00035433305
9756.25	0.00030848002
9762.5	0.00018076685
9768.75	0.00013226524
9775	0.00011859488
9781.25	3.5317546E-5
9787.5	0.00015721762
9793.75	0.00010307318
9800	0.00029898588
9806.25	0.00012760645
9812.5	0.00021942219
9818.75	0.00014953365
9825	4.6944557E-5
9831.25	8.7339575E-5
9837.5	0.00017794327
9843.75	0.00024826441
9850	0.00033442312
9856.25	0.00023947411
9862.5	9.2624712E-5
9868.75	0.00014236817
9875	0.00014940653
9881.25	0.00027185688
9887.5	0.00016667133
9893.75	0.00012912974
9900	7.6275762E-5
9906.25	7.2717304E-5
9912.5	0.00026598372
9918.75	0.0002910444
9925	3.0032647E-5
9931.25	0.00015829954
9937.5	0.00019366131
9943.75	0.00017092715
9950	0.00018873984
9956.25	0.00033154931
9962.5	0.00024569867
9968.75	0.00044644652
9975	0.00052413368
9981.25	0.00090343015
9987.5	0.0014471334
9993.75	0.0061681969
10000	0.0025473106
10006.25	0.0011152899
10012.5	0.0006682347
10018.75	0.00072244088
10025	0.00055099412
10031.25	0.00031840909
10037.5	0.00019545528
10043.75	0.000233529
10050	0.00032070408
10056.25	0.00030053358
10062.5	0.00012647151
10068.75	0.00015097482
10075	0.00015439737
10081.25	0.00014405057
10087.5	0.00033244661
10093.75	8.6149615E-5
10100	0.00021143078
10106.25	0.00019161173
10112.5	0.00026723185
10118.75	6.9757405E-5
10125	0.00011195823
10131.25	4.4567782E-5
10137.5	0.00011201118
10143.75	0.0001334321
10150	3.0211984E-5
10156.25	6.9594044E-5
10162.5	3.5588553E-5
10168.75	2.8161769E-6
10175	0.00013324936
10181.25	1.4292786E-5
10187.5	0.00016708873
10193.75	0.00011876563
10200	0.00018375367
10206.25	0.00020881489
10212.5	9.7383238E-5
10218.75	7.1326342E-5
10225	0.00025501945
10231.25	0.00011930977
10237.5	0.00022899223
10243.75	0.00015737634
10250	8.6114741E-5
10256.25	0.00011370635
10262.5	0.0001997481
10268.75	6.8956956E-5
10275	9.2985452E-5
10281.25	0.00014898058
10287.5	0.00026807091
10293.75	0.0001606601
10300	0.00032073118
10306.25	0.00025858046
10312.5	0.0001806907
10318.75	0.00022399543
10325	4.5602357E-5
10331.25	0.00016708449
10337.5	4.285869E-5
10343.75	4.4589579E-5
10350	0.00016990846
10356.25	0.00032195815
10362.5	4.8810761E-5
10368.75	7.3848002E-5
10375	9.281723E-5
10381.25	4.7265827E-5
10387.5	0.00015337011
10393.75	6.2562977E-5
10400	0.00012248879
10406.25	0.00018561906
10412.5	5.403682E-5
10418.75	0.00014558311
10425	0.00016577695
10431.25	0.00014886572
10437.5	0.00022613316
10443.75	0.00014382088
10450	0.00011616907
10456.25	0.00011089982
10462.5	0.00014427752
10468.75	0.00013799119
10475	7.4270641E-5
10481.25	0.00017773978
10487.5	0.00017059412
10493.75	0.00021484702
10500	0.00012072013
10506.25	1.8528942E-5
10512.5	0.00021387812
10518.75	0.00012583454
10525	0.00026705589
10531.25	0.00010277647
10537.5	4.9976906E-6
10543.75	0.00017165572
10550	9.4205293E-5
10556.25	0.00012758675
10562.5	0.00015004356
10568.75	7.0070065E-5
10575	0.000237128
10581.25	8.3611631E-5
10587.5	5.0296942E-5
10593.75	0.00020428875
10600	0.00011180452
10606.25	4.93321E-5
10612.5	8.8572174E-5
10618.75	0.00013198088
10625	0.00020565144
10631.25	0.00025307311
10637.5	0.0002361769
10643.75	0.00016165051
10650	0.00013650656
10656.25	0.00013977155
10662.5	0.00013670864
10668.75	1.789511E-5
10675	0.00012676064
10681.25	7.7794477E-5
10687.5	0.00023222815
10693.75	0.00018355181
10700	0.00014017692
10706.25	7.0002097E-5
10712.5	0.00013593368
10718.75	7.3031232E-5
10725	3.1623225E-5
10731.25	0.00012496064
10737.5	0.0001555808
10743.75	0.00018418323
10750	9.9448787E-5
10756.25	0.00013408836
10762.5	0.00017409492
10768.75	0.00012120876
10775	8.5495207E-5
10781.25	0.00025583446
10787.5	0.00017619163
10793.75	0.00010922805
10800	0.0001084882
10806.25	9.954901E-5
10812.5	7.9040181E-5
10818.75	2.9970631E-5
10825	9.4569207E-5
10831.25	0.00016192243
10837.5	0.00016468777
10843.75	5.7852098E-5
10850	0.00023045922
10856.25	4.2383407E-5
10862.5	0.00011959349
10868.75	0.00017840559
10875	9.9941188E-5
10881.25	9.4008247E-5
10887.5	0.00020238273
10893.75	0.0001859776
10900	0.00011973255
10906.25	0.00016102745
10912.5	0.00013330696
10918.75	5.2674535E-5
10925	0.00014340136
10931.25	0.00017242132
10937.5	9.1845153E-5
10943.75	0.00014756703
10950	0.00022808942
10956.25	4.255259E-5
10962.5	6.810442E-5
10968.75	0.00017847851
10975	7.184517E-5
10981.25	0.00012429045
10987.5	0.00016326057
10993.75	7.9286607E-5
11000	0.00013166908
11006.25	4.9242121E-5
11012.5	0.00011080985
11018.75	0.00014799959
11025	0.00012227294
11031.25	0.00024044698
11037.5	7.5311687E-5
11043.75	5.0956011E-5
11050	7.6775E-5
11056.25	0.00012763961
11062.5	0.00023015868
11068.75	7.5494696E-5
11075	0.00012718628
11081.25	0.00023372565
11087.5	6.4588943E-5
11093.75	7.3594505E-5
11100	0.00016832469
11106.25	0.00010472662
11112.5	9.721144E-5
11118.75	6.1197383E-5
11125	0.00016672461
11131.25	8.781173E-5
11137.5	0.00010520666
11143.75	2.3831397E-5
11150	0.00017104423
11156.25	7.5776275E-5
11162.5	5.7165566E-5
11168.75	5.2603398E-5
11175	9.8292549E-5
11181.25	0.00014152397
11187.5	4.155134E-5
11193.75	7.3403985E-5
11200	0.00011874914
11206.25	8.669465E-5
11212.5	0.00011038108
11218.75	5.6105389E-5
11225	0.00014950065
11231.25	0.00023443232
11237.5	0.00013482027
11243.75	0.00013553292
11250	0.00031800898
11256.25	7.3165958E-5
11262.5	0.00012404892
11268.75	8.3811009E-5
11275	0.00012352167
11281.25	0.00015482081
11287.5	0.00015257487
11293.75	0.00014488768
11300	9.7148502E-5
11306.25	1.8047306E-5
11312.5	0.00013303096
11318.75	0.00014135008
11325	0.00018610953
11331.25	0.0002110134
11337.5	7.8319215E-5
11343.75	0.00017341297
11350	0.00025116701
11356.25	8.1585107E-5
11362.5	0.00011616879
11368.75	0.00025631846
11375	0.00019263179
11381.25	5.0370459E-5
11387.5	0.00031124646
11393.75	1.1331195E-5
11400	0.00014286909
11406.25	0.00011704806
11412.5	7.0936246E-5
11418.75	0.00010634077
11425	0.00019449903
11431.25	0.00014642344
11437.5	0.00010438173
11443.75	0.00013237957
11450	2.7421098E-5
11456.25	0.0001032837
11462.5	9.2706951E-5
11468.75	0.00011046587
11475	4.100569E-5
11481.25	9.6606391E-5
11487.5	0.00015863259
11493.75	0.00012793983
11500	0.00016982008
11506.25	0.00026852566
11512.5	0.00012669133
11518.75	0.00025119971
11525	5.3636945E-5
11531.25	0.00011450362
11537.5	0.00018806373
11543.75	2.771091E-5
11550	0.00012882901
11556.25	3.0966311E-5
11562.5	6.3602682E-5
11568.75	0.0001309426
11575	6.0352779E-5
11581.25	9.9243929E-5
11587.5	0.00016351016
11593.75	8.456758E-6
11600	0.00019304492
11606.25	0.00025518283
11612.5	9.0810199E-5
11618.75	0.0001835209
11625	1.2083945E-5
11631.25	8.2223023E-6
11637.5	9.1576233E-5
11643.75	2.6888264E-5
11650	0.00018394092
11656.25	9.764551E-5
11662.5	8.4851562E-5
11668.75	0.00010888446
11675	4.9074735E-5
11681.25	0.00025153697
11687.5	0.00020758456
11693.75	0.00017013794
11700	0.00015336437
11706.25	0.00011267893
11712.5	7.3369586E-5
11718.75	3.1860611E-5
11725	8.7307466E-5
11731.25	0.00015283914
11737.5	0.00010703604
11743.75	0.00028951364
11750	0.00014337776
11756.25	0.00020707954
11762.5	0.00012248606
11768.75	0.00024093803
11775	9.1352403E-5
11781.25	0.00011658208
11787.5	0.00013349647
11793.75	7.1145626E-5
11800	0.0001238501
11806.25	0.00011571532
11812.5	0.00015531623
11818.75	0.00021929021
11825	0.00027936743
11831.25	0.00013466946
11837.5	0.00011593589
11843.75	4.4960293E-5
11850	0.00017508175
11856.25	0.00018083661
11862.5	0.00017219981
11868.75	0.00018238413
11875	0.0001016091
11881.25	0.00020055815
11887.5	0.00015536754
11893.75	0.0001470599
11900	0.00012581786
11906.25	0.0001379575
11912.5	0.00020355274
11918.75	8.2109921E-5
11925	1.5771204E-5
11931.25	6.5589118E-5
11937.5	0.0002207232
11943.75	0.00021282312
11950	0.00022010204
11956.25	0.00024265302
11962.5	0.00023351433
11968.75	4.3780764E-5
11975	7.39362E-5
11981.25	4.2321698E-5
11987.5	0.00010700482
11993.75	5.9167861E-5
12000	0.00017837643
12006.25	0.0001638627
12012.5	0.00018329826
12018.75	0.00017240106
12025	0.00026982994
12031.25	6.4900631E-5
12037.5	0.0001594597
12043.75	0.00011447506
12050	9.7628509E-5
12056.25	0.00011542986
12062.5	0.00040218952
12068.75	6.5060831E-5
12075	7.7254168E-5
12081.25	0.00015211538
12087.5	0.0001132489
12093.75	0.00011611813
12100	4.1012656E-5
12106.25	3.3938747E-5
12112.5	0.00010655731
12118.75	7.0215949E-5
12125	0.00018681095
12131.25	0.0001611306
12137.5	0.00016736889
12143.75	0.00011939597
12150	0.00014774196
12156.25	0.00018040006
12162.5	0.00039199461
12168.75	0.00013812784
12175	7.6178955E-5
12181.25	0.00015724224
12187.5	6.5864325E-5
12193.75	2.9058197E-5
12200	0.0001110216
12206.25	0.00023451079
12212.5	7.9319216E-5
12218.75	0.00016073025
12225	0.00019036275
12231.25	5.507187E-5
12237.5	5.4771915E-5
12243.75	7.2061465E-5
12250	2.8822074E-5
12256.25	0.00013567343
12262.5	0.00020136115
12268.75	8.1323381E-5
12275	0.00019673578
12281.25	0.00015993098
12287.5	0.00011812928
12293.75	0.00012234466
12300	0.00019357984
12306.25	0.0001200637
12312.5	2.7948556E-5
12318.75	8.5689797E-5
12325	0.00011956511
12331.25	0.00022111386
12337.5	0.00023288013
12343.75	0.00019252805
12350	9.3240736E-5
12356.25	0.00017714187
12362.5	0.00010936367
12368.75	0.00012111426
12375	0.00018279255
12381.25	8.0500276E-5
12387.5	0.00021451596
12393.75	8.9914183E-5
12400	0.00010727113
12406.25	0.0001640455
12412.5	0.00017067421
12418.75	0.00035275456
12425	0.00019001328
12431.25	0.00024621589
12437.5	0.00028621737
12443.75	4.69011E-5
12450	0.00015392434
12456.25	0.00012113004
12462.5	0.00023175364
12468.75	4.9773843E-5
[truncated: 38,004 more rows]
