# Supplementary material for: Electrically activated ferroelectric nematic microrobots
Source: Nat Commun. 2024 Aug 20;15:6928. doi: 10.1038/s41467-024-50226-y (PMC11336208; doi:10.1038/s41467-024-50226-y)
Supplement: Supplementary file 11 — Source Data [file 41467_2024_50226_MOESM11_ESM.zip › Figure4/info.txt]

ramification threshold: 40 V @ 6 kHz
movement threshold: 100 V @ 6 kHz
d = 20 um

750 nm SU8 layer thickness
