# Supplementary material for: Electrically activated ferroelectric nematic microrobots
Source: Nat Commun. 2024 Aug 20;15:6928. doi: 10.1038/s41467-024-50226-y (PMC11336208; doi:10.1038/s41467-024-50226-y)
Supplement: Supplementary file 11 — Source Data [file 41467_2024_50226_MOESM11_ESM.zip › Figure4/uswp/f06000U000.csv]

ASCII data file created with TiePie Multi Channel software. www.tiepie.com.
2023-09-22 15:13:20 104m
Frequency	FFT1
Hz	V
0	0.014998779
6.25	0.0041746833
12.5	0.00070099068
18.75	0.0031727011
25	0.0017171955
31.25	0.00376178
37.5	0.0014177571
43.75	0.0025266779
50	0.011640893
56.25	0.0011929203
62.5	0.0014066126
68.75	0.0031765438
75	0.0010770656
81.25	0.0021747459
87.5	0.0033839925
93.75	0.0019273882
100	0.0053589524
106.25	0.0020028041
112.5	0.0027338116
118.75	0.0031573117
125	0.0025260542
131.25	0.0019303964
137.5	0.00068005476
143.75	0.002997732
150	0.00076692289
156.25	0.002577993
162.5	0.00060744078
168.75	0.0010771727
175	0.00071419254
181.25	0.0061036101
187.5	0.0012208613
193.75	0.0035312896
200	0.0021090933
206.25	0.0017688197
212.5	0.0081415621
218.75	0.0083765204
225	0.0034405665
231.25	0.014729144
237.5	0.023396137
243.75	0.0028761355
250	0.013787809
256.25	0.0096775112
262.5	0.0054823604
268.75	0.0076696954
275	0.022384394
281.25	0.0059561611
287.5	0.0087031192
293.75	0.020668291
300	0.017219198
306.25	0.024629595
312.5	0.0059275892
318.75	0.005887282
325	0.0094045991
331.25	0.0055616196
337.5	0.0040440708
343.75	0.0038030341
350	0.0065029053
356.25	0.0020301362
362.5	0.00068186436
368.75	0.003133089
375	0.0075827349
381.25	0.009584355
387.5	0.004047298
393.75	0.011405958
400	0.0012837713
406.25	0.0071261627
412.5	0.0096482429
418.75	0.0086750621
425	0.0065172554
431.25	0.018196922
437.5	0.032274339
443.75	0.0046745982
450	0.0037580116
456.25	0.0069198643
462.5	0.00127305
468.75	0.0092467118
475	0.0078542977
481.25	0.0015087803
487.5	0.0028850993
493.75	0.0066120074
500	0.0022978667
506.25	0.0053822733
512.5	0.0036277668
518.75	0.0028329678
525	0.0070113502
531.25	0.0059736586
537.5	0.012946039
543.75	0.0062007189
550	0.0046045419
556.25	0.0090096398
562.5	0.0010652612
568.75	0.0010753962
575	0.0012000239
581.25	0.0025794583
587.5	0.0082419016
593.75	0.0010042918
600	0.0080196416
606.25	0.0061573342
612.5	0.0038391064
618.75	0.0035425708
625	0.0047665522
631.25	0.0010627207
637.5	0.0007725143
643.75	0.00071670905
650	0.0039126685
656.25	0.0052482528
662.5	0.0031051509
668.75	0.0033294506
675	0.0021882431
681.25	0.0035437592
687.5	0.0019574505
693.75	0.0016632625
700	0.0023072811
706.25	0.0040309973
712.5	0.003597205
718.75	0.0014818131
725	0.0015275066
731.25	0.0014817453
737.5	0.0012348198
743.75	0.0048586878
750	0.0055070238
756.25	0.0034494624
762.5	0.0028087848
768.75	0.0015381628
775	0.0021986261
781.25	0.0013551174
787.5	0.0039621912
793.75	0.0021685041
800	0.0031123735
806.25	0.0032924062
812.5	0.004751189
818.75	0.0033990295
825	0.0050730442
831.25	0.0075556991
837.5	0.0018378471
843.75	0.0030954212
850	0.0032721029
856.25	0.002970564
862.5	0.00065868232
868.75	0.0019364581
875	0.0007121861
881.25	0.0046891434
887.5	0.0024062029
893.75	0.0028527492
900	0.0055505157
906.25	0.0037538829
912.5	0.0037426756
918.75	0.001951346
925	0.0023347145
931.25	0.0052049815
937.5	0.0026028696
943.75	0.0062205337
950	0.00014207051
956.25	0.0022131995
962.5	0.004416173
968.75	0.006221752
975	0.0048116692
981.25	0.0027932442
987.5	0.0025774121
993.75	0.0073731717
1000	0.0022371819
1006.25	0.0030713814
1012.5	0.0043048473
1018.75	0.0020748203
1025	0.0028547051
1031.25	0.0034732115
1037.5	0.003559028
1043.75	0.0030151643
1050	0.0043152865
1056.25	0.0024403418
1062.5	0.003055507
1068.75	0.0078013985
1075	0.0065638273
1081.25	0.004051562
1087.5	0.0030119402
1093.75	0.0026722685
1100	0.007355784
1106.25	0.0017525952
1112.5	0.0028457408
1118.75	0.0051296707
1125	0.0027786637
1131.25	0.0085981347
1137.5	0.0044016602
1143.75	0.0022522111
1150	0.007403272
1156.25	0.0086531353
1162.5	0.0053609756
1168.75	0.0049754497
1175	0.0028263083
1181.25	0.0016847103
1187.5	0.001858524
1193.75	0.0006041381
1200	0.004180393
1206.25	0.0046183146
1212.5	0.0072062356
1218.75	0.0040449374
1225	0.0022565345
1231.25	0.0032668564
1237.5	0.0044902741
1243.75	0.002735469
1250	0.0058317039
1256.25	0.017505831
1262.5	0.0066193843
1268.75	0.00068359878
1275	0.0016972993
1281.25	0.002827612
1287.5	0.00096419378
1293.75	0.0036489066
1300	0.0028778993
1306.25	0.0074501933
1312.5	0.0061789699
1318.75	0.0047842305
1325	0.0026694538
1331.25	0.0024953898
1337.5	0.004481774
1343.75	0.0048213431
1350	0.0047570467
1356.25	0.00076026695
1362.5	0.0071545089
1368.75	0.0027547231
1375	0.0023762809
1381.25	0.0021382068
1387.5	0.0025410851
1393.75	0.0010302332
1400	0.00099943346
1406.25	0.0037591884
1412.5	0.00099478054
1418.75	0.0049679109
1425	0.003826542
1431.25	0.0034265422
1437.5	0.002857075
1443.75	0.0018182
1450	0.0016812916
1456.25	0.0022523828
1462.5	0.0028839507
1468.75	0.0028207417
1475	0.0023045464
1481.25	0.0016623655
1487.5	0.0030643016
1493.75	0.0018780305
1500	0.001832914
1506.25	0.0014841007
1512.5	0.0016769665
1518.75	0.001204423
1525	0.00088256345
1531.25	0.0008656989
1537.5	0.0018902502
1543.75	0.00054576749
1550	0.0030166056
1556.25	0.0014905304
1562.5	0.00097217214
1568.75	0.0014770906
1575	0.0065752589
1581.25	0.0019648094
1587.5	0.002526924
1593.75	0.0024057269
1600	0.0009833647
1606.25	0.0025999901
1612.5	0.0010325228
1618.75	0.0010881917
1625	0.001437715
1631.25	0.00077227907
1637.5	0.0010802689
1643.75	0.00069349845
1650	0.0010030337
1656.25	0.00051786686
1662.5	0.00039358309
1668.75	0.00098572226
1675	0.0011702167
1681.25	0.00069783759
1687.5	0.00088788234
1693.75	0.00023230157
1700	0.00045443876
1706.25	0.0018835805
1712.5	0.00090650431
1718.75	0.0017891387
1725	0.0016398531
1731.25	0.0016329144
1737.5	0.00098821485
1743.75	0.0016688497
1750	0.00025106219
1756.25	0.00098584788
1762.5	0.0012400882
1768.75	0.00043799709
1775	0.00047723811
1781.25	0.00085810102
1787.5	0.0020199582
1793.75	0.0010167745
1800	0.00053509068
1806.25	0.0014723965
1812.5	0.00071137173
1818.75	0.0027680668
1825	0.0010283952
1831.25	0.001046617
1837.5	0.00017164094
1843.75	0.0010337339
1850	0.0004700688
1856.25	0.00020412596
1862.5	0.00087805671
1868.75	0.00042609191
1875	0.0014149002
1881.25	0.0013282357
1887.5	0.0022219513
1893.75	0.00024081195
1900	0.00040663088
1906.25	0.0013368645
1912.5	0.00093000854
1918.75	0.00082131274
1925	0.00087752775
1931.25	0.001270316
1937.5	0.00040196813
1943.75	0.0014701875
1950	0.0010972804
1956.25	0.000836633
1962.5	0.0022318629
1968.75	0.00099254851
1975	0.0013465018
1981.25	0.00070123489
1987.5	0.0010632189
1993.75	0.0015567594
2000	0.0013146024
2006.25	0.00043927829
2012.5	0.00043786833
2018.75	0.0021985246
2025	0.0010911393
2031.25	0.0007759586
2037.5	0.00063271197
2043.75	0.0025874251
2050	0.0022594819
2056.25	0.0011773735
2062.5	0.0011924057
2068.75	0.0026320045
2075	0.0017761493
2081.25	0.0005159128
2087.5	0.002385058
2093.75	0.0010463256
2100	0.0017621512
2106.25	0.0010035007
2112.5	0.0014224204
2118.75	0.002376656
2125	0.002803174
2131.25	0.0017712849
2137.5	0.00075617746
2143.75	0.0036173816
2150	0.00068394445
2156.25	0.0013540277
2162.5	0.0017427167
2168.75	0.003253829
2175	0.0010187932
2181.25	0.0013473882
2187.5	0.0014582642
2193.75	0.0020454629
2200	0.0018214507
2206.25	0.0010016256
2212.5	0.0028591085
2218.75	0.0027766084
2225	0.00069621956
2231.25	0.0022814557
2237.5	0.00041791006
2243.75	0.00061582736
2250	0.00088349773
2256.25	0.0011260085
2262.5	0.0031946515
2268.75	0.0036277699
2275	0.00095217892
2281.25	0.00036372855
2287.5	0.0012923611
2293.75	0.00028351123
2300	0.0012588058
2306.25	0.0013769723
2312.5	0.001279694
2318.75	0.00069827739
2325	0.00035813047
2331.25	0.0010132901
2337.5	0.00052697377
2343.75	0.0031216755
2350	0.00091337466
2356.25	0.0022514231
2362.5	0.0020520859
2368.75	0.0018744532
2375	0.002247911
2381.25	0.00061733954
2387.5	0.0025259459
2393.75	0.0023290807
2400	0.00079094802
2406.25	0.0011796015
2412.5	0.0014097883
2418.75	0.001233161
2425	0.0031177593
2431.25	0.00088343544
2437.5	0.0023963368
2443.75	0.0019754644
2450	0.00082825925
2456.25	0.0018626674
2462.5	0.0010918798
2468.75	0.0022913698
2475	0.0012282362
2481.25	0.0026358132
2487.5	0.0013660241
2493.75	0.0027127878
2500	0.0034539173
2506.25	0.0033959861
2512.5	0.0023404702
2518.75	0.0043976817
2525	0.0013613335
2531.25	0.00089363237
2537.5	0.0040142638
2543.75	0.0035520304
2550	0.0035444256
2556.25	0.00091185447
2562.5	0.0025035807
2568.75	0.0022772735
2575	0.0021653974
2581.25	0.00086483363
2587.5	0.0017283194
2593.75	0.0028165644
2600	0.003470972
2606.25	0.0015281273
2612.5	0.0018230266
2618.75	0.0035558105
2625	0.0045474791
2631.25	0.00017640036
2637.5	0.0017569997
2643.75	0.0012087428
2650	0.0029413457
2656.25	0.0034046771
2662.5	0.002485349
2668.75	0.0048609224
2675	0.0045628092
2681.25	0.0065933729
2687.5	0.002404789
2693.75	0.0023849227
2700	0.00087551967
2706.25	0.0038512978
2712.5	0.0043855383
2718.75	0.0019746453
2725	0.0042122972
2731.25	0.0013165824
2737.5	0.0009984184
2743.75	0.00081039478
2750	0.0012775897
2756.25	0.0020770048
2762.5	0.0009885194
2768.75	0.0044495448
2775	0.0021951336
2781.25	0.0030854225
2787.5	0.0028882581
2793.75	0.001236016
2800	0.0012746343
2806.25	0.0015791681
2812.5	0.0023887115
2818.75	0.0016397002
2825	0.0031859105
2831.25	0.0058478824
2837.5	0.0055351989
2843.75	0.0029597987
2850	0.0047163196
2856.25	0.0034914958
2862.5	0.0021246495
2868.75	0.0017522937
2875	0.00071031123
2881.25	0.0017536052
2887.5	0.00038629059
2893.75	0.0028218066
2900	0.0021255284
2906.25	0.0022789227
2912.5	0.0017351397
2918.75	0.0017620315
2925	0.0023107874
2931.25	0.0019893816
2937.5	0.0037830124
2943.75	0.0022195176
2950	0.00072613996
2956.25	0.0041746137
2962.5	0.0036741636
2968.75	0.0025361997
2975	0.0021657212
2981.25	0.0046908968
2987.5	0.00062041692
2993.75	0.0021887023
3000	0.00086480001
3006.25	0.00078993114
3012.5	0.0006800784
3018.75	0.0018609243
3025	0.0010828139
3031.25	0.0026768114
3037.5	0.0019557563
3043.75	0.002347644
3050	0.0025983837
3056.25	0.00084228422
3062.5	0.00023659745
3068.75	0.00059819597
3075	0.0019871908
3081.25	0.0013412686
3087.5	0.00074446237
3093.75	0.00043494789
3100	0.0026281163
3106.25	0.0023806111
3112.5	0.00085849853
3118.75	0.001190582
3125	0.002101727
3131.25	0.0020023865
3137.5	0.0024850553
3143.75	0.0014187592
3150	0.001925655
3156.25	0.00083847543
3162.5	0.0024144746
3168.75	0.0014559257
3175	0.0016002177
3181.25	0.0012303137
3187.5	0.0016587853
3193.75	0.00064098062
3200	0.00094870037
3206.25	0.0017402599
3212.5	0.00032863895
3218.75	0.0010561291
3225	0.0011126568
3231.25	0.0012331118
3237.5	0.00068104846
3243.75	0.0012994334
3250	0.0014322186
3256.25	0.00041565567
3262.5	0.00020552016
3268.75	0.0014710923
3275	0.0012552676
3281.25	0.00023448447
3287.5	0.0020390194
3293.75	0.0013374392
3300	0.00040489583
3306.25	0.0018884078
3312.5	0.0014150517
3318.75	0.0007794876
3325	0.0001571967
3331.25	0.001067598
3337.5	0.0010384903
3343.75	0.0001374616
3350	0.0013233476
3356.25	0.0014537229
3362.5	0.00038476694
3368.75	0.00050193725
3375	0.00070303847
3381.25	0.00062209584
3387.5	0.00080604716
3393.75	0.0007563828
3400	0.0012422565
3406.25	0.0012658929
3412.5	0.001149454
3418.75	0.001453984
3425	0.0003198003
3431.25	0.00056519762
3437.5	0.00053222399
3443.75	0.00045378348
3450	0.0002213116
3456.25	0.00086505595
3462.5	0.00032429555
3468.75	0.0010236834
3475	0.00025678285
3481.25	0.00047876023
3487.5	0.00037664179
3493.75	0.00013312023
3500	0.001045514
3506.25	0.00061212485
3512.5	0.0013057719
3518.75	0.0010217193
3525	0.00079789614
3531.25	0.00091613162
3537.5	0.00063110262
3543.75	0.00076600737
3550	0.00052195754
3556.25	0.0011975552
3562.5	0.00055952551
3568.75	0.00091470092
3575	0.00046428642
3581.25	0.00068073222
3587.5	0.0012201636
3593.75	0.0012630538
3600	0.0013365876
3606.25	0.00057396949
3612.5	0.00077801879
3618.75	0.00035433856
3625	0.00056431981
3631.25	0.00017470797
3637.5	0.00074688924
3643.75	0.00085429756
3650	0.00078723462
3656.25	0.00094924413
3662.5	0.00035441308
3668.75	0.0012356097
3675	0.00023774124
3681.25	0.00054157007
3687.5	0.00065172135
3693.75	0.00030493033
3700	0.00046289539
3706.25	0.00036689115
3712.5	0.00077275119
3718.75	0.00064142683
3725	0.00027429928
3731.25	0.00029209878
3737.5	0.00025378782
3743.75	0.00023551185
3750	0.00060302885
3756.25	0.00064484894
3762.5	8.0776467E-5
3768.75	0.00039805577
3775	0.00034381086
3781.25	0.00084474559
3787.5	4.4597145E-5
3793.75	0.00015730902
3800	0.00028154197
3806.25	0.00038636408
3812.5	0.00047041825
3818.75	0.00016147915
3825	0.00025391314
3831.25	0.00038928776
3837.5	0.00062470569
3843.75	0.00067922825
3850	0.00033376131
3856.25	0.00028386562
3862.5	0.00034440406
3868.75	0.00021598521
3875	0.00034803735
3881.25	0.0004052905
3887.5	0.0005043401
3893.75	0.00059109686
3900	0.0008121943
3906.25	0.00091460806
3912.5	0.00014516466
3918.75	0.00053823716
3925	0.00039448397
3931.25	0.00024277191
3937.5	0.00040132277
3943.75	0.00010353856
3950	0.0005657128
3956.25	0.0007056946
3962.5	0.00043437687
3968.75	9.1527602E-5
3975	0.00024520227
3981.25	0.00042905248
3987.5	0.00059900441
3993.75	0.00061535818
4000	0.00042868792
4006.25	0.00051570831
4012.5	0.00025345476
4018.75	0.00037854758
4025	0.00046065984
4031.25	0.0004497768
4037.5	0.00060238065
4043.75	0.00016006616
4050	0.00030500031
4056.25	0.00040350796
4062.5	6.1823558E-5
4068.75	0.0003410167
4075	0.00028390093
4081.25	0.00030240515
4087.5	0.00018716948
4093.75	0.00032759445
4100	0.00037642159
4106.25	0.00038323312
4112.5	0.00040527461
4118.75	0.00025536121
4125	0.0004301758
4131.25	0.00014499944
4137.5	0.00025833494
4143.75	0.00018324763
4150	0.00016830303
4156.25	0.00017339493
4162.5	0.0003429701
4168.75	0.00034337994
4175	0.00016581367
4181.25	0.00021715338
4187.5	0.00029914873
4193.75	0.00058179215
4200	0.00022854844
4206.25	8.6270862E-5
4212.5	0.00010253233
4218.75	0.00026140908
4225	0.00034088422
4231.25	0.00014053205
4237.5	0.00023514947
4243.75	0.00018015236
4250	0.00022749556
4256.25	0.00067543291
4262.5	0.00027920588
4268.75	0.00020639365
4275	0.0001093514
4281.25	0.00036259463
4287.5	0.00026922123
4293.75	0.00019861117
4300	0.00035304503
4306.25	0.00012243102
4312.5	0.00039727414
4318.75	0.00026806248
4325	0.00026113433
4331.25	0.00027252195
4337.5	0.00022259606
4343.75	0.00010053706
4350	0.00020258467
4356.25	0.00046224556
4362.5	0.00011870475
4368.75	0.00013732717
4375	0.000318028
4381.25	0.00028289064
4387.5	0.00020888206
4393.75	0.00017955758
4400	0.00018091293
4406.25	8.2876251E-5
4412.5	0.00033697635
4418.75	0.00027707071
4425	0.00027344569
4431.25	0.00023116311
4437.5	3.6006552E-5
4443.75	0.00025171005
4450	0.00011640032
4456.25	0.00025594538
4462.5	0.00019774364
4468.75	0.00027862048
4475	0.0002464527
4481.25	0.00020730518
4487.5	0.0003237532
4493.75	8.8021646E-5
4500	0.00013753501
4506.25	0.00048389171
4512.5	0.0002101575
4518.75	0.00043565766
4525	0.00019505129
4531.25	0.00023548097
4537.5	0.00032823916
4543.75	0.000347947
4550	0.00073834879
4556.25	0.00031670573
4562.5	0.00062341844
4568.75	0.00055716175
4575	0.0002534927
4581.25	0.00015293574
4587.5	0.00063017039
4593.75	0.00036164627
4600	0.0002939981
4606.25	0.00060361432
4612.5	0.000311833
4618.75	0.00022761944
4625	0.00019227239
4631.25	7.9976293E-5
4637.5	0.00018243245
4643.75	0.00044362395
4650	0.00049134484
4656.25	0.00023382842
4662.5	0.00024307432
4668.75	9.4326071E-5
4675	0.00027805755
4681.25	0.00022836126
4687.5	8.2278331E-5
4693.75	5.1232633E-5
4700	0.00010063978
4706.25	0.00020328529
4712.5	0.00024742855
4718.75	0.00012519786
4725	0.00013401441
4731.25	0.00031102169
4737.5	0.00036504716
4743.75	5.3625154E-5
4750	3.7823983E-5
4756.25	0.00016734162
4762.5	8.4614082E-5
4768.75	0.0002945001
4775	0.00025330379
4781.25	7.5273469E-5
4787.5	0.00020911958
4793.75	0.00038637741
4800	0.00029631137
4806.25	0.00023025946
4812.5	0.00021885318
4818.75	0.00016722434
4825	0.00034576098
4831.25	0.00025209222
4837.5	0.00021002583
4843.75	0.00017683846
4850	0.00031973531
4856.25	0.00025301865
4862.5	0.00018655262
4868.75	0.00032744852
4875	0.00041550034
4881.25	0.00013369553
4887.5	0.00038359531
4893.75	0.00047167838
4900	0.00037968888
4906.25	0.00034471103
4912.5	0.00069598764
4918.75	0.00022210028
4925	9.8128554E-5
4931.25	0.00036354126
4937.5	0.00018636602
4943.75	0.00016167644
4950	0.00027893414
4956.25	0.00033492862
4962.5	2.6303859E-5
4968.75	0.00054968091
4975	0.00037047583
4981.25	0.00015359159
4987.5	0.00025342373
4993.75	0.00013271344
5000	0.00031869048
5006.25	4.6434505E-5
5012.5	0.0004166751
5018.75	0.0001465975
5025	0.00012752682
5031.25	3.9128736E-5
5037.5	0.00018084484
5043.75	0.00027030013
5050	0.00014633614
5056.25	0.00021892873
5062.5	0.00014276574
5068.75	5.449631E-5
5075	5.7626785E-5
5081.25	9.5130939E-5
5087.5	0.00028811128
5093.75	0.00047030719
5100	0.00044017754
5106.25	0.00015264734
5112.5	0.00021390954
5118.75	0.00024874099
5125	0.00027915341
5131.25	0.00032098837
5137.5	0.00027989639
5143.75	0.00019618613
5150	0.00023414633
5156.25	0.00022147393
5162.5	0.00013733479
5168.75	6.9148222E-5
5175	0.00022406488
5181.25	0.00028514546
5187.5	6.0818711E-5
5193.75	8.2153406E-5
5200	0.00035318086
5206.25	0.00015748897
5212.5	0.00048994498
5218.75	0.00014171066
5225	0.00068020527
5231.25	0.00019526654
5237.5	0.00062085524
5243.75	0.00062147354
5250	0.00088120561
5256.25	0.00055139026
5262.5	0.00022621555
5268.75	0.0001225988
5275	0.0004873115
5281.25	0.00043042107
5287.5	0.00033160674
5293.75	0.00015342183
5300	0.00047665177
5306.25	0.00014096412
5312.5	0.00062092728
5318.75	0.00024878381
5325	0.0006521962
5331.25	0.00027255152
5337.5	0.00030260495
5343.75	0.00033832336
5350	0.00045726212
5356.25	0.00049763897
5362.5	4.8993503E-5
5368.75	0.00052009303
5375	0.00010094336
5381.25	0.00052296746
5387.5	0.00043398901
5393.75	0.00075244942
5400	0.00023041545
5406.25	0.00036570133
5412.5	0.00039700782
5418.75	0.0002987713
5425	0.001203307
5431.25	0.00054795375
5437.5	0.00049536279
5443.75	0.00039708811
5450	0.00021847025
5456.25	0.00026043212
5462.5	0.00037241746
5468.75	5.8191373E-5
5475	0.00019511172
5481.25	0.00034362692
5487.5	0.0004609552
5493.75	0.0002431896
5500	0.00051303043
5506.25	0.00061266446
5512.5	0.00055031816
5518.75	0.00059071567
5525	0.00018019838
5531.25	0.00017153802
5537.5	0.0003136371
5543.75	0.00015469084
5550	0.00054480711
5556.25	0.00047414022
5562.5	0.00019116147
5568.75	0.00072818732
5575	0.00042240454
5581.25	0.00013275381
5587.5	0.00017309484
5593.75	0.00049467746
5600	0.00017235804
5606.25	0.00066494019
5612.5	0.00094039714
5618.75	0.00046886995
5625	0.00034231224
5631.25	0.0002801843
5637.5	0.00077555374
5643.75	0.0010638048
5650	0.0008407172
5656.25	0.00022580618
5662.5	0.00053639616
5668.75	0.00025898047
5675	0.00055052283
5681.25	0.00052684431
5687.5	0.00018535107
5693.75	0.00072792319
5700	0.00038217659
5706.25	4.0811242E-5
5712.5	0.00026904957
5718.75	0.00018052583
5725	0.00081107611
5731.25	6.470196E-5
5737.5	0.00055330197
5743.75	0.0010033606
5750	0.00054532999
5756.25	0.00062034583
5762.5	0.0003640912
5768.75	0.00078925725
5775	3.0216918E-5
5781.25	0.00042508598
5787.5	0.00037226488
5793.75	0.00073879368
5800	0.00018266803
5806.25	0.00034710667
5812.5	0.00059143194
5818.75	0.0011606161
5825	0.00063923362
5831.25	0.00058290143
5837.5	0.00071058242
5843.75	0.00087309007
5850	0.0015180611
5856.25	0.00044170504
5862.5	3.0793283E-5
5868.75	0.001025732
5875	0.0010040169
5881.25	0.0010603565
5887.5	0.0009383037
5893.75	0.001380404
5900	0.00076420464
5906.25	0.00045089156
5912.5	0.00097943295
5918.75	0.0011089598
5925	0.00046326172
5931.25	0.00063190212
5937.5	0.00031626761
5943.75	0.00092153731
5950	0.00035988148
5956.25	0.00068831259
5962.5	9.4399678E-5
5968.75	0.00053468871
5975	0.00041515462
5981.25	0.00042532033
5987.5	0.0010309064
5993.75	0.00049838628
6000	0.00043731851
6006.25	0.0010603181
6012.5	0.00033632639
6018.75	0.00033442062
6025	0.00014398926
6031.25	0.00042811356
6037.5	0.00082081131
6043.75	0.00019791706
6050	0.00055445471
6056.25	0.00017846744
6062.5	0.00046230736
6068.75	0.00050990958
6075	0.00026175464
6081.25	0.00043274474
6087.5	0.00054463032
6093.75	0.00058529898
6100	0.0009118594
6106.25	0.0002021997
6112.5	0.00041160847
6118.75	0.0014493779
6125	0.00013082291
6131.25	0.00078665542
6137.5	0.00033514228
6143.75	0.00081083934
6150	0.00044894422
6156.25	2.5000383E-5
6162.5	0.00094599818
6168.75	0.00088251008
6175	0.00045423692
6181.25	0.00042718636
6187.5	0.00026580818
6193.75	0.0006752855
6200	0.0014882535
6206.25	0.0012990765
6212.5	0.002056701
6218.75	0.0010277469
6225	0.00069952646
6231.25	0.00053310832
6237.5	0.00091731947
6243.75	0.0007240264
6250	0.0004017335
6256.25	0.00064556225
6262.5	0.0016517977
6268.75	0.00094151798
6275	0.001300227
6281.25	0.00041682344
6287.5	0.0011121966
6293.75	0.0001397094
6300	0.0012812872
6306.25	0.0015836828
6312.5	0.0015699197
6318.75	0.0009880097
6325	0.00038642752
6331.25	0.0003727932
6337.5	0.0012411531
6343.75	0.001580977
6350	0.00039000856
6356.25	0.0013601418
6362.5	0.0012306272
6368.75	0.0011587741
6375	0.0019312519
6381.25	0.0012464061
6387.5	0.00080736905
6393.75	0.0016044565
6400	0.000511115
6406.25	0.00060206006
6412.5	0.0012272275
6418.75	0.0011423094
6425	0.0010841737
6431.25	0.00020979916
6437.5	0.00075293919
6443.75	0.00099512613
6450	0.00026283983
6456.25	0.0009683431
6462.5	0.0015703289
6468.75	0.0011637165
6475	0.0010542706
6481.25	0.00071379963
6487.5	0.00077890186
6493.75	0.00056061098
6500	0.00051044158
6506.25	0.00020677532
6512.5	0.00061285939
6518.75	0.00063910346
6525	0.00060193301
6531.25	0.0011339391
6537.5	0.00048414474
6543.75	0.0016436904
6550	0.00040502778
6556.25	0.00090931901
6562.5	0.0010572629
6568.75	0.0009282573
6575	0.00061779512
6581.25	0.0014666122
6587.5	0.0010573483
6593.75	0.0014601103
6600	0.0020114746
6606.25	0.0013556639
6612.5	0.0010257988
6618.75	0.0001729136
6625	0.0013773944
6631.25	0.0011369159
6637.5	0.0015041121
6643.75	0.0015682181
6650	0.00057857836
6656.25	0.00047432491
6662.5	0.0012032525
6668.75	0.0010137264
6675	0.0006346471
6681.25	0.0014516304
6687.5	0.0014064323
6693.75	0.0014723455
6700	0.0013961076
6706.25	0.00055410959
6712.5	0.00066236478
6718.75	0.0015932121
6725	0.00069788822
6731.25	0.0004994947
6737.5	0.0023827722
6743.75	0.0014068211
6750	0.00054502154
6756.25	0.00061797417
6762.5	0.0014795629
6768.75	0.00062333472
6775	0.00097976247
6781.25	0.00046639989
6787.5	0.0020821346
6793.75	0.00045926146
6800	0.0021729784
6806.25	0.002386816
6812.5	0.0015919992
6818.75	0.00056587846
6825	0.0018552078
6831.25	0.00086419533
6837.5	0.0017502059
6843.75	0.00061865034
6850	0.00057667123
6856.25	0.00015154386
6862.5	0.0017918916
6868.75	0.0007258222
6875	0.0011250174
6881.25	0.0026153017
6887.5	0.0015401917
6893.75	0.00071345968
6900	0.00083553794
6906.25	0.001262167
6912.5	0.00098148132
6918.75	4.7738305E-5
6925	0.0013820905
6931.25	0.00040854645
6937.5	0.00173181
6943.75	0.0013117821
6950	0.0018421153
6956.25	0.00079325899
6962.5	0.0012051805
6968.75	0.00033630383
6975	0.00049751898
6981.25	0.00089350784
6987.5	0.0019747035
6993.75	0.0016970027
7000	0.0016170307
7006.25	0.0011964267
7012.5	0.0033779104
7018.75	0.0010945705
7025	0.00053654745
7031.25	0.00042686235
7037.5	0.0014268837
7043.75	0.0027061743
7050	0.0028738449
7056.25	0.0025361943
7062.5	0.0019712326
7068.75	0.0011489953
7075	0.0011348063
7081.25	0.00041207093
7087.5	0.00054431402
7093.75	0.00049974826
7100	0.00079829116
7106.25	0.00046572293
7112.5	0.00079894609
7118.75	0.00075117982
7125	0.00039705633
7131.25	0.00028202719
7137.5	0.00033186797
7143.75	0.00082135578
7150	0.00090511964
7156.25	0.00041277234
7162.5	0.00080847271
7168.75	0.0003117598
7175	0.0017434696
7181.25	0.0020265412
7187.5	0.0006484588
7193.75	0.0006397831
7200	0.0013509117
7206.25	0.00068592563
7212.5	0.00052210205
7218.75	0.00036963286
7225	0.0012005754
7231.25	0.00069063679
7237.5	0.0015236533
7243.75	0.00056130509
7250	0.0021927059
7256.25	0.00012109021
7262.5	0.0025989776
7268.75	0.00093080122
7275	0.0013381122
7281.25	0.0010796953
7287.5	0.00086900241
7293.75	0.0019668083
7300	0.0009711436
7306.25	0.0017722758
7312.5	0.0011054787
7318.75	0.00069579737
7325	0.00051835663
7331.25	0.0009608616
7337.5	0.0011918999
7343.75	0.001202981
7350	0.00059265636
7356.25	0.00097330419
7362.5	0.00087421347
7368.75	0.00063504973
7375	0.00069130861
7381.25	0.0012208929
7387.5	0.001506749
7393.75	5.2896905E-5
7400	7.3009644E-5
7406.25	0.0013178345
7412.5	0.00030964187
7418.75	0.0015093181
7425	0.0017336664
7431.25	0.0013536827
7437.5	0.0011700948
7443.75	3.6590481E-5
7450	0.0013039474
7456.25	0.00041326546
7462.5	0.0004854346
7468.75	0.00075638328
7475	0.0018349533
7481.25	0.00087517035
7487.5	0.0012707314
7493.75	0.00095295722
7500	0.0016974609
7506.25	0.0013249062
7512.5	0.00092573857
7518.75	0.0007588241
7525	0.00070681695
7531.25	0.00059553167
7537.5	0.00026921276
7543.75	0.00056949721
7550	0.0014945282
7556.25	0.00077341683
7562.5	0.0011049377
7568.75	0.00040158456
7575	0.00044878909
7581.25	0.00060309788
7587.5	0.0011511079
7593.75	0.0017334982
7600	0.0013315782
7606.25	0.001663903
7612.5	0.0011730957
7618.75	0.00055307119
7625	0.0010630999
7631.25	0.0003985339
7637.5	0.00022306215
7643.75	0.0010556493
7650	0.00042345198
7656.25	0.00094098517
7662.5	0.0011923669
7668.75	0.00084837984
7675	0.00078062832
7681.25	0.00091171492
7687.5	0.001135941
7693.75	0.00050257731
7700	0.00059987907
7706.25	0.00089864602
7712.5	0.00076590256
7718.75	0.00058443488
7725	0.00059883983
7731.25	0.001274054
7737.5	0.00080975185
7743.75	0.0010150848
7750	0.00014937931
7756.25	0.00082732391
7762.5	0.00012462161
7768.75	0.0008789876
7775	0.0012330633
7781.25	0.00088830187
7787.5	0.00045741038
7793.75	0.0010587487
7800	0.00012063854
7806.25	9.1798126E-5
7812.5	0.00072722373
7818.75	0.00055342867
7825	0.00092059761
7831.25	0.0014149283
7837.5	0.00054479924
7843.75	0.0005014669
7850	0.00031962842
7856.25	0.00014392518
7862.5	0.00036392098
7868.75	0.00081290773
7875	0.00016833734
7881.25	0.00037260736
7887.5	0.00021663202
7893.75	0.00033615597
7900	0.0006921774
7906.25	0.0010310379
7912.5	0.0011744834
7918.75	0.0012281528
7925	0.0011701846
7931.25	0.0012031513
7937.5	0.00067107468
7943.75	0.00062057933
7950	0.00049379744
7956.25	0.00016515931
7962.5	0.00019700936
7968.75	0.00085276694
7975	0.00056214263
7981.25	0.00018423405
7987.5	0.00012890868
7993.75	0.00064747095
8000	0.00027611181
8006.25	0.00012448736
8012.5	0.00094059309
8018.75	0.00098873718
8025	0.0019313041
8031.25	0.00096003639
8037.5	0.001481038
8043.75	0.0003038604
8050	0.00068870317
8056.25	0.00046752464
8062.5	0.0004430725
8068.75	0.00024539893
8075	0.00047821889
8081.25	0.00060452921
8087.5	0.00033862052
8093.75	0.00038554659
8100	0.00048568188
8106.25	0.00078746057
8112.5	0.00052526008
8118.75	0.0010448256
8125	0.0007004362
8131.25	0.00069286679
8137.5	0.00067948798
8143.75	0.00062486441
8150	0.00034427446
8156.25	0.00016293515
8162.5	0.00051972539
8168.75	0.00060184447
8175	0.00023399115
8181.25	0.00017209868
8187.5	0.00057893126
8193.75	0.00045372415
8200	0.00061190153
8206.25	0.00049643124
8212.5	0.00048502788
8218.75	0.0007863986
8225	0.0010987713
8231.25	0.00031699016
8237.5	6.4103722E-5
8243.75	1.8077125E-5
8250	0.00069988591
8256.25	0.00045819076
8262.5	0.0010768619
8268.75	0.0006326546
8275	0.00049685533
8281.25	0.00079732908
8287.5	0.00028399963
8293.75	0.00038854468
8300	0.0002418135
8306.25	0.00075227773
8312.5	0.00057051122
8318.75	0.00080830217
8325	0.00040415946
8331.25	0.00036273571
8337.5	0.00050007738
8343.75	0.00060023608
8350	0.0003780754
8356.25	0.00038466679
8362.5	0.00028272325
8368.75	0.00020073827
8375	0.00071251882
8381.25	0.0002100418
8387.5	0.00072246078
8393.75	0.00048611776
8400	5.3917263E-5
8406.25	0.00060437291
8412.5	0.00033571781
8418.75	0.0010246028
8425	0.0009373372
8431.25	0.00060042061
8437.5	0.00034806456
8443.75	0.00077226901
8450	0.00054263977
8456.25	0.00063134599
8462.5	0.00011207606
8468.75	0.0011883245
8475	0.00022135763
8481.25	0.00044829735
8487.5	0.00072008658
8493.75	0.00080946666
8500	0.00071664098
8506.25	0.001013562
8512.5	0.0010380489
8518.75	0.00091249679
8525	0.00048846072
8531.25	0.00027926771
8537.5	0.00023044011
8543.75	0.00025231959
8550	0.00082201171
8556.25	4.9095247E-5
8562.5	0.00026891494
8568.75	0.0007146122
8575	0.00074272583
8581.25	0.0003756524
8587.5	0.00025796816
8593.75	0.00031364697
8600	0.00061814674
8606.25	0.00035905374
8612.5	0.00010431499
8618.75	0.00058871756
8625	0.00061845157
8631.25	0.00038203546
8637.5	0.00010056496
8643.75	0.00027269808
8650	0.00029796547
8656.25	0.00054309009
8662.5	0.00021173574
8668.75	0.00051417951
8675	0.00052152101
8681.25	0.00094753339
8687.5	0.00035945637
8693.75	0.00036696616
8700	0.00032370448
8706.25	0.0006295732
8712.5	0.00080722547
8718.75	0.00012800963
8725	0.00036578043
8731.25	0.00028463778
8737.5	0.00024947327
8743.75	4.5290673E-5
8750	0.00053640407
8756.25	0.00041503507
8762.5	0.0001959724
8768.75	0.00064644266
8775	0.00067384984
8781.25	0.00040285549
8787.5	0.00060739635
8793.75	0.00012743478
8800	0.00022808098
8806.25	0.00022448198
8812.5	0.00012191955
8818.75	0.00034848021
8825	2.2317512E-5
8831.25	0.00043082705
8837.5	0.00023312695
8843.75	0.00066766057
8850	0.00048959589
8856.25	0.00089276899
8862.5	0.00049194337
8868.75	0.00037939321
8875	0.00020390453
8881.25	0.00043716075
8887.5	0.0005016018
8893.75	0.0004535205
8900	0.0003943528
8906.25	0.00025548994
8912.5	0.00025948942
8918.75	7.7496366E-5
8925	9.9515328E-5
8931.25	0.00052997967
8937.5	0.00024202801
8943.75	0.00024474883
8950	6.7351086E-5
8956.25	0.00018424508
8962.5	0.00036753227
8968.75	0.00013604954
8975	0.00034950326
8981.25	0.00010230391
8987.5	0.00013215602
8993.75	0.00023368723
9000	0.00048689305
9006.25	0.00064329836
9012.5	0.00024856496
9018.75	0.00021134336
9025	0.00047509922
9031.25	0.00039202699
9037.5	0.00024159612
9043.75	0.00015908117
9050	0.00020522752
9056.25	0.00039920082
9062.5	0.00021860274
9068.75	0.00025766397
9075	0.00031421219
9081.25	0.00052966819
9087.5	0.00021571115
9093.75	0.00039148884
9100	0.00029373453
9106.25	0.00062932523
9112.5	0.00038168121
9118.75	0.00025887174
9125	0.00011988411
9131.25	0.00020115746
9137.5	0.00034608564
9143.75	0.0003972142
9150	0.00040868726
9156.25	0.00016377571
9162.5	8.4571385E-5
9168.75	8.2711085E-5
9175	0.00012122187
9181.25	9.8173289E-5
9187.5	0.00011846939
9193.75	0.00033402837
9200	0.00051111985
9206.25	0.00012927407
9212.5	0.00036529621
9218.75	0.00017649793
9225	4.3642418E-5
9231.25	0.00016394962
9237.5	0.00023176962
9243.75	3.2860219E-5
9250	0.00030742327
9256.25	0.00013672785
9262.5	0.00034000137
9268.75	0.00025401643
9275	0.00045173746
9281.25	0.00041230231
9287.5	3.0161346E-5
9293.75	0.00012585805
9300	0.00026084858
9306.25	0.00036500581
9312.5	0.0003598962
9318.75	0.00050501765
9325	0.00046899837
9331.25	8.2894053E-5
9337.5	0.00028185931
9343.75	0.00013691938
9350	0.00027541865
9356.25	0.00043312663
9362.5	0.00010707929
9368.75	0.00021774369
9375	0.00010938317
9381.25	4.0785334E-5
9387.5	0.00013790304
9393.75	0.0004232115
9400	0.0001842395
9406.25	0.00028457877
9412.5	0.00031490347
9418.75	0.00016843103
9425	0.00011647646
9431.25	0.0001471355
9437.5	0.00024171244
9443.75	0.00011525259
9450	0.00038723607
9456.25	0.0003038478
9462.5	0.00035840118
9468.75	0.00040351099
9475	0.00036171982
9481.25	0.00040943346
9487.5	0.00040074851
9493.75	0.00024970969
9500	0.00020522669
9506.25	6.5767415E-5
9512.5	0.00029797514
9518.75	8.9923676E-5
9525	8.5859111E-5
9531.25	0.0001689976
9537.5	0.00055271716
9543.75	0.00015709477
9550	0.0001812098
9556.25	0.0004786887
9562.5	0.00021264548
9568.75	7.7271958E-5
9575	5.2327062E-5
9581.25	0.00022249098
9587.5	0.00017259359
9593.75	3.5714368E-5
9600	0.00022784747
9606.25	0.0002499265
9612.5	0.00020487208
9618.75	0.00027730859
9625	0.00013013495
9631.25	0.00021048295
9637.5	0.00022637145
9643.75	8.9773616E-5
9650	0.00027551039
9656.25	0.00020589481
9662.5	0.00048206515
9668.75	0.00023264718
9675	0.000257407
9681.25	0.00031321463
9687.5	0.00032621993
9693.75	0.00026788199
9700	0.00017884888
9706.25	0.00019278736
9712.5	0.00024918183
9718.75	0.00031662831
9725	0.00028735746
9731.25	8.0833824E-5
9737.5	0.00026072796
9743.75	0.00016758696
9750	0.0002599914
9756.25	9.0706165E-5
9762.5	0.00012564408
9768.75	0.0003078355
9775	0.00012785352
9781.25	9.7852694E-5
9787.5	0.00044625975
9793.75	0.00022224289
9800	8.4068158E-5
9806.25	0.00026424255
9812.5	0.00019125591
9818.75	0.00032838488
9825	0.0002873097
9831.25	0.00015187111
9837.5	0.00032942988
9843.75	0.0001153733
9850	8.6524956E-5
9856.25	0.00024787815
9862.5	0.00013077741
9868.75	4.0341567E-5
9875	0.0002168273
9881.25	0.00024922054
9887.5	0.00024540815
9893.75	0.00024430567
9900	0.00016842983
9906.25	3.0540124E-5
9912.5	5.889021E-5
9918.75	0.00016808458
9925	0.00026801069
9931.25	0.0001286726
9937.5	0.0002427063
9943.75	9.7973758E-5
9950	0.00017771343
9956.25	9.4474524E-5
9962.5	0.00017391964
9968.75	0.00045255332
9975	0.0001455605
9981.25	0.00013375571
9987.5	0.00032755333
9993.75	0.00010371214
10000	0.00016133439
10006.25	0.00017793806
10012.5	0.00024921918
10018.75	0.00042184368
10025	0.00019267154
10031.25	0.00021677039
10037.5	0.00012058961
10043.75	0.00024305626
10050	7.1502801E-5
10056.25	0.00028843336
10062.5	9.966456E-5
10068.75	0.00015763241
10075	6.9889014E-5
10081.25	0.00035847494
10087.5	4.9416672E-5
10093.75	3.5935047E-5
10100	0.00018416084
10106.25	0.00018026091
10112.5	0.00018413871
10118.75	2.1699239E-5
10125	0.00023002333
10131.25	0.00035008868
10137.5	0.00021906278
10143.75	0.00027202153
10150	0.00024048117
10156.25	7.3457365E-5
10162.5	0.0002005388
10168.75	8.5803014E-5
10175	0.00015463916
10181.25	0.00013656338
10187.5	7.4397469E-5
10193.75	8.0734964E-5
10200	0.00011698217
10206.25	0.00026466095
10212.5	0.00018912347
10218.75	0.00023448994
10225	0.00016687447
10231.25	0.00013668523
10237.5	0.00011102103
10243.75	0.00036908729
10250	4.6387471E-5
10256.25	0.00010833123
10262.5	0.00033790245
10268.75	0.00011814917
10275	0.00017513636
10281.25	0.00020540565
10287.5	0.00010255561
10293.75	0.00021194587
10300	0.00025401668
10306.25	0.00015898826
10312.5	0.00028938252
10318.75	5.7943402E-5
10325	9.9068001E-5
10331.25	0.00018181118
10337.5	0.00019454822
10343.75	4.3875273E-5
10350	3.5580662E-5
10356.25	0.00027410469
10362.5	0.00031148481
10368.75	0.000276382
10375	0.00037904115
10381.25	0.00011883477
10387.5	6.0742061E-5
10393.75	5.2992153E-5
10400	0.00025308801
10406.25	0.00016707086
10412.5	0.00012230359
10418.75	0.00031855447
10425	5.3606488E-5
10431.25	6.8039507E-5
10437.5	0.00028036399
10443.75	0.00024677831
10450	3.489668E-5
10456.25	4.3344337E-5
10462.5	0.00025986203
10468.75	0.0001277852
10475	0.00035309588
10481.25	0.00021172754
10487.5	0.00018623988
10493.75	0.00030020258
10500	0.00020296184
10506.25	0.00014707299
10512.5	0.00019817849
10518.75	0.00011703984
10525	0.00028556092
10531.25	0.000163461
10537.5	0.00019146642
10543.75	1.7657606E-5
10550	0.00021513009
10556.25	0.00026915853
10562.5	0.00012092591
10568.75	0.00026540488
10575	0.00032187207
10581.25	0.00013462988
10587.5	0.00013214213
10593.75	0.00021131531
10600	0.00017390016
10606.25	0.00028309006
10612.5	0.00018485664
10618.75	0.00020962774
10625	0.000119586
10631.25	0.00022022068
10637.5	0.00022005151
10643.75	0.00011741067
10650	0.00024135869
10656.25	0.00018993536
10662.5	0.00018424438
10668.75	0.00031645598
10675	0.00028046612
10681.25	0.00022697806
10687.5	0.0002111699
10693.75	0.00026134946
10700	0.00015171632
10706.25	0.00027364604
10712.5	0.0002307656
10718.75	0.00016204521
10725	0.00030606821
10731.25	0.00036009099
10737.5	0.00011828631
10743.75	0.00020747218
10750	0.00011942623
10756.25	0.00013606006
10762.5	7.8248182E-5
10768.75	0.00011205716
10775	0.00022455021
10781.25	0.00026090517
10787.5	0.00017728727
10793.75	0.00040712002
10800	0.00016403656
10806.25	0.00012154084
10812.5	7.7648551E-5
10818.75	6.0857893E-5
10825	0.00015652226
10831.25	0.00015194996
10837.5	0.00025126563
10843.75	7.0987869E-5
10850	0.00026166177
10856.25	4.4941882E-5
10862.5	0.00015372597
10868.75	6.9881376E-5
10875	0.00023512546
10881.25	0.00011938868
10887.5	3.3069761E-5
10893.75	0.00019487649
10900	0.0002260522
10906.25	0.00026066509
10912.5	0.00013963973
10918.75	0.00013894494
10925	6.9018943E-5
10931.25	0.00021356254
10937.5	0.00031219795
10943.75	0.00015356749
10950	0.00011949311
10956.25	0.00030147678
10962.5	0.00016297713
10968.75	0.00017718494
10975	0.00028868139
10981.25	0.00032502246
10987.5	0.00024630116
10993.75	9.4539352E-5
11000	0.00013057153
11006.25	0.00014892193
11012.5	0.00013223106
11018.75	7.551799E-5
11025	0.00017919115
11031.25	0.00011458423
11037.5	0.0001222036
11043.75	4.5083356E-5
11050	0.00024781826
11056.25	0.00013554531
11062.5	0.00020554493
11068.75	0.00015784612
11075	0.00022167148
11081.25	0.00013201539
11087.5	9.1321274E-5
11093.75	0.00016629472
11100	0.00020488677
11106.25	0.00010901722
11112.5	7.8386642E-5
11118.75	0.00027839607
11125	0.00010483561
11131.25	0.00019590805
11137.5	0.0001014039
11143.75	0.00010089567
11150	5.2147544E-5
11156.25	5.8967476E-6
11162.5	0.00020573
11168.75	0.00011738776
11175	8.9828087E-5
11181.25	0.00010208971
11187.5	0.00010815343
11193.75	0.0001909779
11200	6.4187888E-5
11206.25	0.00015909792
11212.5	0.00021457035
11218.75	0.00020408421
11225	0.00013192166
11231.25	0.00010832813
11237.5	9.3308146E-5
11243.75	0.00019357053
11250	0.00044335872
11256.25	0.00024007
11262.5	5.1379146E-5
11268.75	0.00025803845
11275	0.000152702
11281.25	0.00010891013
11287.5	8.6826277E-5
11293.75	0.00030542802
11300	0.00029148981
11306.25	8.2514381E-5
11312.5	8.4333285E-5
11318.75	6.8607346E-5
11325	0.00028901994
11331.25	7.2206949E-5
11337.5	0.00016179393
11343.75	0.00011081185
11350	0.00017685062
11356.25	0.0001709305
11362.5	0.00017010857
11368.75	0.00024412371
11375	0.00017551268
11381.25	0.00015979457
11387.5	0.00017962019
11393.75	0.00016250619
11400	0.00011521756
11406.25	0.00026945745
11412.5	0.00015903145
11418.75	0.00010857259
11425	0.00037399206
11431.25	0.00019199934
11437.5	0.00021513738
11443.75	0.00016630808
11450	0.0002875825
11456.25	0.00028226651
11462.5	0.00036663851
11468.75	0.0001787213
11475	0.00024785239
11481.25	0.00023022686
11487.5	0.00023872498
11493.75	4.8553118E-5
11500	0.00012734901
11506.25	0.00022046783
11512.5	5.374629E-5
11518.75	7.7273141E-5
11525	0.00010485782
11531.25	0.00026794404
11537.5	0.00037669503
11543.75	0.00026069979
11550	0.00022841368
11556.25	0.00021503095
11562.5	0.00022649237
11568.75	0.00017778205
11575	8.0928738E-5
11581.25	0.00014983645
11587.5	6.4394919E-5
11593.75	0.00015724922
11600	0.00016123977
11606.25	0.00012330752
11612.5	0.00010400902
11618.75	0.0001262019
11625	9.4261557E-5
11631.25	9.742684E-5
11637.5	7.1768102E-5
11643.75	8.38523E-5
11650	0.00018967351
11656.25	0.00010640448
11662.5	5.9228543E-5
11668.75	7.8818722E-5
11675	7.9875463E-5
11681.25	6.6284943E-5
11687.5	7.2923858E-5
11693.75	0.00016579567
11700	0.00013296164
11706.25	0.00012226029
11712.5	3.4739353E-5
11718.75	0.00013454698
11725	0.00024481753
11731.25	0.00015215881
11737.5	7.6179799E-5
11743.75	9.93595E-5
11750	0.00023714435
11756.25	0.0002039867
11762.5	0.00017012051
11768.75	0.00026276728
11775	0.00010645151
11781.25	9.2093615E-5
11787.5	0.00014729713
11793.75	0.00022005764
11800	1.0492346E-5
11806.25	3.0033543E-5
11812.5	0.00013079843
11818.75	4.9262444E-5
11825	9.8012829E-5
11831.25	0.00015118644
11837.5	0.0003035427
11843.75	0.00022082307
11850	0.00013516531
11856.25	0.00028722261
11862.5	1.5802322E-5
11868.75	0.00013289469
11875	0.00017287692
11881.25	0.00019347548
11887.5	0.00023017042
11893.75	0.00030496051
11900	6.5451262E-5
11906.25	9.1841276E-5
11912.5	0.00015607017
11918.75	0.0002388097
11925	0.0003022021
11931.25	0.0003569699
11937.5	0.00020916685
11943.75	0.00019755755
11950	0.0001493692
11956.25	0.0001443748
11962.5	0.00020654633
11968.75	0.00026954689
11975	0.00022573652
11981.25	0.00019372277
11987.5	0.00012128217
11993.75	9.9525923E-5
12000	8.7207071E-5
12006.25	0.00018374666
12012.5	0.00014412724
12018.75	8.5435583E-5
12025	0.00020898622
12031.25	9.0179027E-5
12037.5	0.00025620212
12043.75	0.00035701542
12050	0.00023018981
12056.25	0.00021361674
12062.5	0.00019438759
12068.75	4.9813267E-5
12075	0.00023590878
12081.25	0.00027874115
12087.5	3.1442968E-5
12093.75	3.9491437E-5
12100	0.00011810762
12106.25	0.00011660325
12112.5	0.00025696888
12118.75	0.0002735411
12125	0.00025642462
12131.25	0.00017949674
12137.5	0.00022449983
12143.75	3.0653301E-5
12150	0.0002654467
12156.25	0.00010107678
12162.5	3.1921303E-5
12168.75	0.00027203215
12175	0.00027105028
12181.25	2.822433E-5
12187.5	0.00015859574
12193.75	0.00029841404
12200	0.00012993184
12206.25	0.0002022646
12212.5	0.00027598651
12218.75	0.00027963676
12225	0.0002813295
12231.25	0.00020426495
12237.5	0.00013437097
12243.75	8.775107E-5
12250	0.00026436524
12256.25	0.00014731216
12262.5	0.00020524285
12268.75	0.00013297913
12275	0.00018149136
12281.25	0.00021384507
12287.5	0.00011937442
12293.75	0.00022569375
12300	3.7037047E-5
12306.25	6.9817993E-5
12312.5	0.00018103426
12318.75	3.5316704E-5
12325	0.00015038254
12331.25	0.00022676439
12337.5	0.00021898125
12343.75	8.8845297E-5
12350	7.4016026E-5
12356.25	0.00023558277
12362.5	0.00033089671
12368.75	0.00018409699
12375	0.00019315529
12381.25	0.00017236542
12387.5	0.00029363872
12393.75	0.00027277206
12400	0.00034974252
12406.25	0.0002355046
12412.5	0.00021847643
12418.75	7.8032146E-5
12425	0.00012267906
12431.25	0.00023320208
12437.5	1.6261565E-5
12443.75	0.00013624509
12450	9.5173914E-5
12456.25	0.00018127243
12462.5	2.6323721E-5
12468.75	2.9707024E-5
[truncated: 38,004 more rows]
