# Supplementary material for: Electrically activated ferroelectric nematic microrobots
Source: Nat Commun. 2024 Aug 20;15:6928. doi: 10.1038/s41467-024-50226-y (PMC11336208; doi:10.1038/s41467-024-50226-y)
Supplement: Supplementary file 11 — Source Data [file 41467_2024_50226_MOESM11_ESM.zip › Figure4/uswp/f06000U010.csv]

ASCII data file created with TiePie Multi Channel software. www.tiepie.com.
2023-09-22 15:14:03 856m
Frequency	FFT1
Hz	V
0	0.015586632
6.25	0.0013159585
12.5	0.0025733459
18.75	0.0019872637
25	0.00093968431
31.25	0.00088033605
37.5	0.00095226923
43.75	0.0010692663
50	0.0057020366
56.25	0.0010529579
62.5	0.0020014607
68.75	0.00053716709
75	0.00019477385
81.25	0.0017254506
87.5	0.00038481755
93.75	0.0032898357
100	0.0034177561
106.25	0.0041225215
112.5	0.0045006775
118.75	0.0014890679
125	0.0024898769
131.25	0.0010425898
137.5	0.0015129134
143.75	0.0022362833
150	0.0040777706
156.25	0.020600853
162.5	0.0031631259
168.75	0.004196662
175	0.0018270956
181.25	0.0066662989
187.5	0.010323092
193.75	0.0051109103
200	0.0082983218
206.25	0.0060007671
212.5	0.0058490236
218.75	0.006470017
225	0.0025734164
231.25	0.0073152853
237.5	0.026162438
243.75	0.0029316047
250	0.007856292
256.25	0.011224968
262.5	0.0071101029
268.75	0.0060011184
275	0.016816432
281.25	0.019337766
287.5	0.043320859
293.75	0.0043406647
300	0.029065195
306.25	0.010958639
312.5	0.021046512
318.75	0.010124532
325	0.011580923
331.25	0.0047815522
337.5	0.006756761
343.75	0.011988634
350	0.011054397
356.25	0.001320784
362.5	0.010637279
368.75	0.0058028407
375	0.0033328367
381.25	0.0059385182
387.5	0.0065322696
393.75	0.0180305
400	0.0073663338
406.25	0.010480867
412.5	0.0058998261
418.75	0.0099385005
425	0.0040263897
431.25	0.013778744
437.5	0.026499273
443.75	0.0088649467
450	0.002253326
456.25	0.0047699713
462.5	0.0018003075
468.75	0.0099695077
475	0.0025955228
481.25	0.0062436547
487.5	0.0022778854
493.75	0.0054010359
500	0.0056562925
506.25	0.00070098534
512.5	0.0050571648
518.75	0.010638679
525	0.0097501523
531.25	0.0070875549
537.5	0.0075804958
543.75	0.0068284298
550	0.0076181572
556.25	0.00034919377
562.5	0.0083275831
568.75	0.0028983914
575	0.0032798754
581.25	0.0038513829
587.5	0.00093123443
593.75	0.0052506522
600	0.010883536
606.25	0.0062029125
612.5	0.0042521643
618.75	0.003597139
625	0.0056293829
631.25	0.0085965279
637.5	0.0018999267
643.75	0.0019172792
650	0.0032678857
656.25	0.0041556356
662.5	0.0033305462
668.75	0.0022293629
675	0.0035548928
681.25	0.0032187736
687.5	0.0013104823
693.75	0.0013991413
700	0.0019835273
706.25	0.00024642638
712.5	0.00074987474
718.75	0.0021114188
725	0.0026936289
731.25	0.00069941201
737.5	0.0020694804
743.75	0.0026011155
750	0.0021295646
756.25	0.00087449739
762.5	0.00461607
768.75	0.0013259983
775	0.0010694156
781.25	0.0030109328
787.5	0.0058514958
793.75	0.0015598872
800	0.0048480985
806.25	0.0023086049
812.5	0.0014298946
818.75	0.00063662492
825	0.0013951392
831.25	0.0034872462
837.5	0.0032907795
843.75	0.0026966454
850	0.0015533622
856.25	0.001468091
862.5	0.0017273949
868.75	0.0048907449
875	0.010829983
881.25	0.0028676723
887.5	0.0022938544
893.75	0.0019553115
900	0.0043451368
906.25	0.0015552632
912.5	0.00050979574
918.75	0.0018265587
925	0.0043583789
931.25	0.002676892
937.5	0.0017842216
943.75	0.0041384835
950	0.0015807776
956.25	0.0010093814
962.5	0.00073838469
968.75	0.0026577033
975	0.0020173066
981.25	0.005579568
987.5	0.005014035
993.75	0.0017926753
1000	0.0071356281
1006.25	0.00038179831
1012.5	0.0037522566
1018.75	0.0019784258
1025	0.0036699231
1031.25	0.0019811
1037.5	0.0012662927
1043.75	0.0037767767
1050	0.00076375724
1056.25	0.0034252337
1062.5	0.001734014
1068.75	0.00080100639
1075	0.0013181674
1081.25	0.0013259384
1087.5	0.0011819366
1093.75	0.0014259713
1100	0.0058198488
1106.25	0.0013226369
1112.5	0.0029697753
1118.75	0.0022936964
1125	0.0011416049
1131.25	0.0039499034
1137.5	0.008571173
1143.75	0.0013494549
1150	0.0041627198
1156.25	0.0040947564
1162.5	0.0025457822
1168.75	0.0049084503
1175	0.0019774818
1181.25	0.006470553
1187.5	0.0014324827
1193.75	0.008729447
1200	0.0030245399
1206.25	0.0016148282
1212.5	0.0010637024
1218.75	0.0028847719
1225	0.0034163582
1231.25	0.002304948
1237.5	0.0031531486
1243.75	0.0010787069
1250	0.0062948516
1256.25	0.018359576
1262.5	0.0077782106
1268.75	0.0023222272
1275	0.0029564966
1281.25	0.0018763693
1287.5	0.0019858804
1293.75	0.0020723982
1300	0.0029510765
1306.25	0.0016968595
1312.5	0.00081230605
1318.75	0.0023804126
1325	0.00086279356
1331.25	0.0009233023
1337.5	0.0040036378
1343.75	0.0010996036
1350	0.0014812238
1356.25	0.0010467312
1362.5	0.001262007
1368.75	0.00041124209
1375	0.0014067561
1381.25	0.0021910584
1387.5	0.0019636983
1393.75	0.00012572636
1400	0.0015740725
1406.25	0.00058550255
1412.5	0.0011423228
1418.75	0.001782322
1425	0.0015851725
1431.25	0.0012762105
1437.5	0.0022621428
1443.75	0.0012374946
1450	0.0042316387
1456.25	0.0024091741
1462.5	0.00080232677
1468.75	0.0018141478
1475	0.00090671423
1481.25	0.00034552797
1487.5	0.00138642
1493.75	0.0025991472
1500	0.0014237758
1506.25	0.0026652259
1512.5	0.00073064589
1518.75	0.00020904564
1525	0.001061783
1531.25	0.00086918803
1537.5	0.0016716458
1543.75	0.00093325299
1550	0.0012266748
1556.25	0.0015144611
1562.5	0.0007805499
1568.75	0.0013173994
1575	0.002062672
1581.25	0.0022653542
1587.5	0.0002621802
1593.75	0.00057915095
1600	0.0013052237
1606.25	0.00070846623
1612.5	0.001040349
1618.75	0.00058271029
1625	0.0012719325
1631.25	0.00080136982
1637.5	0.0001502238
1643.75	0.00035793974
1650	0.00079901301
1656.25	0.00045327454
1662.5	0.00083730999
1668.75	0.0004956846
1675	0.00036541743
1681.25	0.00054894009
1687.5	0.00040743729
1693.75	0.00044881932
1700	0.00091075051
1706.25	0.00057985724
1712.5	0.00039522885
1718.75	5.5872312E-5
1725	0.0004040908
1731.25	0.0010868548
1737.5	0.00019967081
1743.75	0.00057313706
1750	0.00041790834
1756.25	0.00012370806
1762.5	0.00040584142
1768.75	0.00034791122
1775	0.00039475836
1781.25	0.0012732733
1787.5	0.0010432513
1793.75	0.00064915205
1800	0.00087057209
1806.25	0.00013836885
1812.5	0.00079551716
1818.75	0.00037496449
1825	0.0003918381
1831.25	0.00054626471
1837.5	0.000447045
1843.75	0.00070061926
1850	0.00030414474
1856.25	0.0007016316
1862.5	0.00085252427
1868.75	0.00076819269
1875	0.00063936479
1881.25	0.00058369145
1887.5	0.0014324718
1893.75	0.00030837114
1900	0.00057488433
1906.25	0.00046800525
1912.5	0.00078041132
1918.75	0.0002852223
1925	0.00029152315
1931.25	0.0005549579
1937.5	0.00036186651
1943.75	0.00021377645
1950	0.00029606525
1956.25	0.00083997886
1962.5	0.0006178258
1968.75	0.00035706392
1975	0.001392423
1981.25	0.0011135774
1987.5	0.00048291924
1993.75	0.00050101485
2000	0.0006019079
2006.25	0.00096908563
2012.5	0.00072472484
2018.75	0.00018850104
2025	0.0004592835
2031.25	0.00029807489
2037.5	0.0010975518
2043.75	0.00010471382
2050	0.00071111575
2056.25	0.0006901111
2062.5	0.00065483238
2068.75	0.00066458618
2075	0.0013673373
2081.25	0.0010843434
2087.5	0.00075350721
2093.75	0.001221419
2100	0.00075150247
2106.25	0.00071435775
2112.5	0.00099753051
2118.75	0.00048952906
2125	0.00046205713
2131.25	0.00046749608
2137.5	0.00027307321
2143.75	0.00070267169
2150	0.00072092796
2156.25	0.00080345736
2162.5	0.0014798078
2168.75	0.0041236662
2175	0.00050085278
2181.25	0.0013804683
2187.5	0.00022129234
2193.75	0.00046575942
2200	0.00094576011
2206.25	0.0002325605
2212.5	0.0018589765
2218.75	0.00082495739
2225	0.000665226
2231.25	0.00082261228
2237.5	0.00070101387
2243.75	0.00060272704
2250	0.0018114505
2256.25	0.00061484312
2262.5	0.0029947309
2268.75	0.00048078606
2275	0.00046961646
2281.25	0.00066996229
2287.5	0.0014214427
2293.75	0.0011059014
2300	0.001158001
2306.25	0.00046816005
2312.5	0.0011667685
2318.75	0.00088028032
2325	0.00070302512
2331.25	0.0017689876
2337.5	0.0027029889
2343.75	0.00071357737
2350	0.0017468687
2356.25	0.0015789665
2362.5	0.00040689078
2368.75	0.001137328
2375	0.0012560208
2381.25	0.0012659082
2387.5	0.0029653408
2393.75	0.0018212738
2400	0.0011525785
2406.25	0.0025160984
2412.5	0.0012397337
2418.75	0.0017223282
2425	0.00021763715
2431.25	0.0014059801
2437.5	0.0012481623
2443.75	0.0017207026
2450	0.0013186873
2456.25	0.0012055875
2462.5	0.00089638859
2468.75	0.0010204209
2475	0.0012122602
2481.25	0.00034837004
2487.5	0.0008111446
2493.75	0.00091598121
2500	0.0012187304
2506.25	0.0030659225
2512.5	0.0039666989
2518.75	0.0068741359
2525	0.00099996321
2531.25	0.0012346406
2537.5	0.00029063133
2543.75	0.0012953878
2550	0.00093608586
2556.25	0.00017562126
2562.5	0.0010945786
2568.75	0.00098444137
2575	0.0004368827
2581.25	8.26126E-5
2587.5	0.00071704091
2593.75	0.0017498901
2600	0.00015081742
2606.25	0.0010983198
2612.5	0.00089917195
2618.75	0.00081921342
2625	0.0015143713
2631.25	0.00058146191
2637.5	0.001044472
2643.75	0.00087544586
2650	0.0007531195
2656.25	0.00049280354
2662.5	0.0013377428
2668.75	0.0015478008
2675	0.0014700812
2681.25	0.00089289557
2687.5	0.0013347985
2693.75	0.00071515474
2700	0.0010917071
2706.25	0.00089639027
2712.5	0.001149111
2718.75	0.00068956077
2725	0.0028385321
2731.25	0.0015287486
2737.5	0.00038652057
2743.75	0.0016864456
2750	0.0024122673
2756.25	0.00086870759
2762.5	9.010571E-5
2768.75	0.00094960725
2775	0.00033080957
2781.25	0.0018462528
2787.5	0.0014266006
2793.75	0.0019845903
2800	0.00090044923
2806.25	0.00084777566
2812.5	0.0012154984
2818.75	0.0013594556
2825	7.9172822E-5
2831.25	0.0016577926
2837.5	0.0017706349
2843.75	0.00069231828
2850	0.0012179063
2856.25	0.00018335257
2862.5	0.00096735813
2868.75	0.00097628727
2875	0.00023900379
2881.25	0.00040295446
2887.5	0.00016998746
2893.75	0.00059926148
2900	0.0010637055
2906.25	0.00027081078
2912.5	0.00019055544
2918.75	0.00023891406
2925	0.00084112815
2931.25	0.00028585722
2937.5	0.0011780284
2943.75	0.00025001405
2950	0.00067273192
2956.25	0.00049989092
2962.5	0.00083495929
2968.75	0.00036485915
2975	0.00024337223
2981.25	0.00042967518
2987.5	0.00023558147
2993.75	0.00025491927
3000	0.0005795935
3006.25	0.0008018954
3012.5	0.0013189348
3018.75	0.00044521437
3025	0.00067090246
3031.25	0.00017779981
3037.5	0.0010444629
3043.75	0.00045937886
3050	0.00095407872
3056.25	0.00018189594
3062.5	0.00011756571
3068.75	0.00086254861
3075	0.00053631398
3081.25	0.0004823992
3087.5	0.00040711228
3093.75	0.0016183757
3100	0.00080258813
3106.25	0.00054622877
3112.5	0.00064800622
3118.75	0.0017219567
3125	0.00056281179
3131.25	0.00011206485
3137.5	0.00031431323
3143.75	0.0010475592
3150	0.00092278014
3156.25	0.00050371473
3162.5	0.00017863076
3168.75	0.00043766107
3175	0.00079241321
3181.25	0.0010093035
3187.5	0.00064718987
3193.75	0.00049739399
3200	0.00017036348
3206.25	0.00053425391
3212.5	0.00031963338
3218.75	0.00037977034
3225	0.00048491654
3231.25	0.00015798432
3237.5	0.00059059823
3243.75	0.00063650514
3250	0.00024115792
3256.25	0.00058257739
3262.5	0.00038897989
3268.75	0.00083236007
3275	0.0001692046
3281.25	0.00059318613
3287.5	0.0004700802
3293.75	0.00042277615
3300	0.00045852719
3306.25	0.00061006977
3312.5	0.00043120872
3318.75	0.00050222371
3325	0.00037934052
3331.25	0.00029984757
3337.5	0.00039260922
3343.75	0.00048684659
3350	0.00049125199
3356.25	0.00046465112
3362.5	0.00017776114
3368.75	0.00025045037
3375	0.00018398221
3381.25	7.082666E-5
3387.5	0.00040696065
3393.75	0.00011310805
3400	0.00035129606
3406.25	0.00045280851
3412.5	0.00017334354
3418.75	0.00037463022
3425	0.00037784606
3431.25	0.0004794707
3437.5	0.00061241956
3443.75	0.00011637009
3450	1.3653901E-5
3456.25	0.00030728213
3462.5	0.0005498714
3468.75	0.00043956395
3475	0.00053608436
3481.25	0.00050249434
3487.5	0.00026999668
3493.75	0.00045545513
3500	0.00010084813
3506.25	0.00049324754
3512.5	0.00055435268
3518.75	0.00028565058
3525	0.00023653701
3531.25	0.00033367358
3537.5	0.00011369152
3543.75	0.00047744788
3550	0.00021334855
3556.25	0.00026197726
3562.5	0.00057410451
3568.75	0.00037870305
3575	0.00032688787
3581.25	0.00045763371
3587.5	0.00036501761
3593.75	0.00034770351
3600	0.00024571559
3606.25	0.00021298816
3612.5	0.00019717488
3618.75	0.00010907756
3625	0.00065207744
3631.25	0.00031815218
3637.5	0.00020638158
3643.75	0.00022607708
3650	0.00047899497
3656.25	0.00024133442
3662.5	0.0004508367
3668.75	1.7643851E-5
3675	0.00015468877
3681.25	0.00044611352
3687.5	0.00021465653
3693.75	0.00034099827
3700	0.00021691173
3706.25	0.00045759041
3712.5	0.0001945996
3718.75	0.00033131701
3725	0.00029249945
3731.25	9.9960455E-5
3737.5	0.00019780938
3743.75	0.00026967839
3750	3.7687715E-5
3756.25	7.5769054E-5
3762.5	0.00020847035
3768.75	0.00010631794
3775	0.00012640563
3781.25	9.4846669E-5
3787.5	0.00041942861
3793.75	0.00024212136
3800	0.00034499932
3806.25	8.2294692E-5
3812.5	0.00037244619
3818.75	0.00044312593
3825	0.00015506071
3831.25	0.00029001547
3837.5	0.00028556867
3843.75	0.00047841534
3850	0.00036174881
3856.25	0.0001101415
3862.5	0.00018051627
3868.75	0.00012046746
3875	0.00036818724
3881.25	0.00034369466
3887.5	0.00017126658
3893.75	0.00053787845
3900	0.00040332843
3906.25	9.8288451E-5
3912.5	0.00018218269
3918.75	0.00015473176
3925	0.00059089111
3931.25	0.00025311746
3937.5	0.00026472938
3943.75	0.00019736881
3950	0.00027685569
3956.25	0.00011395981
3962.5	0.00023091245
3968.75	0.00051940256
3975	7.0486145E-5
3981.25	0.00047739057
3987.5	0.00014297805
3993.75	0.00045399255
4000	0.00037795269
4006.25	0.00023401082
4012.5	0.00017668629
4018.75	0.00014340873
4025	0.0006903602
4031.25	0.00026439076
4037.5	0.00033028728
4043.75	0.0003531757
4050	0.00015926933
4056.25	0.00020029829
4062.5	7.8423192E-5
4068.75	0.00024586363
4075	0.0002857998
4081.25	0.00028408006
4087.5	9.9384416E-5
4093.75	0.00034842984
4100	0.00045835671
4106.25	0.00025437947
4112.5	0.00014865083
4118.75	0.00014237829
4125	0.00045550766
4131.25	8.4370223E-5
4137.5	0.00051320012
4143.75	0.00024533861
4150	0.00014596958
4156.25	0.00013169911
4162.5	0.00021171367
4168.75	8.6752038E-5
4175	0.00020541659
4181.25	0.00016653565
4187.5	0.00010780428
4193.75	0.00020322038
4200	0.00029918538
4206.25	0.00023168426
4212.5	0.0001563964
4218.75	6.9372913E-5
4225	3.2615763E-5
4231.25	0.00012149382
4237.5	0.00019878653
4243.75	0.00032718013
4250	0.00031455967
4256.25	0.00022129001
4262.5	8.6686093E-5
4268.75	1.5611889E-5
4275	0.00014490198
4281.25	0.00011893077
4287.5	0.00020436796
4293.75	0.00019386441
4300	5.1559084E-5
4306.25	0.00013709293
4312.5	0.00017416649
4318.75	0.00031875904
4325	0.00024488753
4331.25	0.00025101482
4337.5	0.00014616045
4343.75	0.0001000075
4350	0.00032044193
4356.25	0.00019585624
4362.5	0.00019476031
4368.75	0.00025209065
4375	0.00029048958
4381.25	0.00025164039
4387.5	0.00018969213
4393.75	5.9719463E-5
4400	0.0002960708
4406.25	0.00020346353
4412.5	0.00018753675
4418.75	4.6350381E-5
4425	5.6817917E-5
4431.25	0.00012209971
4437.5	8.2888147E-5
4443.75	6.8267326E-5
4450	4.3792618E-5
4456.25	0.0002175612
4462.5	0.00016545956
4468.75	0.00028046704
4475	0.00038507882
4481.25	8.283746E-5
4487.5	0.00036863843
4493.75	0.00019463611
4500	0.00041521187
4506.25	0.0001519549
4512.5	0.00012698101
4518.75	0.00028893542
4525	0.00017505907
4531.25	3.2336116E-5
4537.5	0.00023308474
4543.75	0.00016062415
4550	3.6573419E-5
4556.25	0.00027021201
4562.5	0.00019716921
4568.75	0.00020671556
4575	0.00025033997
4581.25	0.00031442275
4587.5	0.00028149789
4593.75	0.00017631494
4600	9.850116E-5
4606.25	0.00025665777
4612.5	0.00026395239
4618.75	0.00017786267
4625	8.1137777E-5
4631.25	0.0001427811
4637.5	0.00010163336
4643.75	0.00013283359
4650	0.00040869875
4656.25	0.00021803333
4662.5	0.00014142283
4668.75	8.6678368E-5
4675	0.00019210124
4681.25	0.00028162831
4687.5	6.8302251E-5
4693.75	0.0002629171
4700	0.00011443574
4706.25	0.0001113771
4712.5	3.00633E-5
4718.75	0.00018295714
4725	0.0003450992
4731.25	6.2476549E-5
4737.5	0.00025751645
4743.75	0.00036887077
4750	0.00013351878
4756.25	0.00014266816
4762.5	0.00015190301
4768.75	0.00051080722
4775	0.00019360283
4781.25	0.0003612863
4787.5	0.00029037525
4793.75	0.00022136334
4800	0.00010457568
4806.25	0.00020221184
4812.5	0.00031437961
4818.75	5.5142541E-5
4825	0.00025439284
4831.25	0.00017316685
4837.5	6.0867682E-5
4843.75	0.00022058827
4850	0.00024178503
4856.25	0.00024807159
4862.5	0.00021768634
4868.75	0.00033459437
4875	0.00019567279
4881.25	0.00011196758
4887.5	0.00036959086
4893.75	0.00017212911
4900	0.00023388326
4906.25	0.0002054039
4912.5	0.00029118687
4918.75	0.00025153461
4925	0.00019869132
4931.25	0.00023754801
4937.5	3.0895523E-5
4943.75	0.00012211494
4950	0.00019847038
4956.25	0.0002782584
4962.5	4.8379446E-5
4968.75	6.4702399E-5
4975	0.00018630808
4981.25	0.00013811752
4987.5	0.00014692693
4993.75	0.00022799166
5000	0.00022094169
5006.25	0.00046511657
5012.5	6.4050038E-5
5018.75	0.00029240657
5025	0.00010776713
5031.25	0.00015209056
5037.5	0.0002625037
5043.75	8.7691347E-5
5050	0.00033867358
5056.25	0.00015801032
5062.5	0.0002976896
5068.75	0.00012750638
5075	0.00029310888
5081.25	0.00023414844
5087.5	0.00025197887
5093.75	0.00027868193
5100	0.00019496048
5106.25	0.00012642838
5112.5	0.00016330608
5118.75	4.8643849E-5
5125	0.00011345805
5131.25	0.00028117273
5137.5	0.00022487951
5143.75	7.5199319E-5
5150	0.00018319019
5156.25	0.00020604456
5162.5	6.1433459E-6
5168.75	0.00021031755
5175	7.2711279E-5
5181.25	0.00023220133
5187.5	0.00016943653
5193.75	0.00014961454
5200	0.00044658355
5206.25	0.00041618726
5212.5	0.00018236935
5218.75	0.00018613401
5225	0.00019007191
5231.25	0.0002665846
5237.5	0.00019415048
5243.75	0.00022147404
5250	0.00049306264
5256.25	0.00021820116
5262.5	0.00034019358
5268.75	0.00011050402
5275	0.00032339915
5281.25	0.00028097148
5287.5	0.00023515458
5293.75	4.8516516E-5
5300	0.00025425777
5306.25	0.00018796792
5312.5	0.00032496985
5318.75	0.00024951785
5325	0.0005400258
5331.25	0.00030659731
5337.5	0.00030504543
5343.75	0.00013546209
5350	9.4835455E-5
5356.25	0.00013725813
5362.5	0.00013082628
5368.75	0.00030599149
5375	0.00034745913
5381.25	0.00030471138
5387.5	0.00015186502
5393.75	6.0717472E-5
5400	0.00047410788
5406.25	1.2566159E-5
5412.5	0.00012497578
5418.75	0.00022332454
5425	0.00059495659
5431.25	0.00030941591
5437.5	0.00035580291
5443.75	0.00046863983
5450	0.00053826481
5456.25	0.00029639936
5462.5	0.00024076966
5468.75	0.00014538631
5475	0.00016127532
5481.25	0.00019966388
5487.5	0.00042346962
5493.75	0.0002685097
5500	0.00020125124
5506.25	0.00030921875
5512.5	0.00030539604
5518.75	0.00027042802
5525	0.00022245295
5531.25	0.00032395147
5537.5	0.00050599984
5543.75	0.00043700068
5550	2.4600016E-5
5556.25	0.00023151351
5562.5	9.9657707E-5
5568.75	0.00024772317
5575	0.0003472284
5581.25	0.00046956898
5587.5	0.00019302304
5593.75	0.00028132892
5600	0.00033322858
5606.25	0.00018227288
5612.5	0.00046597386
5618.75	0.00017982805
5625	0.0001676307
5631.25	0.00023834213
5637.5	0.00023661192
5643.75	0.000241976
5650	0.00017902907
5656.25	0.00032564639
5662.5	0.00031362599
5668.75	0.00010537823
5675	0.00059952801
5681.25	0.00046921499
5687.5	0.00074769174
5693.75	0.00031776303
5700	0.00046132782
5706.25	0.00063854683
5712.5	0.00046315922
5718.75	0.00028808501
5725	0.0003909121
5731.25	0.00017814836
5737.5	0.00014219688
5743.75	7.2178842E-5
5750	2.5586401E-5
5756.25	0.00027541688
5762.5	0.00022557933
5768.75	0.00057895748
5775	7.3772199E-5
5781.25	0.00042965079
5787.5	0.00016266918
5793.75	0.00043479337
5800	0.00024603537
5806.25	8.1700289E-5
5812.5	0.00073846394
5818.75	0.00023815216
5825	0.00053204761
5831.25	0.00050665278
5837.5	0.00045415007
5843.75	3.8531806E-5
5850	0.00054295128
5856.25	0.00015069852
5862.5	0.00025803389
5868.75	0.00023329624
5875	0.00034029705
5881.25	0.00029648113
5887.5	0.00077149317
5893.75	0.00028045691
5900	0.00014245537
5906.25	0.00049075783
5912.5	0.00037109049
5918.75	0.00013670546
5925	6.2422048E-5
5931.25	0.00054672304
5937.5	0.00039299654
5943.75	0.00049538538
5950	0.00058108446
5956.25	0.00037242259
5962.5	0.0002095855
5968.75	0.00023346586
5975	0.00012958107
5981.25	8.4984444E-5
5987.5	0.00027095951
5993.75	0.00092823855
6000	0.000130454
6006.25	0.0007485625
6012.5	0.00049821151
6018.75	0.00013389894
6025	0.00027933011
6031.25	0.00044163379
6037.5	0.00033549396
6043.75	0.00029649585
6050	0.00014508548
6056.25	0.00051902301
6062.5	0.00039854997
6068.75	0.00030742676
6075	0.00040815826
6081.25	0.00034498243
6087.5	0.00018479812
6093.75	0.0010296595
6100	0.00033994749
6106.25	0.00023223989
6112.5	0.00038942332
6118.75	0.00026368707
6125	0.00047353927
6131.25	0.00022749831
6137.5	0.00058908184
6143.75	0.00021636781
6150	0.00022991663
6156.25	0.00052607932
6162.5	0.00043679283
6168.75	0.00010835848
6175	6.2445436E-5
6181.25	0.00049849085
6187.5	0.00043724973
6193.75	0.0010147059
6200	0.00016802549
6206.25	0.00091062808
6212.5	0.00044542464
6218.75	0.00089331918
6225	0.000169603
6231.25	0.00018242774
6237.5	0.00083118933
6243.75	0.00098359334
6250	0.00040669992
6256.25	0.00032186167
6262.5	0.00044585491
6268.75	0.00044883064
6275	0.00095374292
6281.25	0.00053494973
6287.5	0.00036135819
6293.75	0.00046407589
6300	0.00022502649
6306.25	0.00047590351
6312.5	0.00028722119
6318.75	0.00096290014
6325	0.00041684482
6331.25	0.00032824823
6337.5	0.00022846
6343.75	0.00060700798
6350	0.00053715477
6356.25	0.00036229286
6362.5	0.0009912908
6368.75	0.00023693209
6375	0.00098662667
6381.25	0.00065038094
6387.5	0.00036186472
6393.75	0.001097923
6400	0.0009108254
6406.25	0.00056698258
6412.5	0.00034768033
6418.75	0.00092670539
6425	0.00029690603
6431.25	0.00024786278
6437.5	0.00061549549
6443.75	0.00091018821
6450	0.00061768427
6456.25	0.00040006894
6462.5	0.00031961034
6468.75	0.00025200017
6475	0.00051562823
6481.25	0.00017954071
6487.5	0.00045520949
6493.75	0.00067415457
6500	0.00083178433
6506.25	0.00025324733
6512.5	0.00096714809
6518.75	0.00067824824
6525	0.00083307984
6531.25	0.00048365979
6537.5	0.00038434804
6543.75	0.00018564246
6550	0.00090796228
6556.25	0.00076791336
6562.5	5.3025954E-5
6568.75	0.00038960541
6575	0.00042153484
6581.25	0.00047684778
6587.5	0.00044986227
6593.75	0.00097139731
6600	0.00052827087
6606.25	0.001667471
6612.5	0.00010960787
6618.75	0.00026130046
6625	0.00011620865
6631.25	0.00074761549
6637.5	0.0010914797
6643.75	0.0014986631
6650	0.00046955834
6656.25	0.00091070912
6662.5	0.00048452914
6668.75	0.00046463424
6675	0.0005718116
6681.25	0.00037600465
6687.5	0.00081923168
6693.75	0.00043515739
6700	0.0001921351
6706.25	0.00076778641
6712.5	0.00042355973
6718.75	0.00031421561
6725	0.00052053133
6731.25	0.00046987759
6737.5	0.0001668143
6743.75	0.00053690296
6750	0.00073061651
6756.25	0.00080213671
6762.5	0.00023951323
6768.75	0.00043943093
6775	0.00069090864
6781.25	0.00023373344
6787.5	0.00034189604
6793.75	0.00028710765
6800	0.00098423515
6806.25	0.00043706145
6812.5	0.00056703828
6818.75	0.00038606655
6825	0.00051661125
6831.25	0.00020491411
6837.5	0.00054563752
6843.75	0.00014542666
6850	0.0004877781
6856.25	0.00048729565
6862.5	0.00057974968
6868.75	0.00035103377
6875	0.00066219949
6881.25	0.000340347
6887.5	0.00022905388
6893.75	0.00080044172
6900	0.00037413484
6906.25	0.00056847005
6912.5	0.00047014119
6918.75	0.00035692318
6925	0.0010576676
6931.25	0.00066902777
6937.5	0.00018091835
6943.75	0.00070972574
6950	0.00015421062
6956.25	0.00052812333
6962.5	0.00026156519
6968.75	0.00052157237
6975	0.00050059821
6981.25	0.0011358744
6987.5	0.00068018853
6993.75	0.00029176051
7000	0.00082875664
7006.25	0.00055888799
7012.5	0.00012522923
7018.75	0.00055108197
7025	0.00050541399
7031.25	0.0010581404
7037.5	0.00079267813
7043.75	0.00043187371
7050	0.00066983805
7056.25	0.00026283862
7062.5	0.00099448465
7068.75	0.0011007127
7075	0.00073729398
7081.25	0.00087287262
7087.5	0.00049600386
7093.75	0.00061388466
7100	0.00059972303
7106.25	7.4729741E-5
7112.5	0.00076312617
7118.75	0.00076723024
7125	0.00019393992
7131.25	0.00017833949
7137.5	0.00021586676
7143.75	7.8133824E-5
7150	0.00056106212
7156.25	0.00094163971
7162.5	0.00032913275
7168.75	0.00083651684
7175	0.00050186429
7181.25	0.00031326739
7187.5	0.00059365838
7193.75	0.00031148205
7200	0.00041646675
7206.25	0.00043237639
7212.5	9.8031669E-5
7218.75	0.0009094334
7225	0.00011248786
7231.25	0.00078455913
7237.5	0.00096784984
7243.75	0.00052586146
7250	0.0006512428
7256.25	0.00017670356
7262.5	0.00038298943
7268.75	0.00014772457
7275	0.00054277281
7281.25	0.0006993912
7287.5	0.00039528711
7293.75	0.00016361135
7300	0.00038873353
7306.25	0.00015915256
7312.5	0.00053253068
7318.75	0.0007741252
7325	0.00071982099
7331.25	0.00020124437
7337.5	0.0005106871
7343.75	0.00031344721
7350	0.00039602471
7356.25	0.00035337767
7362.5	0.00053411778
7368.75	0.00021199342
7375	0.00034788631
7381.25	0.00044404423
7387.5	0.00061319669
7393.75	0.00047492748
7400	0.00041486594
7406.25	0.00026056693
7412.5	0.00054811882
7418.75	0.00038638194
7425	0.00039120385
7431.25	0.00042357597
7437.5	0.00042755172
7443.75	0.00053756083
7450	0.00056894628
7456.25	0.00054094885
7462.5	0.00034168184
7468.75	0.000492161
7475	0.00053070901
7481.25	0.00015979002
7487.5	0.00046133092
7493.75	0.00029520738
7500	0.0003353403
7506.25	0.0006334995
7512.5	0.00049904467
7518.75	0.00043504158
7525	0.00033516869
7531.25	0.00087563204
7537.5	0.00014238843
7543.75	0.00019518717
7550	0.00012496393
7556.25	0.00027512032
7562.5	0.00024480826
7568.75	0.0004007863
7575	0.0004559712
7581.25	0.00056669781
7587.5	0.00089641834
7593.75	0.0004683951
7600	0.00013122482
7606.25	0.00029699063
7612.5	0.00055865528
7618.75	0.00016543102
7625	3.017677E-5
7631.25	0.00040890337
7637.5	0.00022311622
7643.75	0.00025014201
7650	0.00098370174
7656.25	0.00032250428
7662.5	0.00073434087
7668.75	0.00023202309
7675	0.00059750708
7681.25	0.00054276078
7687.5	3.9845195E-5
7693.75	0.00015992421
7700	0.00050731963
7706.25	0.0004341164
7712.5	0.00054006922
7718.75	0.00035655261
7725	0.00017802977
7731.25	0.00060865704
7737.5	0.00050414286
7743.75	0.00012294909
7750	0.0004182957
7756.25	0.00030625904
7762.5	0.00056118531
7768.75	0.00026795711
7775	0.00043957342
7781.25	0.00086445164
7787.5	0.00015100247
7793.75	0.00030920916
7800	0.00038951821
7806.25	0.00043392878
7812.5	0.00088107268
7818.75	0.0004586203
7825	0.0003429964
7831.25	0.00026072889
7837.5	0.00050271233
7843.75	0.00011421627
7850	0.00020973015
7856.25	0.00024117864
7862.5	0.00059178657
7868.75	0.00042072801
7875	0.00026446463
7881.25	0.00014099188
7887.5	0.00023236842
7893.75	0.00058017379
7900	0.00046596772
7906.25	0.00037787326
7912.5	0.00019219559
7918.75	0.00012005129
7925	0.00022061673
7931.25	0.00024323808
7937.5	0.0002969219
7943.75	0.00028675679
7950	0.00035586343
7956.25	0.00014927376
7962.5	0.00037931957
7968.75	0.0002976217
7975	0.00031664194
7981.25	8.8635541E-5
7987.5	0.000237299
7993.75	0.00023903371
8000	0.00020757322
8006.25	0.00026779621
8012.5	2.9647748E-5
8018.75	0.00032135482
8025	0.00020247448
8031.25	0.00025799261
8037.5	0.00014234507
8043.75	0.00034967804
8050	0.0001723517
8056.25	0.00033666957
8062.5	0.00019873557
8068.75	0.00034004937
8075	0.00046312494
8081.25	0.00017998546
8087.5	0.00032454764
8093.75	0.00030753093
8100	0.00010380743
8106.25	0.00044884052
8112.5	0.00029060812
8118.75	0.00013343135
8125	0.00045921406
8131.25	0.00033104972
8137.5	0.00032451649
8143.75	4.4407137E-5
8150	0.00022414977
8156.25	0.00055858385
8162.5	0.00013562448
8168.75	0.0003258093
8175	0.00022841856
8181.25	0.00029233054
8187.5	0.00026573294
8193.75	0.00051795094
8200	0.0002129642
8206.25	0.00039695552
8212.5	0.00061247945
8218.75	0.0002480709
8225	0.00034636621
8231.25	0.00035587099
8237.5	0.00015603721
8243.75	9.0562658E-5
8250	0.00015104757
8256.25	0.00044541169
8262.5	0.00038073258
8268.75	0.00025041466
8275	0.0002232701
8281.25	0.00011995851
8287.5	0.00023777118
8293.75	0.00019046071
8300	0.00032684421
8306.25	0.00037110868
8312.5	0.00049270241
8318.75	2.5765511E-5
8325	0.00020351915
8331.25	0.00039745457
8337.5	0.0004667104
8343.75	0.00029084649
8350	0.00021795926
8356.25	0.00026068796
8362.5	0.00027278804
8368.75	0.00028050133
8375	0.00031632746
8381.25	0.00035642365
8387.5	0.00033309256
8393.75	0.0005327888
8400	0.00021106186
8406.25	6.8847535E-5
8412.5	0.00037747576
8418.75	5.7114154E-5
8425	0.00031363319
8431.25	0.00027615187
8437.5	0.00035181546
8443.75	0.00012041262
8450	0.00023339087
8456.25	0.00036104684
8462.5	0.00034243579
8468.75	0.00016832638
8475	0.00024974883
8481.25	0.00019863708
8487.5	0.00016985294
8493.75	0.00036820707
8500	0.00014735185
8506.25	0.00043386099
8512.5	0.00031564004
8518.75	6.6776881E-5
8525	0.00026147575
8531.25	3.3723167E-5
8537.5	0.00011618036
8543.75	0.000128097
8550	0.00020911778
8556.25	0.00012576052
8562.5	0.0002840162
8568.75	3.8990185E-5
8575	0.0003217528
8581.25	9.7949597E-5
8587.5	5.1942935E-5
8593.75	0.00044966882
8600	0.00018054611
8606.25	0.00019491268
8612.5	0.00042839243
8618.75	0.00025492161
8625	8.0172553E-5
8631.25	0.00030819925
8637.5	0.0001896098
8643.75	6.9090038E-5
8650	0.00049314415
8656.25	0.00041700661
8662.5	0.0002881209
8668.75	0.0004854874
8675	0.00012429344
8681.25	0.00019064785
8687.5	0.00017767378
8693.75	0.00018919136
8700	0.00012298281
8706.25	0.00021499682
8712.5	0.00010601104
8718.75	0.00039959837
8725	0.00027575823
8731.25	0.00025561094
8737.5	0.00023859165
8743.75	0.00031127104
8750	0.00011157339
8756.25	0.00022135051
8762.5	3.9011407E-5
8768.75	0.00044088467
8775	0.00037740214
8781.25	2.6975011E-5
8787.5	0.000326567
8793.75	5.8760496E-5
8800	0.00011184939
8806.25	0.0002299601
8812.5	0.00043828631
8818.75	7.1892383E-5
8825	0.00021295451
8831.25	5.7152208E-5
8837.5	0.00036421442
8843.75	0.00020514944
8850	0.00022270416
8856.25	8.1670736E-5
8862.5	4.5617304E-5
8868.75	0.0001769364
8875	5.0911662E-5
8881.25	0.00018728346
8887.5	9.5804626E-5
8893.75	0.00057676925
8900	0.00012718633
8906.25	0.00019405033
8912.5	0.0004366625
8918.75	0.00015586809
8925	0.00036992806
8931.25	0.00038330536
8937.5	0.00018369239
8943.75	0.00027103922
8950	0.00011621426
8956.25	0.00010091752
8962.5	0.00019115328
8968.75	0.00015004244
8975	0.00028093463
8981.25	0.00051942978
8987.5	7.7238539E-5
8993.75	7.6738965E-5
9000	0.0003559988
9006.25	2.9647019E-5
9012.5	0.00036261442
9018.75	0.00014065961
9025	0.00015299674
9031.25	6.8268624E-5
9037.5	0.00025554935
9043.75	0.0002892164
9050	0.00023752575
9056.25	0.00012254264
9062.5	0.00035175804
9068.75	8.3331938E-5
9075	0.00019235109
9081.25	0.00033992275
9087.5	0.00024430351
9093.75	0.00023582901
9100	0.00037146458
9106.25	5.6962055E-5
9112.5	0.00034763417
9118.75	0.00058790848
9125	0.00024542072
9131.25	9.4660302E-5
9137.5	0.00022595075
9143.75	3.7266387E-5
9150	0.00017887328
9156.25	7.7170753E-5
9162.5	0.00011692814
9168.75	0.00021746908
9175	0.00011789871
9181.25	6.5750314E-5
9187.5	0.0001041061
9193.75	0.00011264221
9200	0.00016007496
9206.25	5.0902816E-5
9212.5	6.5142537E-5
9218.75	0.00025583603
9225	0.00024792
9231.25	5.3946372E-5
9237.5	0.00031615614
9243.75	0.00018880403
9250	0.00015839772
9256.25	0.0002190736
9262.5	0.00023154004
9268.75	0.00013668975
9275	0.00022179313
9281.25	0.00017131345
9287.5	0.00020337525
9293.75	7.3323413E-5
9300	0.00026870128
9306.25	0.00018726088
9312.5	7.0484729E-5
9318.75	0.00029930159
9325	0.00013671713
9331.25	6.3096783E-5
9337.5	0.00011882928
9343.75	0.0002997286
9350	0.00018583888
9356.25	0.00028249326
9362.5	0.00011109968
9368.75	0.00014365274
9375	6.9502734E-5
9381.25	0.00027900675
9387.5	3.5964082E-5
9393.75	0.00032197499
9400	0.00019586587
9406.25	0.00013677016
9412.5	0.0001286881
9418.75	0.00011537035
9425	8.4170379E-5
9431.25	0.00021237874
9437.5	7.6641742E-5
9443.75	9.7693868E-5
9450	0.00034401876
9456.25	0.00027637043
9462.5	8.6108847E-5
9468.75	3.0292004E-5
9475	0.00029712108
9481.25	0.00012824478
9487.5	0.00012109058
9493.75	0.00017098702
9500	0.00014265446
9506.25	0.00022737058
9512.5	0.00023809329
9518.75	0.00015976682
9525	0.00019239778
9531.25	0.00027538629
9537.5	0.00010622234
9543.75	8.3334016E-5
9550	1.6542556E-5
9556.25	0.00028863684
9562.5	0.00013983824
9568.75	0.00026411541
9575	0.00019267009
9581.25	0.0003094521
9587.5	7.894356E-5
9593.75	0.00021322312
9600	3.661915E-5
9606.25	0.00013931256
9612.5	0.00010799841
9618.75	7.9625814E-5
9625	0.00016273021
9631.25	9.5906153E-5
9637.5	4.8033559E-5
9643.75	0.00028363926
9650	9.1849893E-5
9656.25	0.00017597467
9662.5	0.00014336355
9668.75	0.00021714306
9675	0.00014910809
9681.25	0.00014933249
9687.5	0.0003984489
9693.75	0.00018300575
9700	7.4210342E-5
9706.25	0.00031581475
9712.5	0.00011498749
9718.75	0.00017341051
9725	0.00015674892
9731.25	3.4553478E-5
9737.5	0.00028442303
9743.75	0.00010824245
9750	0.0002950602
9756.25	0.00030555153
9762.5	0.00016925978
9768.75	4.2314588E-5
9775	0.00010797664
9781.25	0.00016304676
9787.5	9.2479907E-5
9793.75	0.00018894632
9800	0.00011743264
9806.25	0.00016787909
9812.5	0.00013187519
9818.75	4.5195716E-5
9825	0.00012265949
9831.25	0.00025076875
9837.5	8.0762318E-5
9843.75	0.00013997771
9850	0.00017373841
9856.25	0.00032059783
9862.5	0.00014882368
9868.75	9.0970701E-5
9875	0.00024256761
9881.25	0.00012719995
9887.5	0.00014001954
9893.75	0.0001145801
9900	0.00021485088
9906.25	7.3497915E-5
9912.5	8.2588619E-5
9918.75	0.00013050898
9925	0.00018171433
9931.25	0.00020043129
9937.5	5.5181524E-5
9943.75	0.00015105487
9950	5.7247376E-5
9956.25	1.7167252E-5
9962.5	0.00023690182
9968.75	8.1583417E-5
9975	5.3311479E-5
9981.25	0.00016428184
9987.5	0.00022817639
9993.75	0.00015040945
10000	0.0001297859
10006.25	0.00012009345
10012.5	0.00019926665
10018.75	9.4750059E-5
10025	4.3576108E-5
10031.25	0.0001011387
10037.5	0.0001991283
10043.75	0.00010419729
10050	0.00018014057
10056.25	0.00011061943
10062.5	0.00021411474
10068.75	0.00017387846
10075	6.9196114E-5
10081.25	0.00010753727
10087.5	5.2772507E-5
10093.75	0.00022814453
10100	0.00013836781
10106.25	0.00020428765
10112.5	5.4476988E-5
10118.75	0.00013762611
10125	1.2243129E-5
10131.25	7.3786683E-5
10137.5	0.00014159009
10143.75	0.00010794426
10150	3.6192649E-5
10156.25	0.00018806963
10162.5	0.00020809431
10168.75	5.0918218E-5
10175	0.00020684527
10181.25	0.00011307727
10187.5	0.00018734166
10193.75	5.2552434E-5
10200	0.00015021663
10206.25	0.00012961675
10212.5	0.0001473031
10218.75	0.0001997419
10225	0.00015209672
10231.25	0.00014740783
10237.5	0.00020426905
10243.75	0.00016036825
10250	0.0001661333
10256.25	0.00017901374
10262.5	0.00019050269
10268.75	9.6637956E-5
10275	0.00011029316
10281.25	8.5116799E-5
10287.5	0.00014095012
10293.75	0.00017078884
10300	5.5040824E-5
10306.25	0.00016131159
10312.5	8.8958355E-5
10318.75	0.00030899752
10325	0.00015681049
10331.25	7.464095E-5
10337.5	5.8996336E-5
10343.75	0.00017638149
10350	1.8563305E-5
10356.25	0.00030943497
10362.5	0.00015730864
10368.75	0.00015430623
10375	0.00014315446
10381.25	0.00017270696
10387.5	5.7403082E-5
10393.75	0.00010179926
10400	7.1713826E-5
10406.25	0.00017731892
10412.5	8.7545795E-5
10418.75	9.7984332E-5
10425	0.00010217887
10431.25	0.00013886791
10437.5	8.0547919E-5
10443.75	5.2800756E-5
10450	0.00010613636
10456.25	0.00018951832
10462.5	0.00018772961
10468.75	0.00012341462
10475	0.00016695337
10481.25	8.3837831E-5
10487.5	3.9400735E-5
10493.75	0.00014034251
10500	6.2026661E-5
10506.25	0.0002537697
10512.5	0.0001146688
10518.75	0.00021976712
10525	0.00017362021
10531.25	0.00019684508
10537.5	5.4324301E-5
10543.75	8.3168645E-5
10550	7.7986281E-5
10556.25	0.00016927647
10562.5	3.8618178E-5
10568.75	7.1598638E-5
10575	0.00020392533
10581.25	2.0180121E-5
10587.5	0.00027776836
10593.75	0.00014180644
10600	0.00011367842
10606.25	0.00019848175
10612.5	0.00019193328
10618.75	1.8174608E-5
10625	4.6955327E-5
10631.25	0.00012330944
10637.5	5.7219166E-5
10643.75	0.0001346979
10650	0.00010289201
10656.25	0.00013494158
10662.5	0.00020895852
10668.75	0.00017315198
10675	0.00022308851
10681.25	0.0002239191
10687.5	0.00011744823
10693.75	0.0001457316
10700	0.00014487
10706.25	0.00018364623
10712.5	0.00021604121
10718.75	5.3038087E-5
10725	0.00032043344
10731.25	0.00017500608
10737.5	0.00030600254
10743.75	5.7653127E-5
10750	0.00019536916
10756.25	0.00016209225
10762.5	4.1652892E-5
10768.75	0.00013228039
10775	0.00015211069
10781.25	7.9410054E-5
10787.5	0.00013418943
10793.75	0.00022364985
10800	0.000105986
10806.25	0.00013597549
10812.5	9.4919683E-5
10818.75	0.0001467605
10825	0.00020803624
10831.25	1.6752562E-5
10837.5	9.4169205E-5
10843.75	0.00019352352
10850	5.8875204E-5
10856.25	3.3902977E-5
10862.5	0.00015841021
10868.75	2.2834E-5
10875	0.00021947697
10881.25	0.00018713791
10887.5	9.7272058E-6
10893.75	0.00018576624
10900	3.1751393E-5
10906.25	0.00017054731
10912.5	4.2663832E-5
10918.75	0.00019364338
10925	0.00016956231
10931.25	0.0001080123
10937.5	0.00019043547
10943.75	0.00011699095
10950	0.00017616511
10956.25	5.6065779E-5
10962.5	0.00020084279
10968.75	0.0002130124
10975	0.00014619037
10981.25	6.7772993E-5
10987.5	0.00026559223
10993.75	0.00012419276
11000	0.00015639851
11006.25	0.00016034662
11012.5	4.4704798E-5
11018.75	2.203045E-5
11025	9.3355187E-5
11031.25	6.3161884E-5
11037.5	0.00017129851
11043.75	7.3053769E-5
11050	0.0001446334
11056.25	0.00028258841
11062.5	0.00015916141
11068.75	5.8239387E-5
11075	0.00012643284
11081.25	8.5056735E-5
11087.5	0.00022343245
11093.75	0.00019726982
11100	0.00010191982
11106.25	3.0283367E-5
11112.5	4.6487996E-5
11118.75	0.00013967807
11125	0.00013938869
11131.25	0.00017368783
11137.5	0.00011513593
11143.75	0.00018782668
11150	0.00019273916
11156.25	8.2568657E-5
11162.5	0.00021586854
11168.75	0.00016036201
11175	0.00016849886
11181.25	6.6190293E-5
11187.5	0.00012798033
11193.75	3.9217451E-5
11200	9.6140863E-5
11206.25	0.00013057961
11212.5	9.7068233E-5
11218.75	0.00014563813
11225	8.6979747E-5
11231.25	0.00012121917
11237.5	0.00013062025
11243.75	5.2698964E-5
11250	7.8480105E-5
11256.25	0.00013530554
11262.5	8.7940937E-5
11268.75	7.6190802E-5
11275	1.9887858E-5
11281.25	6.4677223E-5
11287.5	9.5905723E-5
11293.75	4.3283491E-5
11300	5.625814E-5
11306.25	3.9748587E-6
11312.5	0.00010012196
11318.75	0.00014421542
11325	0.00025510417
11331.25	6.0762874E-5
11337.5	1.9567939E-5
11343.75	0.00010784391
11350	4.7341834E-5
11356.25	9.7635066E-5
11362.5	0.00023110267
11368.75	0.00011036504
11375	8.5651183E-5
11381.25	0.00020305949
11387.5	0.00021013861
11393.75	6.5583326E-5
11400	6.8349847E-5
11406.25	2.6454281E-5
11412.5	2.0561282E-5
11418.75	0.00016980418
11425	0.00016147541
11431.25	0.00030129515
11437.5	0.00011739973
11443.75	0.00030828144
11450	0.0002360627
11456.25	1.3532849E-5
11462.5	0.00016047615
11468.75	0.00014277945
11475	0.0001417647
11481.25	9.3049322E-5
11487.5	2.2711003E-5
11493.75	0.00017488688
11500	6.0647883E-5
11506.25	9.5282415E-5
11512.5	0.0001247713
11518.75	7.7601084E-5
11525	0.00026976158
11531.25	1.3911298E-5
11537.5	0.00022042064
11543.75	8.0333836E-5
11550	9.2822927E-5
11556.25	2.7303655E-5
11562.5	6.4150728E-5
11568.75	0.00010699476
11575	0.00025982075
11581.25	8.7261403E-5
11587.5	0.00012948382
11593.75	0.00022813347
11600	0.00037568654
11606.25	0.00015305943
11612.5	6.9024154E-5
11618.75	0.00028357241
11625	0.00010114227
11631.25	0.00010418233
11637.5	0.00015174946
11643.75	0.00016382106
11650	0.00016232023
11656.25	0.00023323716
11662.5	0.00014250029
11668.75	0.00018222124
11675	0.00012629711
11681.25	3.1136666E-5
11687.5	0.00015434784
11693.75	8.9535103E-5
11700	0.00026460204
11706.25	7.527399E-5
11712.5	0.0001820437
11718.75	0.00010377967
11725	0.00012564003
11731.25	0.00030765068
11737.5	8.4825426E-5
11743.75	0.00015510131
11750	0.0001809453
11756.25	0.00014840229
11762.5	0.00015310707
11768.75	8.2723479E-5
11775	0.00026696059
11781.25	5.6290453E-5
11787.5	0.00019969302
11793.75	1.581464E-5
11800	7.5301639E-5
11806.25	0.00021778112
11812.5	7.1513708E-5
11818.75	8.6098959E-5
11825	5.9962166E-5
11831.25	7.7774858E-5
11837.5	6.3224657E-5
11843.75	5.9740801E-5
11850	0.00017346502
11856.25	0.00011485725
11862.5	0.00016812418
11868.75	0.00012681369
11875	7.0435398E-5
11881.25	0.0003590551
11887.5	0.00012288808
11893.75	6.3191461E-5
11900	7.2706819E-5
11906.25	0.00011538931
11912.5	0.00010445415
11918.75	0.00032084782
11925	0.00013561445
11931.25	6.7084204E-5
11937.5	0.00010132749
11943.75	7.2233965E-5
11950	9.0818234E-5
11956.25	0.00018618482
11962.5	0.00012496135
11968.75	0.00016632261
11975	0.0002120054
11981.25	0.00034333052
11987.5	0.00084637425
11993.75	0.0028520405
12000	0.00062278329
12006.25	0.00032817635
12012.5	0.00027782733
12018.75	0.00013152667
12025	0.00016101004
12031.25	0.00019700565
12037.5	4.585239E-5
12043.75	2.5300754E-6
12050	8.837258E-5
12056.25	0.00020255392
12062.5	3.6528053E-5
12068.75	9.6911766E-5
12075	9.1582889E-5
12081.25	2.1174747E-5
12087.5	7.0379292E-5
12093.75	3.5052177E-5
12100	0.00017112782
12106.25	0.00010364609
12112.5	0.00025273881
12118.75	0.00014346684
12125	9.9337281E-5
12131.25	0.00021239928
12137.5	0.00022940973
12143.75	0.00018077721
12150	4.5967416E-5
12156.25	9.3721953E-5
12162.5	0.00011634616
12168.75	5.9038231E-5
12175	0.0001368798
12181.25	0.00010206244
12187.5	0.00019873167
12193.75	8.1856737E-5
12200	9.9002084E-5
12206.25	0.0001164374
12212.5	4.3006951E-5
12218.75	0.00014286617
12225	0.00015753245
12231.25	0.00011754343
12237.5	9.6354445E-5
12243.75	3.106846E-5
12250	0.00017515132
12256.25	0.00030779596
12262.5	0.0001077302
12268.75	0.00012678075
12275	0.00018043722
12281.25	0.0002444109
12287.5	0.00014785437
12293.75	0.00016570798
12300	0.00019831463
12306.25	9.4988909E-5
12312.5	0.00017103355
12318.75	0.00020072495
12325	0.00016648399
12331.25	0.00017543223
12337.5	0.00016606011
12343.75	2.9275219E-5
12350	8.7117158E-5
12356.25	0.00020199583
12362.5	0.00011633187
12368.75	0.00014393376
12375	0.00015926397
12381.25	0.00035274836
12387.5	3.5053112E-5
12393.75	0.00011572958
12400	6.5713993E-5
12406.25	0.00019960304
12412.5	0.00015538345
12418.75	0.0001932493
12425	0.00011464702
12431.25	2.5002038E-5
12437.5	0.00016971985
12443.75	0.00019245985
12450	7.7969819E-5
12456.25	0.00014862484
12462.5	7.657541E-5
12468.75	0.00011474608
[truncated: 38,004 more rows]
