# Supplementary material for: Electrically activated ferroelectric nematic microrobots
Source: Nat Commun. 2024 Aug 20;15:6928. doi: 10.1038/s41467-024-50226-y (PMC11336208; doi:10.1038/s41467-024-50226-y)
Supplement: Supplementary file 11 — Source Data [file 41467_2024_50226_MOESM11_ESM.zip › Figure4/uswp/f06000U020.csv]

ASCII data file created with TiePie Multi Channel software. www.tiepie.com.
2023-09-22 15:14:23 434m
Frequency	FFT1
Hz	V
0	0.014942845
6.25	0.00035010731
12.5	0.0020167847
18.75	0.0010759745
25	0.0011718445
31.25	0.0027030102
37.5	0.0011683885
43.75	0.0018751401
50	0.005544751
56.25	0.0023581985
62.5	0.0034165357
68.75	0.0019012684
75	0.0021738645
81.25	0.0019922882
87.5	0.0015694109
93.75	0.0009643875
100	0.0015834658
106.25	0.0027154119
112.5	0.00042558256
118.75	0.0039125645
125	0.0040596748
131.25	0.0012806441
137.5	0.0017024296
143.75	0.0020549686
150	0.0027033501
156.25	0.021211289
162.5	0.0025255908
168.75	0.0028476726
175	0.002764847
181.25	0.0016954317
187.5	0.0074272138
193.75	0.0020368365
200	0.0062866996
206.25	0.0048616909
212.5	0.0030841044
218.75	0.0042315191
225	0.0048556945
231.25	0.013605593
237.5	0.02127502
243.75	0.0040089936
250	0.0050248734
256.25	0.0018754092
262.5	0.0096425066
268.75	0.0069699919
275	0.026183968
281.25	0.012380314
287.5	0.026348678
293.75	0.0038339303
300	0.0087092972
306.25	0.006858703
312.5	0.010048612
318.75	0.0082424466
325	0.011167835
331.25	0.006030035
337.5	0.016797764
343.75	0.0075566087
350	0.0041241668
356.25	0.0041769597
362.5	0.0013775216
368.75	0.0091369543
375	0.00347124
381.25	0.003406316
387.5	0.0085267644
393.75	0.011241982
400	0.0087425517
406.25	0.0065992977
412.5	0.0084139252
418.75	0.0094093012
425	0.0084771559
431.25	0.0041883184
437.5	0.051280727
443.75	0.0073565188
450	0.0067338025
456.25	0.0055634374
462.5	0.0033003377
468.75	0.0012651523
475	0.011152511
481.25	0.0072837313
487.5	0.00089579864
493.75	0.007619935
500	0.0050488658
506.25	0.0029756881
512.5	0.0014574803
518.75	0.0066938608
525	0.0036383803
531.25	0.0048944582
537.5	0.0052919644
543.75	0.0069040112
550	0.010840618
556.25	0.0012600399
562.5	0.003037447
568.75	0.0025578191
575	0.00098294047
581.25	0.00086049518
587.5	0.0043425762
593.75	0.0022169562
600	0.0035174335
606.25	0.0044620405
612.5	0.0079247295
618.75	0.00073035559
625	0.0055156788
631.25	0.0053461627
637.5	0.0040541407
643.75	0.0032322624
650	0.0021796669
656.25	0.0028495517
662.5	0.0033449785
668.75	0.0052921698
675	0.0021316499
681.25	0.0016274272
687.5	0.0030405528
693.75	0.0026721737
700	0.0041629741
706.25	0.0011486319
712.5	0.0015907872
718.75	0.0026161205
725	0.0021068425
731.25	0.0031189149
737.5	0.0020615583
743.75	0.0046532014
750	0.0015666131
756.25	0.0054152178
762.5	0.0026586167
768.75	0.0012216745
775	0.0018559208
781.25	0.001983604
787.5	0.0064604583
793.75	0.0033774091
800	0.0031098018
806.25	0.0014445877
812.5	0.0027204004
818.75	0.0019446131
825	0.0041595379
831.25	0.0031174668
837.5	0.0010345374
843.75	0.0018912417
850	0.0034921066
856.25	0.0036319095
862.5	0.0020924003
868.75	0.0017351714
875	0.0037757649
881.25	0.0012573142
887.5	0.0028986511
893.75	0.005285876
900	0.0047240882
906.25	0.0013931138
912.5	0.00021362676
918.75	0.002393589
925	0.0017829422
931.25	0.0039003992
937.5	0.0023299688
943.75	0.0039327132
950	0.0014097024
956.25	0.0024027266
962.5	0.0022111429
968.75	0.002647737
975	0.0024531653
981.25	0.0028456771
987.5	0.003218978
993.75	0.0012282436
1000	0.0035099351
1006.25	0.0027415149
1012.5	0.001118953
1018.75	0.0041190511
1025	0.0029902458
1031.25	0.0014688678
1037.5	0.0010137304
1043.75	0.0010094066
1050	0.0038366615
1056.25	0.002606999
1062.5	0.0022911991
1068.75	0.0025121498
1075	0.0020076813
1081.25	0.00095137788
1087.5	0.0013095266
1093.75	0.0029510872
1100	0.0084068049
1106.25	0.0029445662
1112.5	0.0026456823
1118.75	0.002635661
1125	0.0043475699
1131.25	0.002772096
1137.5	0.0063863454
1143.75	0.0048143469
1150	0.0026099542
1156.25	0.00280402
1162.5	0.00012063703
1168.75	0.0032411871
1175	0.0015303019
1181.25	0.00085177631
1187.5	0.003430146
1193.75	0.0017841862
1200	0.0058710279
1206.25	0.0082171531
1212.5	0.0040210107
1218.75	0.0033503873
1225	0.00088566363
1231.25	0.0032031111
1237.5	0.0018374768
1243.75	0.0025383385
1250	0.0024790606
1256.25	0.0096826034
1262.5	0.0069482869
1268.75	0.0029197172
1275	0.002970797
1281.25	0.00075852522
1287.5	0.0010368878
1293.75	0.0025504918
1300	0.0031729028
1306.25	0.0026218848
1312.5	0.0033769755
1318.75	0.0035372401
1325	0.0016103922
1331.25	0.003274276
1337.5	0.0046386146
1343.75	0.0013952201
1350	0.0020526564
1356.25	0.00080641855
1362.5	0.00081811608
1368.75	0.00070291843
1375	0.00091799344
1381.25	0.0015277495
1387.5	0.001847367
1393.75	0.0014410098
1400	0.002504387
1406.25	0.00054738616
1412.5	0.00021998436
1418.75	0.00051062238
1425	0.00030471619
1431.25	0.0017892409
1437.5	0.0021216858
1443.75	0.0019928498
1450	0.0011450487
1456.25	0.0013509508
1462.5	0.00023919531
1468.75	0.00070756496
1475	0.00092195054
1481.25	0.00039280162
1487.5	0.0010385959
1493.75	0.0013485101
1500	0.0032253127
1506.25	0.00054034843
1512.5	0.00070596768
1518.75	0.0013627188
1525	0.0014988779
1531.25	0.0009233472
1537.5	0.00037344014
1543.75	0.00060023177
1550	0.0008494226
1556.25	0.0025421692
1562.5	0.0022790723
1568.75	0.0022397878
1575	0.0057207665
1581.25	0.00060671204
1587.5	0.0012313862
1593.75	0.00075733848
1600	0.0012308457
1606.25	0.0012216919
1612.5	0.00046095091
1618.75	0.00042152072
1625	0.0003165196
1631.25	0.00085570371
1637.5	0.0005052971
1643.75	0.00046765355
1650	0.00020316449
1656.25	0.00044858877
1662.5	0.00063920441
1668.75	0.00054989736
1675	0.0010446961
1681.25	0.00064359761
1687.5	0.0011488006
1693.75	0.0013322143
1700	0.00022897577
1706.25	0.0011637499
1712.5	0.0006959459
1718.75	0.00066091109
1725	0.00036218715
1731.25	0.001579023
1737.5	0.00055909313
1743.75	0.00026129187
1750	0.00095508351
1756.25	0.00086392622
1762.5	0.00051273459
1768.75	0.00014390347
1775	0.00058741059
1781.25	0.00044800912
1787.5	0.00048739045
1793.75	0.00081691646
1800	0.00059015226
1806.25	0.00048900246
1812.5	0.0001280408
1818.75	0.0002722701
1825	0.0007470496
1831.25	0.00042320894
1837.5	0.00018158647
1843.75	0.00066083964
1850	0.00069233722
1856.25	0.00059734334
1862.5	0.00028537352
1868.75	0.00038141558
1875	0.00046382598
1881.25	0.00085921456
1887.5	0.0011397058
1893.75	0.00020496903
1900	0.00034909658
1906.25	0.0012378382
1912.5	0.00038231983
1918.75	0.00041011158
1925	0.000391
1931.25	0.00020817222
1937.5	0.00024796966
1943.75	0.00051488701
1950	0.00035372136
1956.25	0.0010978409
1962.5	0.00058159801
1968.75	0.00076468591
1975	5.7896997E-5
1981.25	0.00030472067
1987.5	0.00049785374
1993.75	0.00040157869
2000	0.0009636503
2006.25	0.0012291819
2012.5	0.00059903964
2018.75	0.00057010094
2025	0.0007956974
2031.25	0.00084342715
2037.5	0.00019985623
2043.75	0.00064588979
2050	0.00097397141
2056.25	0.00056908184
2062.5	0.0013977777
2068.75	0.0011369653
2075	0.00058484184
2081.25	0.0003899404
2087.5	0.0017416393
2093.75	0.00040778712
2100	0.00059910474
2106.25	0.00079170436
2112.5	0.00029552307
2118.75	0.0003405964
2125	0.0011482883
2131.25	0.001114641
2137.5	0.00086202177
2143.75	0.00052027582
2150	0.00081333577
2156.25	0.0011276546
2162.5	0.00080107116
2168.75	0.0038088302
2175	0.00081509159
2181.25	0.00053573896
2187.5	0.00022496702
2193.75	0.0022504285
2200	0.00099342104
2206.25	0.00057715169
2212.5	0.00033872914
2218.75	0.0014601311
2225	0.0011144729
2231.25	0.00060130188
2237.5	0.00072786586
2243.75	0.00062896029
2250	0.0013661447
2256.25	0.00099077015
2262.5	0.00090907432
2268.75	0.001965937
2275	0.00046696193
2281.25	0.00059305225
2287.5	0.0017273291
2293.75	0.0011278402
2300	0.00070019519
2306.25	0.0010255943
2312.5	0.0008875531
2318.75	0.0013158113
2325	0.0010613878
2331.25	0.0011543704
2337.5	0.00018105572
2343.75	0.0013851439
2350	0.00070327944
2356.25	0.0026272748
2362.5	0.0022701236
2368.75	0.001227843
2375	0.0011896975
2381.25	0.001221531
2387.5	0.00037202362
2393.75	0.00088240395
2400	0.00021427291
2406.25	0.001279187
2412.5	0.00074995355
2418.75	0.00088885363
2425	0.0013628722
2431.25	0.0019345616
2437.5	0.00077496356
2443.75	0.0012834232
2450	0.00054430194
2456.25	0.00084614919
2462.5	0.0017999924
2468.75	0.00107572
2475	0.002172685
2481.25	0.00058439299
2487.5	0.0003661895
2493.75	0.002011885
2500	0.00037954856
2506.25	0.00099414574
2512.5	0.00078490376
2518.75	0.0042042066
2525	0.00048602938
2531.25	0.0013600026
2537.5	0.001608605
2543.75	0.0014672223
2550	0.0011614544
2556.25	0.00051280796
2562.5	0.00041522894
2568.75	0.0007200608
2575	0.0013061343
2581.25	0.00086385335
2587.5	0.00040083599
2593.75	0.0013976074
2600	0.0012541679
2606.25	0.00015944501
2612.5	0.00089813819
2618.75	0.0010959452
2625	0.00076453981
2631.25	0.0012763967
2637.5	0.0016395705
2643.75	0.0013955638
2650	0.0034819483
2656.25	0.0010174075
2662.5	0.00035526627
2668.75	0.00040985548
2675	0.0012936565
2681.25	0.0015000704
2687.5	0.00080056896
2693.75	0.0014441344
2700	0.0015015043
2706.25	0.00065573127
2712.5	0.00035377614
2718.75	0.0007203119
2725	0.00072532439
2731.25	0.00059454245
2737.5	0.001524941
2743.75	0.000724802
2750	0.0014768947
2756.25	0.00079142416
2762.5	0.00060574889
2768.75	0.0012246129
2775	0.00136879
2781.25	0.00020146426
2787.5	0.00077939924
2793.75	0.00059842689
2800	0.0013126575
2806.25	0.00014341663
2812.5	0.0008057444
2818.75	0.00091708391
2825	0.00072657856
2831.25	0.0020787346
2837.5	0.0021165755
2843.75	0.0010376054
2850	0.00042752756
2856.25	0.0018866227
2862.5	0.0010730072
2868.75	0.00093676418
2875	9.736926E-5
2881.25	0.00052365453
2887.5	0.0011359656
2893.75	0.00040124807
2900	0.0012084289
2906.25	0.00016561598
2912.5	0.0013546103
2918.75	0.00080727909
2925	0.00083180392
2931.25	6.8617852E-5
2937.5	0.00069170623
2943.75	0.00097201117
2950	0.00097988452
2956.25	0.00080252488
2962.5	0.00081557968
2968.75	0.00095429112
2975	0.0006081206
2981.25	0.00066471819
2987.5	0.0013381965
2993.75	0.0011701179
3000	0.0010506568
3006.25	0.00078425045
3012.5	0.0012093361
3018.75	0.0007101579
3025	0.00061060123
3031.25	0.0010467899
3037.5	0.00074483454
3043.75	0.00043432441
3050	0.00097875767
3056.25	0.00065892664
3062.5	0.00077582414
3068.75	0.0015674126
3075	0.0011884477
3081.25	0.00042615996
3087.5	0.0011173311
3093.75	0.00077484001
3100	0.00077509939
3106.25	0.00065772505
3112.5	0.00024244361
3118.75	0.00086226927
3125	0.00083807588
3131.25	0.00041092288
3137.5	0.00020881743
3143.75	0.00018534372
3150	0.0011318849
3156.25	0.00014818266
3162.5	0.00017284405
3168.75	0.00088499458
3175	9.5143008E-5
3181.25	0.00033402669
3187.5	0.00038172226
3193.75	0.00028542166
3200	0.00056749416
3206.25	0.00017224624
3212.5	0.00034044431
3218.75	0.00012415556
3225	0.00076021516
3231.25	0.00023177073
3237.5	0.00024769411
3243.75	0.00018994816
3250	0.00023321247
3256.25	0.00042339809
3262.5	0.00051987437
3268.75	0.00099063744
3275	0.00052107151
3281.25	0.00057996242
3287.5	0.00042009381
3293.75	0.00050903965
3300	0.00034673744
3306.25	0.00015857189
3312.5	0.00032310223
3318.75	0.00011996622
3325	0.00071873905
3331.25	0.00017421635
3337.5	0.001056256
3343.75	0.00031041231
3350	0.00083411216
3356.25	0.00027332659
3362.5	0.00042301426
3368.75	0.00031988602
3375	0.00046437435
3381.25	0.00027599367
3387.5	0.00030424067
3393.75	0.00032898054
3400	0.00034794061
3406.25	8.9460648E-5
3412.5	0.00040449104
3418.75	7.6154873E-5
3425	0.00051646624
3431.25	0.00052080598
3437.5	0.00052593407
3443.75	8.1448909E-5
3450	0.00026783558
3456.25	0.000387761
3462.5	0.00031764297
3468.75	6.114701E-5
3475	0.00019780768
3481.25	0.00047401896
3487.5	0.00025799552
3493.75	0.00020926372
3500	0.00022760671
3506.25	0.00044663605
3512.5	7.2121649E-6
3518.75	0.00018774114
3525	0.00021713073
3531.25	0.00071241861
3537.5	0.00027901011
3543.75	0.00018236326
3550	0.00026488422
3556.25	0.00035517022
3562.5	0.0003351693
3568.75	9.3505012E-5
3575	0.00028092265
3581.25	0.00041352918
3587.5	0.00055074054
3593.75	0.00046016348
3600	0.00023332874
3606.25	0.00028448851
3612.5	0.00039005119
3618.75	0.00040231369
3625	0.0002846473
3631.25	0.00040617175
3637.5	0.00014311941
3643.75	0.00030112714
3650	0.00045675714
3656.25	0.00011364873
3662.5	0.00051716346
3668.75	0.00041174092
3675	8.8738661E-5
3681.25	0.00018487674
3687.5	0.00049796696
3693.75	0.0003305066
3700	0.00027922033
3706.25	0.00012049567
3712.5	0.00038609189
3718.75	0.00061156741
3725	0.00044077836
3731.25	0.0001826347
3737.5	0.00018190196
3743.75	0.00038676599
3750	0.00052161605
3756.25	0.00013076603
3762.5	0.00028622029
3768.75	0.00033948088
3775	0.00040598767
3781.25	0.00036772449
3787.5	0.00011642761
3793.75	0.00016078872
3800	0.00023429302
3806.25	0.00049425888
3812.5	0.00024934577
3818.75	0.00023030748
3825	0.00039960673
3831.25	0.00029214003
3837.5	0.00019202293
3843.75	0.00026088384
3850	7.8169515E-5
3856.25	0.00013552953
3862.5	0.00025220291
3868.75	0.00029502912
3875	0.00026086202
3881.25	0.00024927076
3887.5	0.00014676928
3893.75	0.00017286282
3900	0.00027760301
3906.25	0.00040088743
3912.5	0.00034449356
3918.75	0.0002200257
3925	0.00014856023
3931.25	4.439504E-5
3937.5	0.00035023852
3943.75	0.00032656195
3950	5.857212E-5
3956.25	0.00025661971
3962.5	0.00010229694
3968.75	6.0035711E-5
3975	0.00032889609
3981.25	0.00059040038
3987.5	0.00029572758
3993.75	6.1298961E-6
4000	0.00031709836
4006.25	0.0002528292
4012.5	0.00033201769
4018.75	0.0001515324
4025	0.00025868403
4031.25	0.00019905938
4037.5	0.00023651222
4043.75	0.00017564903
4050	0.00021048916
4056.25	0.00020956102
4062.5	0.00019400788
4068.75	0.00022241265
4075	0.0001742968
4081.25	0.00012908074
4087.5	0.0002269048
4093.75	0.00014979012
4100	0.0001013596
4106.25	0.00028452749
4112.5	0.00011620736
4118.75	0.00016756588
4125	3.0610347E-5
4131.25	9.7875222E-5
4137.5	8.3045669E-5
4143.75	9.0501757E-5
4150	6.0072988E-5
4156.25	0.00019317909
4162.5	0.0001354598
4168.75	0.00028493887
4175	0.00033750983
4181.25	3.6772867E-5
4187.5	0.00023992886
4193.75	0.00011136711
4200	0.00016666417
4206.25	0.00016228489
4212.5	7.5502602E-5
4218.75	0.00031016317
4225	0.00021390289
4231.25	0.00033472914
4237.5	0.00019870614
4243.75	8.1852001E-5
4250	0.00024496612
4256.25	0.00010481972
4262.5	0.00017908993
4268.75	9.5790883E-5
4275	0.00014575839
4281.25	0.00012717447
4287.5	0.00026741194
4293.75	0.00016732376
4300	0.00020498348
4306.25	0.00027079542
4312.5	0.00015926361
4318.75	0.00050565499
4325	0.00014998856
4331.25	0.00016681551
4337.5	0.00018937005
4343.75	0.00025564786
4350	7.9821529E-5
4356.25	0.0001590422
4362.5	0.00022160985
4368.75	0.00030909782
4375	0.00018280881
4381.25	0.00034006542
4387.5	0.00012512657
4393.75	7.4167668E-5
4400	0.00012257849
4406.25	0.00014579317
4412.5	0.00023058835
4418.75	0.00013911831
4425	0.00034717072
4431.25	0.00013370946
4437.5	0.00024657589
4443.75	0.00033955485
4450	9.1266447E-5
4456.25	0.00017528046
4462.5	0.00012794808
4468.75	0.00031397425
4475	9.7711115E-5
4481.25	0.0002515018
4487.5	0.00012539447
4493.75	0.00024803057
4500	5.1940896E-5
4506.25	0.00026121874
4512.5	0.00030370881
4518.75	0.00020552231
4525	7.6653736E-5
4531.25	0.00023372046
4537.5	0.00021231933
4543.75	0.0002343432
4550	0.00017444145
4556.25	0.0005535367
4562.5	0.00010728768
4568.75	0.00035196402
4575	5.0917487E-5
4581.25	0.00045157839
4587.5	0.00013976961
4593.75	0.00027532698
4600	0.00025414769
4606.25	0.00011726649
4612.5	0.00026273479
4618.75	0.00025505383
4625	0.00017660132
4631.25	0.00017148146
4637.5	0.00022181814
4643.75	9.6116752E-5
4650	0.00012664924
4656.25	6.8268319E-5
4662.5	0.00011327826
4668.75	9.9613026E-5
4675	0.00035532629
4681.25	0.000327971
4687.5	0.00031679802
4693.75	0.00016289025
4700	8.8761156E-5
4706.25	0.00019540894
4712.5	0.00014531374
4718.75	0.00012824234
4725	0.00020905494
4731.25	0.00030283625
4737.5	1.9211391E-5
4743.75	0.0001736488
4750	4.6905046E-5
4756.25	0.00010513276
4762.5	8.0765424E-5
4768.75	0.00012050987
4775	0.0001499335
4781.25	0.0003071902
4787.5	0.00016470937
4793.75	0.00012004896
4800	0.00021530079
4806.25	0.00026366249
4812.5	0.00020318363
4818.75	7.6022671E-5
4825	0.00013103024
4831.25	0.00012900981
4837.5	0.00019772887
4843.75	0.00034391939
4850	0.00010295557
4856.25	0.00019228153
4862.5	0.00036140315
4868.75	0.00011340511
4875	0.00028736555
4881.25	6.5266467E-5
4887.5	0.00010207086
4893.75	7.7388717E-5
4900	0.00020895333
4906.25	0.00019836922
4912.5	7.6491283E-5
4918.75	0.00014275341
4925	0.00020403142
4931.25	0.00011136484
4937.5	0.00021418403
4943.75	0.00016229926
4950	0.00033819769
4956.25	0.00010159784
4962.5	0.00024919699
4968.75	0.00022616077
4975	0.00016568028
4981.25	0.00034933145
4987.5	8.0646988E-5
4993.75	0.0001404718
5000	0.00016015103
5006.25	0.00012066891
5012.5	0.00037726372
5018.75	4.0310793E-5
5025	0.00017721526
5031.25	0.00023059876
5037.5	0.00025543552
5043.75	0.00014589075
5050	0.00015378301
5056.25	0.00016316873
5062.5	3.8861429E-5
5068.75	4.5241681E-5
5075	0.00029550038
5081.25	0.00026288342
5087.5	0.00014613851
5093.75	0.00019365929
5100	0.00014833611
5106.25	0.00030322761
5112.5	0.00018521652
5118.75	0.00018025778
5125	0.00030863628
5131.25	0.00015195781
5137.5	0.0002886914
5143.75	1.5232501E-5
5150	0.00024013349
5156.25	0.00023092027
5162.5	0.00014220796
5168.75	0.00031508585
5175	0.00013321719
5181.25	0.00030888754
5187.5	0.00012319618
5193.75	0.00020556425
5200	0.00013679677
5206.25	0.00023084377
5212.5	0.00021038303
5218.75	0.00012899404
5225	3.924529E-5
5231.25	0.00015447272
5237.5	0.00014021454
5243.75	0.0003115874
5250	0.00010903079
5256.25	0.00011229005
5262.5	2.2402364E-5
5268.75	5.9715631E-5
5275	0.00014607647
5281.25	0.00037890966
5287.5	0.00031454821
5293.75	0.00020481737
5300	0.00020506827
5306.25	8.5143365E-5
5312.5	0.00029154561
5318.75	0.0004805571
5325	0.00041344811
5331.25	0.00029996796
5337.5	0.00033407283
5343.75	2.6069404E-5
5350	0.00015167805
5356.25	0.00016010117
5362.5	0.00025633286
5368.75	0.00038560905
5375	9.6442602E-5
5381.25	0.00012754627
5387.5	0.00029175584
5393.75	0.00020850642
5400	0.00049584193
5406.25	0.00013458854
5412.5	0.00010230189
5418.75	0.00042260047
5425	7.5396856E-5
5431.25	0.00025565675
5437.5	0.00015709393
5443.75	0.00037642665
5450	0.00031110139
5456.25	0.00013864098
5462.5	0.00024953656
5468.75	0.00026019675
5475	0.00015407107
5481.25	0.00025982206
5487.5	0.00034120234
5493.75	0.00026348569
5500	0.00024632617
5506.25	0.00030130678
5512.5	0.00015365679
5518.75	0.00043913217
5525	0.00025040887
5531.25	0.00041113804
5537.5	0.00025762843
5543.75	0.000231266
5550	0.00034078681
5556.25	0.00036079636
5562.5	0.00016871009
5568.75	0.00035285797
5575	0.00046590592
5581.25	0.00016777694
5587.5	0.00018174117
5593.75	0.00023997182
5600	6.3893116E-5
5606.25	0.00018832805
5612.5	3.4159392E-5
5618.75	8.0831706E-5
5625	0.00048764136
5631.25	0.00041330589
5637.5	0.00018497122
5643.75	0.00023704802
5650	0.00013812951
5656.25	0.00016005486
5662.5	4.9320407E-5
5668.75	0.00043997141
5675	0.00030658741
5681.25	0.00021485393
5687.5	0.00034729156
5693.75	0.00034610999
5700	0.0001948395
5706.25	0.00024586808
5712.5	0.00037869544
5718.75	0.00022274079
5725	0.0002204543
5731.25	0.00014661601
5737.5	0.00039449274
5743.75	0.00020461936
5750	0.00010915679
5756.25	0.00025401844
5762.5	0.00038184691
5768.75	0.00039781396
5775	0.00019412679
5781.25	0.00030469672
5787.5	9.1210865E-5
5793.75	0.00039847384
5800	0.0002701223
5806.25	0.00011267635
5812.5	0.00038405571
5818.75	0.00028134475
5825	0.00033001813
5831.25	0.00010649636
5837.5	0.00019364019
5843.75	0.0001982616
5850	0.00033622153
5856.25	0.00027808841
5862.5	0.00031712338
5868.75	0.00017449404
5875	0.00029006264
5881.25	0.00010213025
5887.5	0.00015202879
5893.75	0.00023343303
5900	0.00029222826
5906.25	0.00045972419
5912.5	0.00016959027
5918.75	0.00045210873
5925	0.00027185675
5931.25	0.00049865352
5937.5	0.00019302203
5943.75	0.0004670001
5950	0.0004021966
5956.25	0.00029882487
5962.5	0.00035815363
5968.75	0.00021875963
5975	0.00047375726
5981.25	0.00026846556
5987.5	0.00087002924
5993.75	0.0027596498
6000	0.0019873314
6006.25	0.0005356578
6012.5	0.00052644237
6018.75	0.00022836088
6025	0.00086576796
6031.25	0.00020888402
6037.5	0.0002195525
6043.75	0.00033430741
6050	0.00022686811
6056.25	0.00032970587
6062.5	0.00024974256
6068.75	0.00025399541
6075	9.9370811E-5
6081.25	0.00021904917
6087.5	0.00056976413
6093.75	0.00016877154
6100	0.00024875271
6106.25	0.00011454175
6112.5	0.00013299576
6118.75	0.00065612771
6125	0.00046723982
6131.25	0.00028422042
6137.5	0.00025960965
6143.75	0.00021643699
6150	0.00035089278
6156.25	0.00064942397
6162.5	0.00093668105
6168.75	0.0003144792
6175	0.00046350461
6181.25	0.00075240207
6187.5	0.00061667277
6193.75	0.00051966629
6200	0.00024484539
6206.25	0.00063439423
6212.5	0.00015824264
6218.75	0.00044561345
6225	0.00035082928
6231.25	0.00045774412
6237.5	0.00030067683
6243.75	0.00047085919
6250	0.000243116
6256.25	0.00028535206
6262.5	0.00064948147
6268.75	0.00074330072
6275	0.00061081067
6281.25	0.0001412366
6287.5	0.00030117069
6293.75	0.00047973083
6300	0.00046166679
6306.25	0.00026747693
6312.5	0.00030989039
6318.75	0.00015435473
6325	0.00025551627
6331.25	0.00025609682
6337.5	0.00010458728
6343.75	0.00030081148
6350	0.00017381271
6356.25	0.00023352156
6362.5	0.00031477471
6368.75	0.0010219968
6375	0.00080490499
6381.25	0.00017126219
6387.5	0.00066927747
6393.75	0.00019241461
6400	0.0004831301
6406.25	0.00059672627
6412.5	0.00067943505
6418.75	0.0006141073
6425	0.00054278747
6431.25	0.00048556637
6437.5	0.00021183144
6443.75	0.000632111
6450	0.00044745285
6456.25	0.00039142556
6462.5	0.00020517615
6468.75	0.00028071189
6475	0.00033842948
6481.25	5.8553155E-5
6487.5	0.00048902999
6493.75	0.00055724681
6500	0.00064232932
6506.25	0.00025339105
6512.5	0.00034420324
6518.75	0.00032489127
6525	0.00071376975
6531.25	0.00061301324
6537.5	0.0010456594
6543.75	0.00050546579
6550	0.00028990464
6556.25	0.00056932285
6562.5	0.000761291
6568.75	0.00056159713
6575	0.00028611807
6581.25	0.00045402862
6587.5	0.00015765028
6593.75	0.00077911335
6600	0.00048661395
6606.25	6.9562051E-5
6612.5	0.00019824122
6618.75	0.00021156712
6625	0.00033440805
6631.25	0.00014800576
6637.5	0.00070285215
6643.75	0.00075583017
6650	0.00019751921
6656.25	0.00061033301
6662.5	0.00038837428
6668.75	0.00028999883
6675	0.00017094553
6681.25	7.9640782E-5
6687.5	0.00065546254
6693.75	0.00018437302
6700	0.00091335919
6706.25	0.00031898918
6712.5	0.0007226078
6718.75	0.00031533215
6725	0.0002130456
6731.25	0.00036132301
6737.5	0.00025241737
6743.75	0.00026514523
6750	0.00032397734
6756.25	0.00028581963
6762.5	0.00066221692
6768.75	0.00020927799
6775	0.00019809907
6781.25	0.00040885915
6787.5	0.00053706845
6793.75	0.00018245813
6800	0.0002381251
6806.25	0.00056675287
6812.5	0.00055627198
6818.75	0.00034251553
6825	0.00028104536
6831.25	0.00037691769
6837.5	0.00030333333
6843.75	0.00060934634
6850	0.0006530696
6856.25	0.00026723415
6862.5	0.00036229765
6868.75	0.0005459985
6875	0.00019282068
6881.25	0.0003554396
6887.5	0.00019937964
6893.75	0.00020814739
6900	0.00058235775
6906.25	0.00035391712
6912.5	0.00062289058
6918.75	0.00010212392
6925	0.00017627805
6931.25	0.00056451884
6937.5	0.00055424271
6943.75	0.0002219286
6950	0.00043024126
6956.25	0.00046255162
6962.5	0.00052734953
6968.75	0.00063902612
6975	0.00052471168
6981.25	0.00066048274
6987.5	0.00054499934
6993.75	0.00031892092
7000	0.00048906075
7006.25	0.00043050304
7012.5	0.00035509394
7018.75	0.00042091437
7025	0.00063376863
7031.25	0.00041819596
7037.5	0.00075473246
7043.75	0.00018260678
7050	0.00010664336
7056.25	0.00046597166
7062.5	0.00026523992
7068.75	0.00024776105
7075	0.00046150051
7081.25	0.00012538115
7087.5	0.00051498378
7093.75	0.00044543982
7100	0.00027146029
7106.25	0.00067652312
7112.5	0.00035025974
7118.75	0.00044091419
7125	0.00048270438
7131.25	0.00039071981
7137.5	0.0003868795
7143.75	0.00022330922
7150	0.00027387617
7156.25	0.00013283817
7162.5	0.00099068321
7168.75	0.00032396675
7175	0.00032153397
7181.25	0.00017153713
7187.5	0.00038218428
7193.75	0.00019418882
7200	0.00056148969
7206.25	0.00044445619
7212.5	0.00056381991
7218.75	0.00032791519
7225	0.00013034229
7231.25	0.00043539839
7237.5	0.00077956713
7243.75	0.00021909459
7250	0.00075211925
7256.25	0.00027456616
7262.5	0.00071150021
7268.75	0.00076332038
7275	0.00023157198
7281.25	0.00030030403
7287.5	0.00025912726
7293.75	0.0003989327
7300	0.00015815468
7306.25	0.00024173687
7312.5	0.00051571411
7318.75	0.00071705755
7325	0.00080834477
7331.25	0.00025764288
7337.5	0.0001418576
7343.75	0.0006930468
7350	0.00043048518
7356.25	0.00067944986
7362.5	0.00055702669
7368.75	0.00019863714
7375	0.00075809458
7381.25	0.00058029565
7387.5	0.00019236003
7393.75	0.0006099275
7400	0.00023855327
7406.25	0.00049387793
7412.5	0.00045613528
7418.75	7.580065E-5
7425	0.00050213045
7431.25	0.00042070854
7437.5	0.00026169986
7443.75	0.00031043201
7450	0.00018965243
7456.25	0.00099322806
7462.5	0.00029380462
7468.75	0.00055453944
7475	0.0012408591
7481.25	0.00018751884
7487.5	0.00069735509
7493.75	0.00047473265
7500	0.00019333016
7506.25	0.00050561684
7512.5	0.00032095365
7518.75	0.00032483669
7525	0.00040468682
7531.25	0.00021049241
7537.5	0.00070629923
7543.75	0.00048921175
7550	0.00043438851
7556.25	0.00063422933
7562.5	0.00022649252
7568.75	0.00042327395
7575	0.00070870138
7581.25	0.00027223387
7587.5	0.00021387631
7593.75	0.00031967058
7600	6.2523306E-5
7606.25	0.0004235941
7612.5	0.00026069976
7618.75	0.00013867352
7625	0.00020470811
7631.25	0.00057293468
7637.5	0.00051497627
7643.75	0.000316016
7650	0.00024556132
7656.25	0.00053196779
7662.5	0.00065951477
7668.75	0.00063127709
7675	0.00032988307
7681.25	0.00029847904
7687.5	0.00061291076
7693.75	1.5867151E-5
7700	0.00034708622
7706.25	0.00026575311
7712.5	0.00010021019
7718.75	0.00030665621
7725	0.00033701899
7731.25	0.00038858502
7737.5	0.00022727998
7743.75	0.00068451611
7750	0.00034841325
7756.25	0.00011742396
7762.5	0.00028839033
7768.75	0.00043764089
7775	0.00011059618
7781.25	0.00021659367
7787.5	0.00028451051
7793.75	0.00040436093
7800	0.00025225199
7806.25	7.7147573E-5
7812.5	0.00030174866
7818.75	0.00028317791
7825	0.00026515454
7831.25	0.00035967582
7837.5	0.00015410795
7843.75	2.9875858E-5
7850	0.0002369304
7856.25	0.00014639357
7862.5	0.0002298903
7868.75	0.00035340795
7875	0.00031120074
7881.25	9.5468829E-5
7887.5	0.00033327434
7893.75	0.00015935649
7900	0.00040796287
7906.25	0.00047794632
7912.5	0.00015283619
7918.75	0.00050362297
7925	0.00021304498
7931.25	0.0006023983
7937.5	0.00037282247
7943.75	0.00052349685
7950	0.00052299603
7956.25	0.00022231199
7962.5	0.00022347541
7968.75	0.00035214953
7975	0.00030645334
7981.25	0.00063272021
7987.5	9.5225387E-5
7993.75	0.00042868009
8000	0.00018536856
8006.25	0.00020836372
8012.5	0.00026895408
8018.75	0.00027795342
8025	0.00018300712
8031.25	0.00025492756
8037.5	0.0001102329
8043.75	0.00052400802
8050	0.00032668018
8056.25	0.00048558368
8062.5	0.00029411925
8068.75	0.00051013677
8075	0.00027082006
8081.25	0.00012792323
8087.5	0.00023580013
8093.75	0.00022345094
8100	6.5835169E-5
8106.25	0.00043819891
8112.5	0.00025925597
8118.75	0.00023176741
8125	0.00025572791
8131.25	6.992757E-5
8137.5	0.0003483949
8143.75	0.00026260156
8150	0.00017226803
8156.25	0.00012640232
8162.5	0.00031799456
8168.75	0.00032441889
8175	0.00039040012
8181.25	0.00027460653
8187.5	7.2050255E-5
8193.75	0.00020716361
8200	0.00040618396
8206.25	0.00012915408
8212.5	0.00028405736
8218.75	0.00030763882
8225	0.00011992553
8231.25	0.00034795267
8237.5	7.7548671E-5
8243.75	0.00027744547
8250	0.00045002602
8256.25	0.0001697767
8262.5	0.00024648614
8268.75	0.00026045959
8275	0.00027789388
8281.25	0.00030458465
8287.5	5.1164301E-5
8293.75	0.00017698052
8300	0.00031973314
8306.25	4.4365153E-5
8312.5	0.00033460065
8318.75	9.8007899E-5
8325	9.2948987E-5
8331.25	0.00020378282
8337.5	0.00015223837
8343.75	0.00023891115
8350	0.00026366093
8356.25	0.00017702921
8362.5	0.0002162814
8368.75	0.00019860654
8375	0.00020332203
8381.25	5.4845727E-5
8387.5	0.00012129203
8393.75	0.00025301122
8400	0.0002832991
8406.25	7.4679491E-5
8412.5	0.00041270941
8418.75	0.00020176959
8425	9.8570262E-5
8431.25	0.000120296
8437.5	0.00028995353
8443.75	7.1189524E-5
8450	0.00027889693
8456.25	9.2802757E-5
8462.5	0.00039331734
8468.75	5.6457105E-5
8475	0.00030194391
8481.25	9.6691156E-5
8487.5	0.00036612156
8493.75	0.0004190239
8500	0.00037018016
8506.25	0.00034248309
8512.5	0.00035958106
8518.75	0.00020105393
8525	0.00037027283
8531.25	0.00023992336
8537.5	3.6714401E-5
8543.75	0.0005270676
8550	1.7000773E-5
8556.25	0.00043065087
8562.5	0.00014194661
8568.75	0.00036260197
8575	0.00021208689
8581.25	5.8465979E-5
8587.5	0.00018600441
8593.75	0.00015134981
8600	0.00024135634
8606.25	0.00010009623
8612.5	0.00037038624
8618.75	0.00027374522
8625	9.6709171E-5
8631.25	0.00014396966
8637.5	0.00016612862
8643.75	0.00029990614
8650	0.00034279812
8656.25	0.00017586084
8662.5	0.00015530483
8668.75	0.00018995519
8675	0.00034488328
8681.25	0.00021136646
8687.5	0.00010031237
8693.75	0.00022736211
8700	8.1383897E-5
8706.25	0.00016401729
8712.5	0.00011028017
8718.75	0.00019639399
8725	0.00014957729
8731.25	0.00024204207
8737.5	0.00012810565
8743.75	0.00027647294
8750	6.6604665E-5
8756.25	9.1675893E-5
8762.5	0.00014867119
8768.75	0.00019832549
8775	0.00012245707
8781.25	9.266475E-5
8787.5	0.0002872054
8793.75	0.00024533061
8800	0.00021044541
8806.25	0.00013519654
8812.5	0.00018337506
8818.75	0.00014123007
8825	0.00026428215
8831.25	0.00017261026
8837.5	5.5020808E-5
8843.75	0.00015687392
8850	9.7873792E-5
8856.25	0.00023058199
8862.5	6.6793192E-5
8868.75	0.0002018953
8875	0.00012013772
8881.25	0.00021276558
8887.5	9.7949921E-5
8893.75	0.00012424491
8900	0.00027295904
8906.25	0.00020178759
8912.5	0.00014283145
8918.75	0.00020979863
8925	0.00024578603
8931.25	0.00011653777
8937.5	5.3362626E-5
8943.75	0.0002313823
8950	0.00024220395
8956.25	0.00024261108
8962.5	0.00028543274
8968.75	0.00016998287
8975	0.00020501216
8981.25	0.00015787896
8987.5	3.7597117E-5
8993.75	0.00050611594
9000	8.5910167E-5
9006.25	9.2023402E-5
9012.5	0.00011240769
9018.75	0.00017579847
9025	0.00022225522
9031.25	0.00015992847
9037.5	0.00020838071
9043.75	0.0001470686
9050	0.00015318378
9056.25	0.00016293242
9062.5	0.0001119027
9068.75	0.00034448935
9075	0.00010177842
9081.25	0.00038488218
9087.5	0.00013305816
9093.75	7.5095946E-5
9100	9.4908623E-5
9106.25	0.00028733017
9112.5	0.00012066576
9118.75	0.00014326875
9125	0.00012940032
9131.25	4.4995685E-5
9137.5	0.00019587139
9143.75	0.00010530974
9150	0.00015274971
9156.25	0.00031522333
9162.5	0.00018645201
9168.75	0.00031215311
9175	0.0005275537
9181.25	0.00014951844
9187.5	0.00024217953
9193.75	0.00014457514
9200	0.00033462258
9206.25	0.00029779033
9212.5	7.9195028E-5
9218.75	0.00022194404
9225	0.00018461048
9231.25	9.4888613E-5
9237.5	9.7851804E-5
9243.75	0.00024053654
9250	0.00018363377
9256.25	0.00019843489
9262.5	0.00015704932
9268.75	6.1549328E-5
9275	0.00021946652
9281.25	0.00032144374
9287.5	0.00011372685
9293.75	8.0099876E-5
9300	0.00017709076
9306.25	0.00011316355
9312.5	9.8483545E-5
9318.75	0.00013374199
9325	6.0059464E-5
9331.25	0.00024263088
9337.5	0.00011214134
9343.75	0.00014739744
9350	0.00017749229
9356.25	8.9609818E-5
9362.5	0.00011054936
9368.75	0.00013820477
9375	5.5887196E-5
9381.25	0.00017695538
9387.5	0.00022169331
9393.75	0.00015820973
9400	0.00026824372
9406.25	0.00024213299
9412.5	0.00020398726
9418.75	0.00011054203
9425	0.00027442562
9431.25	0.00034685487
9437.5	0.00015822151
9443.75	0.00012626403
9450	0.0001209247
9456.25	0.00014736458
9462.5	0.00015568876
9468.75	0.00017837293
9475	0.00018261781
9481.25	0.00014995618
9487.5	9.1816952E-5
9493.75	7.8756149E-5
9500	0.00017245241
9506.25	0.00018002769
9512.5	0.00014589801
9518.75	0.00015001476
9525	5.1935729E-5
9531.25	0.00022435429
9537.5	0.00020174164
9543.75	0.00020629071
9550	0.00024040557
9556.25	0.00015235646
9562.5	0.0002592208
9568.75	3.863585E-5
9575	0.00010951249
9581.25	0.00029588351
9587.5	2.9495408E-5
9593.75	6.9430274E-5
9600	0.00033488647
9606.25	0.00016732298
9612.5	0.00019497823
9618.75	0.00018222278
9625	0.00015860489
9631.25	0.00012419671
9637.5	0.00011120051
9643.75	0.00011403499
9650	8.5540864E-5
9656.25	0.00019326772
9662.5	0.00011831244
9668.75	0.00012859657
9675	0.00011287998
9681.25	2.1666199E-5
9687.5	0.00017271945
9693.75	0.00020183717
9700	0.00017010871
9706.25	0.00012610628
9712.5	0.00020431916
9718.75	0.00023522626
9725	4.3672652E-5
9731.25	7.9050371E-5
9737.5	0.0001473771
9743.75	0.00011369415
9750	0.00016938854
9756.25	0.00026481051
9762.5	0.00011185793
9768.75	9.9952569E-5
9775	0.00016479366
9781.25	7.4218936E-5
9787.5	0.00019777414
9793.75	9.6803925E-5
9800	7.7579426E-5
9806.25	0.00013355139
9812.5	0.00032352125
9818.75	7.7067236E-5
9825	0.00018724635
9831.25	0.00021165667
9837.5	0.00015273403
9843.75	0.00021557489
9850	0.00012594136
9856.25	0.00019601265
9862.5	8.8078771E-5
9868.75	6.7508846E-5
9875	0.00011621117
9881.25	0.00023422031
9887.5	0.00010474234
9893.75	0.00035567072
9900	3.3107009E-5
9906.25	0.00022722368
9912.5	0.00014564911
9918.75	0.00017243058
9925	0.0002077097
9931.25	0.00012488778
9937.5	0.00015280583
9943.75	0.00021305709
9950	0.00013003263
9956.25	0.00014235087
9962.5	8.944149E-5
9968.75	9.1619447E-5
9975	0.00013971008
9981.25	0.00011079357
9987.5	0.00018052476
9993.75	0.00014181117
10000	0.00016731813
10006.25	0.00018521637
10012.5	4.7945331E-5
10018.75	0.00021817786
10025	0.00011978541
10031.25	7.8422842E-5
10037.5	0.0001724678
10043.75	8.9149581E-5
10050	0.00011117828
10056.25	0.0001626119
10062.5	0.00026534487
10068.75	0.00021476889
10075	0.00011275437
10081.25	0.00014095231
10087.5	4.7179885E-5
10093.75	0.00013461736
10100	0.00014120733
10106.25	0.000153494
10112.5	1.4727789E-5
10118.75	8.9790944E-5
10125	6.3383969E-5
10131.25	0.00017895145
10137.5	8.6966084E-5
10143.75	6.9598217E-5
10150	0.00015334372
10156.25	0.00028608024
10162.5	0.00029022354
10168.75	8.4192198E-5
10175	9.5625239E-5
10181.25	1.5624143E-5
10187.5	0.00021038215
10193.75	0.00010891156
10200	0.0002137042
10206.25	0.00010637237
10212.5	9.385005E-5
10218.75	0.0001189731
10225	0.00012754497
10231.25	0.00024645285
10237.5	0.00014847779
10243.75	6.4627259E-5
10250	0.00014381991
10256.25	0.00011924675
10262.5	0.00010665074
10268.75	0.00015081657
10275	0.00015606442
10281.25	0.00014593882
10287.5	0.000161445
10293.75	0.00011206948
10300	0.00010422029
10306.25	8.3297696E-5
10312.5	0.00018519181
10318.75	7.1346145E-5
10325	0.00011462807
10331.25	0.00011823708
10337.5	0.00014047164
10343.75	0.00012277157
10350	8.9548313E-5
10356.25	0.0001570194
10362.5	8.9495509E-5
10368.75	0.00016708114
10375	0.00013328368
10381.25	0.00010816701
10387.5	0.000101643
10393.75	0.00025710936
10400	0.0002445547
10406.25	0.00019748196
10412.5	0.00023574882
10418.75	9.621104E-5
10425	4.7563006E-5
10431.25	0.00011801133
10437.5	3.5637926E-5
10443.75	0.00012828246
10450	0.00013154007
10456.25	6.3688573E-5
10462.5	1.7410274E-5
10468.75	9.5870384E-5
10475	7.1561585E-5
10481.25	0.00016539508
10487.5	0.00011264198
10493.75	6.3909207E-5
10500	0.00015931042
10506.25	0.0001436453
10512.5	6.5820265E-5
10518.75	0.00025108125
10525	0.00015873505
10531.25	0.00017785295
10537.5	0.00026380533
10543.75	1.8068986E-5
10550	0.00015478496
10556.25	0.00017778603
10562.5	0.00020557166
10568.75	9.47397E-5
10575	0.00013308547
10581.25	0.00010671901
10587.5	0.00017064919
10593.75	4.6331514E-5
10600	0.00023253691
10606.25	7.4529804E-5
10612.5	0.00035055429
10618.75	6.1746107E-5
10625	4.3186072E-5
10631.25	7.1863679E-5
10637.5	0.00018369191
10643.75	5.9333312E-5
10650	5.7628072E-5
10656.25	3.3746633E-5
10662.5	0.00010305474
10668.75	9.6901711E-5
10675	8.7805848E-5
10681.25	1.5991259E-5
10687.5	0.00016558896
10693.75	9.3017739E-5
10700	0.00018107882
10706.25	0.00011057303
10712.5	0.00015973059
10718.75	6.6995878E-5
10725	0.00024734127
10731.25	7.1531525E-5
10737.5	0.00016290413
10743.75	7.2091893E-5
10750	0.00013857674
10756.25	8.3595679E-5
10762.5	0.00022528172
10768.75	0.00017239134
10775	0.00025977883
10781.25	0.00017883927
10787.5	6.8800416E-5
10793.75	6.5112266E-5
10800	0.00020679505
10806.25	6.8110192E-5
10812.5	5.7007507E-5
10818.75	3.5994307E-5
10825	0.0001158756
10831.25	5.4485073E-5
10837.5	0.00023503549
10843.75	0.00020730073
10850	0.00012940122
10856.25	6.9484056E-5
10862.5	0.00013128935
10868.75	9.7516351E-5
10875	0.00019033093
10881.25	4.2412955E-5
10887.5	0.00017117964
10893.75	0.0001256855
10900	8.6954968E-5
10906.25	0.00022706178
10912.5	0.00015612645
10918.75	0.00016761739
10925	0.00010859264
10931.25	0.00013160913
10937.5	0.00018342251
10943.75	5.6034966E-5
10950	0.00014054576
10956.25	4.4524475E-5
10962.5	5.8925505E-5
10968.75	5.4033406E-6
10975	5.1851115E-5
10981.25	0.00015105385
10987.5	7.9152097E-5
10993.75	7.6303638E-5
11000	0.00014124924
11006.25	0.00013795542
11012.5	0.00015402919
11018.75	0.00018179055
11025	0.00010026537
11031.25	0.0001551057
11037.5	1.6231149E-5
11043.75	0.00015234945
11050	9.0229004E-5
11056.25	2.3534232E-5
11062.5	0.00010528451
11068.75	6.7151458E-5
11075	0.00010686255
11081.25	0.00020914409
11087.5	0.00012894563
11093.75	4.8326288E-5
11100	0.00012250612
11106.25	0.00013992395
11112.5	0.00014728135
11118.75	0.0001294305
11125	0.00013949248
11131.25	0.0001647735
11137.5	6.7685347E-5
11143.75	0.0001960581
11150	8.973947E-5
11156.25	3.8220432E-5
11162.5	0.00021863053
11168.75	1.5109182E-5
11175	0.00018824087
11181.25	8.8724197E-5
11187.5	6.6005581E-5
11193.75	0.00014373849
11200	0.00010092693
11206.25	0.00011003629
11212.5	0.00012996702
11218.75	3.4084032E-5
11225	0.00012579286
11231.25	1.3260163E-5
11237.5	6.183862E-5
11243.75	8.1220144E-5
11250	8.8108117E-5
11256.25	0.00014318257
11262.5	0.00013402537
11268.75	0.00017287296
11275	9.4245545E-5
11281.25	0.00018527529
11287.5	0.0001983184
11293.75	0.00027470638
11300	8.2874764E-5
11306.25	6.369938E-5
11312.5	0.0001845088
11318.75	0.00011579756
11325	0.00010373204
11331.25	5.9906373E-5
11337.5	0.00011947139
11343.75	0.00012951998
11350	0.00013480318
11356.25	2.6924058E-5
11362.5	0.00011025942
11368.75	7.7482966E-5
11375	0.00013854517
11381.25	7.5148727E-5
11387.5	0.000155919
11393.75	6.3351798E-5
11400	0.00018102997
11406.25	0.00017722039
11412.5	0.00011136453
11418.75	1.5628988E-5
11425	4.8369489E-5
11431.25	0.00018536073
11437.5	5.9076355E-5
11443.75	0.00013080024
11450	0.00016084597
11456.25	4.835469E-5
11462.5	6.923714E-5
11468.75	8.6868449E-5
11475	6.6768038E-5
11481.25	0.00016934206
11487.5	0.00012525388
11493.75	0.0001279875
11500	7.2960858E-5
11506.25	1.6368765E-5
11512.5	0.00013039031
11518.75	7.1909498E-5
11525	1.9271018E-5
11531.25	8.3415352E-5
11537.5	5.1690522E-5
11543.75	0.00016530225
11550	9.5394003E-5
11556.25	0.00025390669
11562.5	0.00018632088
11568.75	0.00014179017
11575	0.00014435863
11581.25	5.2046053E-5
11587.5	4.3830095E-5
11593.75	0.00013682002
11600	0.00035376233
11606.25	0.00025415245
11612.5	0.00010560009
11618.75	9.4396646E-5
11625	5.1071457E-5
11631.25	0.00011212707
11637.5	0.00012303798
11643.75	0.00012718268
11650	0.00013996111
11656.25	0.00021622142
11662.5	9.1389887E-5
11668.75	7.248903E-5
11675	9.6442938E-5
11681.25	0.00023389612
11687.5	9.1622195E-5
11693.75	5.0049582E-5
11700	6.7543161E-5
11706.25	0.00012843971
11712.5	9.5148417E-5
11718.75	8.1236478E-5
11725	0.00018312264
11731.25	0.00010357153
11737.5	0.00010578965
11743.75	4.6945756E-5
11750	6.5035635E-5
11756.25	8.3582287E-5
11762.5	8.7091224E-5
11768.75	0.00016960075
11775	9.4626381E-5
11781.25	0.00015068037
11787.5	0.00016307584
11793.75	8.4306518E-5
11800	4.3763126E-5
11806.25	0.00022570995
11812.5	0.0003369005
11818.75	8.9933552E-5
11825	0.0002041155
11831.25	0.00031661079
11837.5	0.00015324087
11843.75	0.00019883823
11850	8.674869E-5
11856.25	0.00019415422
11862.5	0.00019000126
11868.75	0.00010332252
11875	0.00011737355
11881.25	9.4445686E-5
11887.5	5.3251695E-5
11893.75	0.00012345537
11900	0.00014709249
11906.25	0.00023173116
11912.5	0.00027306872
11918.75	6.4049825E-5
11925	0.0001980308
11931.25	0.00034274847
11937.5	0.00020150874
11943.75	0.00010662027
11950	0.00035770755
11956.25	0.00081755852
11962.5	0.00045987795
11968.75	0.00038551699
11975	0.00074275433
11981.25	0.0013729475
11987.5	0.0029730206
11993.75	0.01059102
12000	0.0020438829
12006.25	0.0011118842
12012.5	0.00079592215
12018.75	0.00062493081
12025	0.00051313173
12031.25	0.00040287779
12037.5	0.00046269232
12043.75	0.00058138298
12050	0.00049457513
12056.25	0.00038898852
12062.5	0.00020415275
12068.75	0.00034459681
12075	0.00044050077
12081.25	0.00011852774
12087.5	0.00012098263
12093.75	9.4119567E-5
12100	0.00012036282
12106.25	0.0001195173
12112.5	0.00022580461
12118.75	0.00021618
12125	0.00034011274
12131.25	0.00019790494
12137.5	0.00012485558
12143.75	4.1665504E-5
12150	0.00010010282
12156.25	3.9742296E-5
12162.5	0.00016518766
12168.75	7.1115503E-5
12175	0.00027400676
12181.25	0.0002139984
12187.5	0.00013108109
12193.75	0.00013034631
12200	5.2556272E-5
12206.25	0.00018727005
12212.5	0.00011883306
12218.75	0.00021877166
12225	0.00012734566
12231.25	4.6910621E-5
12237.5	0.00010557354
12243.75	9.0168653E-5
12250	0.00013362388
12256.25	9.5902405E-5
12262.5	0.00015947988
12268.75	0.00014883216
12275	0.00021481608
12281.25	4.1814257E-5
12287.5	3.7043478E-6
12293.75	8.8036999E-5
12300	9.4658193E-5
12306.25	0.00025653145
12312.5	4.3604662E-5
12318.75	0.00012846491
12325	0.00034936199
12331.25	0.00028657834
12337.5	0.00018903564
12343.75	0.00024447688
12350	6.3697921E-5
12356.25	0.00010728007
12362.5	0.00018399617
12368.75	0.0001927808
12375	0.00032514684
12381.25	0.00020705146
12387.5	0.00040933924
12393.75	0.0001217698
12400	8.9490012E-5
12406.25	7.2018433E-5
12412.5	0.00025646889
12418.75	4.6307753E-5
12425	0.00013774093
12431.25	0.00012236745
12437.5	0.0002136586
12443.75	0.00010523444
12450	0.00014597782
12456.25	0.00021167534
12462.5	0.00020183654
12468.75	0.00020534748
[truncated: 38,004 more rows]
