# Supplementary material for: Electrically activated ferroelectric nematic microrobots
Source: Nat Commun. 2024 Aug 20;15:6928. doi: 10.1038/s41467-024-50226-y (PMC11336208; doi:10.1038/s41467-024-50226-y)
Supplement: Supplementary file 11 — Source Data [file 41467_2024_50226_MOESM11_ESM.zip › Figure4/uswp/f06000U030.csv]

ASCII data file created with TiePie Multi Channel software. www.tiepie.com.
2023-09-22 15:14:46 559m
Frequency	FFT1
Hz	V
0	0.016350135
6.25	0.001437417
12.5	0.001184005
18.75	0.0020300702
25	0.00042779744
31.25	0.00057776608
37.5	0.0015592871
43.75	0.0015703443
50	0.006299926
56.25	0.0017697217
62.5	0.002484513
68.75	0.0011634895
75	0.0018382906
81.25	0.00060169195
87.5	0.0017669042
93.75	0.0014623481
100	0.00046259866
106.25	0.0019255755
112.5	0.0013554694
118.75	0.0024258845
125	0.0016633114
131.25	0.00055959223
137.5	0.0011793555
143.75	0.0018217963
150	0.0038150929
156.25	0.014074601
162.5	0.0050562495
168.75	0.0027235469
175	0.0013956317
181.25	0.0042506799
187.5	0.0072287715
193.75	0.00062681752
200	0.005462579
206.25	0.0038015656
212.5	0.0056964415
218.75	0.0036991897
225	0.009162521
231.25	0.0094167448
237.5	0.025165398
243.75	0.0015461394
250	0.01102507
256.25	0.0077510792
262.5	0.0024273289
268.75	0.010716941
275	0.0079898544
281.25	0.0088159439
287.5	0.014282147
293.75	0.028227205
300	0.0099924148
306.25	0.0088790414
312.5	0.02409178
318.75	0.010737798
325	0.017646496
331.25	0.0045023314
337.5	0.0041077049
343.75	0.013371323
350	0.0078851197
356.25	0.0032287575
362.5	0.0067652765
368.75	0.0088379225
375	0.006570604
381.25	0.0037621919
387.5	0.001880434
393.75	0.01218974
400	0.0063082909
406.25	0.014128286
412.5	0.0053254682
418.75	0.0063132693
425	0.0078672493
431.25	0.01365392
437.5	0.10230303
443.75	0.015847762
450	0.0034571859
456.25	0.0087720702
462.5	0.0030288842
468.75	0.0074567595
475	0.007172418
481.25	0.004317569
487.5	0.0027595572
493.75	0.0017696985
500	0.0046318355
506.25	0.0030697713
512.5	0.00092673969
518.75	0.012099088
525	0.0038026364
531.25	0.0038349352
537.5	0.0080147044
543.75	0.0038367002
550	0.0065920059
556.25	0.0058712771
562.5	0.00062998539
568.75	0.0054488754
575	0.0020718269
581.25	0.00085055153
587.5	0.0033356763
593.75	0.0044192912
600	0.0039038144
606.25	0.0042343893
612.5	0.0014682114
618.75	0.0031583024
625	0.00014428192
631.25	0.0096712514
637.5	0.00043725551
643.75	0.0018158643
650	0.0019765997
656.25	0.0035027191
662.5	0.0042901184
668.75	0.0020124587
675	0.0026920952
681.25	0.0006614189
687.5	0.003376292
693.75	0.0012526988
700	0.0003841836
706.25	0.0009832969
712.5	0.003917221
718.75	0.00054438028
725	0.0016674041
731.25	0.00096450519
737.5	0.0013105821
743.75	0.0041165324
750	0.0073438266
756.25	0.0038925143
762.5	0.0038625747
768.75	0.0019836115
775	0.0014716482
781.25	0.0029212075
787.5	0.0040916834
793.75	0.0021663309
800	0.0033789256
806.25	0.00099866043
812.5	0.0023151267
818.75	0.0046129321
825	0.0040345265
831.25	0.0028127363
837.5	0.0018734909
843.75	0.0028927788
850	0.0016734516
856.25	0.0026631572
862.5	0.0016894093
868.75	0.0026050855
875	0.0045050808
881.25	0.0049336347
887.5	0.0053293656
893.75	0.0027683768
900	0.00069799696
906.25	0.0024498623
912.5	0.0028208539
918.75	0.00036786448
925	0.0015824898
931.25	0.0035578915
937.5	0.0031158399
943.75	0.0060875676
950	0.0038615289
956.25	0.0019316349
962.5	0.0027124088
968.75	0.00097679487
975	0.0027235074
981.25	0.0027680099
987.5	0.003608945
993.75	0.00079046119
1000	0.0023099745
1006.25	0.0020101567
1012.5	0.0014578423
1018.75	0.0014864274
1025	0.0023194415
1031.25	0.0021535818
1037.5	0.0011737981
1043.75	0.0046250502
1050	0.0045632253
1056.25	0.0040968849
1062.5	0.00079540811
1068.75	0.004051157
1075	0.006396807
1081.25	0.0011051869
1087.5	3.4365078E-5
1093.75	0.0042441425
1100	0.0040910957
1106.25	0.0015734196
1112.5	0.0031063479
1118.75	0.0025340452
1125	0.003310834
1131.25	0.0022804354
1137.5	0.0029793764
1143.75	0.0018140774
1150	0.0048814136
1156.25	0.0041570888
1162.5	0.0019056651
1168.75	0.0018626846
1175	0.0048981387
1181.25	0.0078392855
1187.5	0.002226509
1193.75	0.0018183216
1200	0.0036381729
1206.25	0.0026354155
1212.5	0.00077397258
1218.75	0.0013396892
1225	0.00066226343
1231.25	0.00016884539
1237.5	0.0026111577
1243.75	0.0016383042
1250	0.0065527363
1256.25	0.0091561579
1262.5	0.015894783
1268.75	0.0047562966
1275	0.0020414327
1281.25	0.0016083468
1287.5	0.0011807837
1293.75	0.0019401308
1300	0.00040647768
1306.25	0.0013864842
1312.5	0.0014578879
1318.75	0.0017705569
1325	0.0020765966
1331.25	0.0017574182
1337.5	0.0021926512
1343.75	0.0014965102
1350	0.00079704973
1356.25	0.0008038548
1362.5	0.0012085403
1368.75	0.001385647
1375	0.00066352545
1381.25	0.0017321468
1387.5	0.00094832203
1393.75	0.0011624899
1400	0.00089968613
1406.25	0.0014097428
1412.5	0.00084116217
1418.75	0.00039797007
1425	0.0022554773
1431.25	0.00391651
1437.5	0.00043923793
1443.75	0.0029332907
1450	0.0017121106
1456.25	0.0011240255
1462.5	0.001141758
1468.75	0.00047841897
1475	0.0010094854
1481.25	0.0008693065
1487.5	0.0019235006
1493.75	0.0010145166
1500	0.0018613961
1506.25	0.00036317888
1512.5	0.00064250213
1518.75	0.0014359583
1525	0.00055794106
1531.25	0.00074753329
1537.5	0.0012103996
1543.75	0.00056831716
1550	0.0010426272
1556.25	0.00075330939
1562.5	0.00083357008
1568.75	0.0010397579
1575	0.003667284
1581.25	0.0010530709
1587.5	0.001531218
1593.75	0.00033755783
1600	0.0010823419
1606.25	0.0011972193
1612.5	0.00072406428
1618.75	0.0011390569
1625	0.00070278962
1631.25	0.00071529766
1637.5	0.0013509799
1643.75	0.00013676934
1650	0.0010697921
1656.25	0.00031817267
1662.5	0.00086011243
1668.75	0.00083012028
1675	0.00040615465
1681.25	4.7868767E-5
1687.5	0.00079842373
1693.75	0.00041663223
1700	0.00086147505
1706.25	0.00066480923
1712.5	0.00023582806
1718.75	0.00067491397
1725	0.00089183794
1731.25	0.0014871122
1737.5	0.00074536659
1743.75	0.00064979637
1750	0.00094109048
1756.25	5.6173438E-5
1762.5	0.00044068886
1768.75	0.0001758277
1775	0.00080343011
1781.25	0.0016771378
1787.5	0.00083617259
1793.75	0.00061763703
1800	0.00081386517
1806.25	0.00055253827
1812.5	0.0012606913
1818.75	0.00027575646
1825	0.00044513646
1831.25	0.00049546735
1837.5	0.0009429927
1843.75	0.00044193549
1850	0.00061497322
1856.25	5.1429477E-5
1862.5	0.0016471683
1868.75	0.00026729691
1875	0.00077579564
1881.25	0.0006659565
1887.5	0.0007675139
1893.75	0.0006872844
1900	0.00063594033
1906.25	0.00072701595
1912.5	0.00025466215
1918.75	0.00038270577
1925	0.00041912377
1931.25	0.00042870015
1937.5	0.00043501749
1943.75	0.00051813928
1950	0.00041247007
1956.25	0.00047608482
1962.5	0.00066255364
1968.75	0.00090637046
1975	0.00072407594
1981.25	0.00019079484
1987.5	0.00043314826
1993.75	0.00053847124
2000	0.00075139197
2006.25	0.00017169133
2012.5	0.0011763679
2018.75	0.00089341527
2025	0.00089696481
2031.25	0.00051505653
2037.5	0.00048247156
2043.75	0.00055957319
2050	0.0010600732
2056.25	0.0010910483
2062.5	0.00087484281
2068.75	0.00099357134
2075	0.0016066143
2081.25	0.0007345456
2087.5	0.0014769645
2093.75	0.00020665671
2100	0.00063298891
2106.25	0.0012681967
2112.5	0.00084998773
2118.75	0.00010999349
2125	0.00054626477
2131.25	0.0009279764
2137.5	0.00046200395
2143.75	0.00043679124
2150	0.0012936238
2156.25	0.001488063
2162.5	0.0024581195
2168.75	0.0023711099
2175	0.00083302118
2181.25	0.00099943279
2187.5	0.00080487715
2193.75	8.7508138E-5
2200	0.0004704867
2206.25	0.0010742252
2212.5	0.00066983584
2218.75	0.0020210164
2225	0.0011588398
2231.25	0.0006792405
2237.5	0.00064017575
2243.75	0.00015788142
2250	0.0014799288
2256.25	0.00094458042
2262.5	0.001801581
2268.75	0.0024601093
2275	0.00095119086
2281.25	0.0017697993
2287.5	0.0012341001
2293.75	0.00074238578
2300	0.0014459131
2306.25	0.0017620696
2312.5	0.00042890084
2318.75	0.00091479278
2325	0.00073887369
2331.25	0.0028660091
2337.5	0.0020014685
2343.75	0.0021952482
2350	0.0011259029
2356.25	0.00017132987
2362.5	0.00058189581
2368.75	0.0016028412
2375	0.0020324275
2381.25	0.00059114177
2387.5	0.0011718325
2393.75	0.001050672
2400	0.0022574047
2406.25	0.00054567443
2412.5	0.00073372757
2418.75	0.00081297097
2425	0.0019065528
2431.25	0.0021166275
2437.5	0.0008454682
2443.75	0.0008907982
2450	0.00095702656
2456.25	0.00055987893
2462.5	0.0007390291
2468.75	0.00076592513
2475	0.00077217543
2481.25	0.00047563833
2487.5	0.00011903949
2493.75	0.0011495892
2500	0.00022456337
2506.25	0.0010203447
2512.5	0.0018443129
2518.75	0.0020982976
2525	0.00062097678
2531.25	0.0018454588
2537.5	0.0007294218
2543.75	0.00098904232
2550	0.0016540533
2556.25	0.00081656353
2562.5	0.00036987951
2568.75	0.00078130662
2575	0.0011145217
2581.25	0.00086368131
2587.5	0.0012415154
2593.75	0.0011113396
2600	0.001005589
2606.25	0.0014938033
2612.5	0.00020364412
2618.75	0.00058028349
2625	0.00040210571
2631.25	0.00012537606
2637.5	0.001484691
2643.75	0.00067458498
2650	0.00070430865
2656.25	0.00059709547
2662.5	0.0014539054
2668.75	0.00043648152
2675	0.001187174
2681.25	0.001158973
2687.5	0.0012219134
2693.75	0.0012621615
2700	0.0011569385
2706.25	0.00069502348
2712.5	0.00099185617
2718.75	0.00076583015
2725	0.0018135255
2731.25	0.00087875475
2737.5	0.00060652534
2743.75	0.0012534033
2750	0.00022347541
2756.25	0.00067643897
2762.5	0.0015581899
2768.75	0.0023275125
2775	0.0011025784
2781.25	0.0014169035
2787.5	0.0015967329
2793.75	0.00050460095
2800	0.0022828715
2806.25	0.00015615725
2812.5	0.0013647694
2818.75	0.00046693376
2825	0.0016043126
2831.25	0.0055099498
2837.5	0.00037099704
2843.75	0.00056687361
2850	0.0013149787
2856.25	0.00045590112
2862.5	0.00054625831
2868.75	0.000974196
2875	0.00085560464
2881.25	0.00021268953
2887.5	0.00049884099
2893.75	0.0011112402
2900	0.0003508169
2906.25	0.0005954654
2912.5	0.00036911997
2918.75	0.00048048942
2925	0.00013791328
2931.25	0.00029517465
2937.5	0.00067547455
2943.75	0.00090101625
2950	0.00046340988
2956.25	0.00098249887
2962.5	0.0010182015
2968.75	0.00015280957
2975	0.00049334267
2981.25	0.00077726062
2987.5	0.00085491192
2993.75	0.00042996915
3000	0.00013698808
3006.25	0.00054220779
3012.5	0.00064243803
3018.75	0.0010216431
3025	0.00089583512
3031.25	0.00024398119
3037.5	0.00041027904
3043.75	0.00023314547
3050	0.0013527617
3056.25	0.0011052788
3062.5	0.00074446526
3068.75	0.00084641228
3075	0.00036154398
3081.25	0.00016546804
3087.5	0.0006763086
3093.75	0.00014343323
3100	0.0011281981
3106.25	0.00055374814
3112.5	0.00083262536
3118.75	0.00031057609
3125	0.00062258909
3131.25	0.00048429805
3137.5	0.00074700987
3143.75	0.00072829455
3150	0.00078396892
3156.25	0.00027686033
3162.5	0.0002252241
3168.75	0.00056025533
3175	6.645715E-5
3181.25	0.00051548768
3187.5	0.00011298022
3193.75	0.00051314722
3200	0.00056365467
3206.25	0.00036277559
3212.5	0.0004378819
3218.75	0.00039597213
3225	0.00059189277
3231.25	0.0002520626
3237.5	0.00097771622
3243.75	0.00032370025
3250	0.00020767241
3256.25	0.00072589399
3262.5	0.00034166644
3268.75	0.00016069852
3275	0.00027185082
3281.25	0.00050385816
3287.5	0.00027264797
3293.75	0.00018156298
3300	0.00015961407
3306.25	0.00022800287
3312.5	0.00016481758
3318.75	0.0003892292
3325	0.00032162148
3331.25	0.00047214912
3337.5	0.00024176439
3343.75	0.00040830366
3350	0.0013996576
3356.25	0.00019624793
3362.5	0.00028223066
3368.75	0.00042423869
3375	0.0005647936
3381.25	0.00037931793
3387.5	6.1961193E-5
3393.75	0.00023747767
3400	0.0004477863
3406.25	0.00055558368
3412.5	0.00039176236
3418.75	0.00059392973
3425	0.00016681125
3431.25	0.00044159157
3437.5	8.7607938E-5
3443.75	0.00044734942
3450	0.00013883564
3456.25	0.00018306247
3462.5	0.0004194147
3468.75	0.00031016221
3475	0.00016159476
3481.25	0.00047833637
3487.5	0.00026966672
3493.75	0.00039768709
3500	0.0002570665
3506.25	0.0001867482
3512.5	0.00055992776
3518.75	0.00043802442
3525	0.00030001181
3531.25	0.00016267706
3537.5	0.00056316094
3543.75	0.00062663377
3550	0.00059231169
3556.25	0.00051830544
3562.5	0.00034565497
3568.75	0.00010286488
3575	0.00039406386
3581.25	0.00040791187
3587.5	0.0002309569
3593.75	0.00019593887
3600	0.00024770131
3606.25	0.00035309881
3612.5	0.00021546243
3618.75	0.00061902309
3625	0.0001259094
3631.25	0.00070484868
3637.5	6.7161841E-5
3643.75	0.00043587522
3650	0.00034023899
3656.25	0.00037862689
3662.5	0.0002449294
3668.75	0.00032759874
3675	0.00039543029
3681.25	0.00011497858
3687.5	0.00026132247
3693.75	0.00046422582
3700	0.00037488073
3706.25	0.00049753521
3712.5	7.7349979E-5
3718.75	0.00021980677
3725	0.00040448907
3731.25	0.00030646469
3737.5	0.00053797675
3743.75	0.00021756535
3750	0.00044985458
3756.25	0.00023032883
3762.5	0.00022998817
3768.75	0.00043056214
3775	0.00039299435
3781.25	0.00020704164
3787.5	0.00020978806
3793.75	0.00030331846
3800	0.00018522387
3806.25	0.00044687585
3812.5	0.0001419272
3818.75	0.00030170688
3825	0.00033322071
3831.25	0.00016198161
3837.5	0.00027832058
3843.75	0.00021768829
3850	6.9486515E-5
3856.25	0.00043491618
3862.5	0.00013516196
3868.75	0.00027572133
3875	0.00023666932
3881.25	8.2571876E-5
3887.5	0.00015852464
3893.75	0.00021995938
3900	0.00053583135
3906.25	0.00021226043
3912.5	0.0003800068
3918.75	0.00027642786
3925	7.1763463E-5
3931.25	9.6951427E-5
3937.5	1.9479986E-5
3943.75	0.00032203969
3950	0.00048486635
3956.25	0.00012932964
3962.5	0.00024877191
3968.75	0.00024032164
3975	0.00083973529
3981.25	0.00041139867
3987.5	0.00016791663
3993.75	0.00043820686
4000	0.00025524407
4006.25	7.6476145E-5
4012.5	0.00014360593
4018.75	0.00011376815
4025	0.0003120278
4031.25	0.00010650723
4037.5	0.00013035012
4043.75	6.7518254E-5
4050	0.00018216426
4056.25	0.00025945556
4062.5	0.00040977064
4068.75	0.00021327331
4075	6.9879153E-5
4081.25	0.00020396507
4087.5	0.00021086077
4093.75	7.8062407E-5
4100	0.00021135525
4106.25	0.00033159575
4112.5	0.00017088955
4118.75	0.00014943459
4125	0.00013278535
4131.25	0.00011626996
4137.5	0.00012933106
4143.75	0.00013475366
4150	0.00028025207
4156.25	0.00031676966
4162.5	0.00024148955
4168.75	0.0002094804
4175	8.6460793E-5
4181.25	0.00020512193
4187.5	9.5704391E-5
4193.75	0.00031589598
4200	0.00010700145
4206.25	0.00036853111
4212.5	0.00028400431
4218.75	0.00019224297
4225	0.00018525091
4231.25	0.00019141573
4237.5	8.3413868E-5
4243.75	0.00026535253
4250	0.00016276566
4256.25	0.00022598092
4262.5	0.00018653806
4268.75	0.00019764179
4275	0.00012994065
4281.25	0.00013457351
4287.5	0.00014515545
4293.75	2.2057638E-5
4300	0.00011500913
4306.25	0.00018144557
4312.5	0.00014954626
4318.75	0.00020274306
4325	0.00017098705
4331.25	0.00015806192
4337.5	0.00031118183
4343.75	0.00012127565
4350	0.00019818341
4356.25	0.00014878463
4362.5	2.9196397E-5
4368.75	0.00023747457
4375	0.00031815808
4381.25	0.00022231128
4387.5	0.00024648158
4393.75	0.00020529433
4400	0.00020608119
4406.25	0.00017058345
4412.5	0.00025236095
4418.75	7.9162813E-5
4425	0.00017831154
4431.25	0.00026642804
4437.5	0.00013817417
4443.75	4.2339254E-5
4450	0.00025091717
4456.25	0.00025886055
4462.5	0.00011688142
4468.75	0.00022724372
4475	0.00025810395
4481.25	0.0001185063
4487.5	0.00018865278
4493.75	0.00010199533
4500	4.1448043E-5
4506.25	8.3939914E-5
4512.5	7.767103E-5
4518.75	3.8100258E-5
4525	0.00020133048
4531.25	4.9228502E-5
4537.5	0.00010192443
4543.75	0.00020188873
4550	0.00027644029
4556.25	0.00036251718
4562.5	0.00012142641
4568.75	0.0002177964
4575	0.00023961574
4581.25	0.00020554817
4587.5	8.707065E-5
4593.75	9.8289517E-5
4600	0.00010056404
4606.25	7.4389003E-5
4612.5	0.00033054086
4618.75	0.00020842181
4625	0.00015644486
4631.25	0.0003485447
4637.5	0.00027358175
4643.75	0.00017872556
4650	2.2202996E-5
4656.25	5.9497647E-5
4662.5	6.1597826E-5
4668.75	8.4909877E-5
4675	0.00024072278
4681.25	0.00025641162
4687.5	0.00025300137
4693.75	0.00014704119
4700	0.00037140679
4706.25	0.00018682609
4712.5	0.00010562451
4718.75	2.9071213E-5
4725	0.00026064188
4731.25	0.00017816146
4737.5	0.00017729443
4743.75	0.00028599485
4750	4.2863557E-5
4756.25	0.00031702143
4762.5	0.0003887494
4768.75	6.5193226E-5
4775	4.085276E-5
4781.25	0.00016927865
4787.5	0.00017606144
4793.75	0.00024481385
4800	0.00035908116
4806.25	9.2734084E-5
4812.5	4.6156172E-5
4818.75	0.00023457494
4825	0.00015150554
4831.25	0.00020656569
4837.5	0.0002452301
4843.75	6.705279E-5
4850	0.00045322719
4856.25	0.00010366161
4862.5	2.884229E-5
4868.75	0.00010238248
4875	0.00016305078
4881.25	0.00013102239
4887.5	2.2305256E-5
4893.75	0.00018376021
4900	0.00013630393
4906.25	7.442135E-5
4912.5	9.4413758E-5
4918.75	0.0001300354
4925	0.00031349593
4931.25	0.00019484356
4937.5	8.3695304E-5
4943.75	3.4350684E-5
4950	0.0001110437
4956.25	0.00013719776
4962.5	6.2243442E-5
4968.75	0.00019003277
4975	0.00018060397
4981.25	0.00016763755
4987.5	6.925063E-5
4993.75	0.00024729818
5000	0.00014483937
5006.25	0.00023399414
5012.5	0.00013424603
5018.75	0.00010155439
5025	0.00010206176
5031.25	0.00035107281
5037.5	0.00014231507
5043.75	0.0001300137
5050	0.00013659699
5056.25	0.00020948665
5062.5	9.5850419E-5
5068.75	0.00012869687
5075	3.7996431E-5
5081.25	7.9252895E-5
5087.5	0.00037492225
5093.75	0.00021789823
5100	0.00038285512
5106.25	0.00033943981
5112.5	0.00035324014
5118.75	0.00033664769
5125	0.00014564733
5131.25	0.00012121635
5137.5	0.00045088841
5143.75	0.00014183196
5150	0.00028653825
5156.25	7.1251626E-5
5162.5	7.533966E-5
5168.75	0.00030268571
5175	0.00037842101
5181.25	0.00026094696
5187.5	0.00012222169
5193.75	0.00016739782
5200	0.00032997312
5206.25	0.00013991332
5212.5	0.00032645871
5218.75	0.00025402433
5225	4.250239E-5
5231.25	0.00029121457
5237.5	0.000279717
5243.75	0.00010813185
5250	8.6388799E-5
5256.25	6.2584268E-5
5262.5	0.00033446313
5268.75	0.00028392677
5275	0.00038937967
5281.25	0.00014042268
5287.5	0.00035667818
5293.75	0.00035578388
5300	0.00016211547
5306.25	0.0002026539
5312.5	0.00012230704
5318.75	0.0002408279
5325	0.00043250694
5331.25	0.00013186859
5337.5	0.00020406237
5343.75	0.00013923963
5350	0.00014482946
5356.25	0.00016531408
5362.5	4.4908589E-5
5368.75	0.00021448265
5375	0.00015954714
5381.25	0.00020675718
5387.5	0.00015187926
5393.75	0.00034183396
5400	5.0520513E-5
5406.25	0.0001076493
5412.5	0.00024293311
5418.75	0.00010219894
5425	0.00023359734
5431.25	8.4601624E-5
5437.5	0.00019378142
5443.75	0.00055733123
5450	0.0003035438
5456.25	0.00016847885
5462.5	0.00014071895
5468.75	0.00022778284
5475	0.00015516565
5481.25	0.00028293712
5487.5	0.0004757588
5493.75	4.6679745E-5
5500	0.00028557347
5506.25	0.00014506074
5512.5	0.0004750589
5518.75	0.0001305802
5525	6.9674244E-5
5531.25	0.00013125665
5537.5	4.1295774E-5
5543.75	0.0004287416
5550	9.648261E-5
5556.25	0.00021583361
5562.5	0.00030283841
5568.75	1.5495347E-5
5575	0.00021967344
5581.25	0.00012054599
5587.5	0.00020683615
5593.75	0.00023648619
5600	0.0003119557
5606.25	0.00024089094
5612.5	0.00017674305
5618.75	5.7286757E-5
5625	0.00037558634
5631.25	0.00021693405
5637.5	9.3889943E-5
5643.75	0.0003916582
5650	0.0003559655
5656.25	8.8161192E-5
5662.5	0.00036013608
5668.75	0.00014963363
5675	0.00033518332
5681.25	0.00016613734
5687.5	0.00037015694
5693.75	0.00026789185
5700	9.9670043E-5
5706.25	0.00028011665
5712.5	0.00018813252
5718.75	0.00044329616
5725	0.0002425154
5731.25	6.9586446E-5
5737.5	0.00036876444
5743.75	0.0004005505
5750	0.00041770027
5756.25	0.00022010503
5762.5	0.00022979955
5768.75	0.00022872024
5775	0.0003589502
5781.25	0.00026208519
5787.5	0.0005096197
5793.75	0.00022559928
5800	0.0002548869
5806.25	0.00056863809
5812.5	0.00026393966
5818.75	0.00045526208
5825	9.9557487E-5
5831.25	0.00054501848
5837.5	0.00046777139
5843.75	0.00010207015
5850	0.00032432465
5856.25	0.0003656274
5862.5	0.00029175014
5868.75	0.00014774442
5875	0.000298121
5881.25	0.00029542481
5887.5	7.738178E-5
5893.75	0.00017124987
5900	0.00054060464
5906.25	0.0002385264
5912.5	0.00043949719
5918.75	0.00011855366
5925	0.00026258107
5931.25	0.00039534444
5937.5	0.00045195474
5943.75	0.00017294108
5950	0.00019917769
5956.25	0.00062476645
5962.5	0.00044721079
5968.75	0.00051960702
5975	0.00070219731
5981.25	0.0005515014
5987.5	0.0011995017
5993.75	0.0051554767
6000	0.0032547031
6006.25	0.0013062191
6012.5	0.00098983232
6018.75	0.00050035115
6025	0.00043297714
6031.25	0.00055597733
6037.5	0.00027076368
6043.75	0.00074542875
6050	0.00045882669
6056.25	0.00068649776
6062.5	0.00021257307
6068.75	0.00062321266
6075	0.00048994931
6081.25	0.00013773365
6087.5	0.00024733799
6093.75	0.00028397921
6100	0.00023458695
6106.25	0.00016152308
6112.5	0.00065113379
6118.75	0.00017309093
6125	0.00039052141
6131.25	0.0001540917
6137.5	0.00045790895
6143.75	0.00037208182
6150	0.00022242599
6156.25	0.00042420293
6162.5	0.00014593879
6168.75	0.00039494116
6175	0.00037882698
6181.25	0.00035687037
6187.5	0.00075969976
6193.75	0.00040560307
6200	0.0003100894
6206.25	0.00042936922
6212.5	0.00051497011
6218.75	0.00039618446
6225	0.00013342845
6231.25	0.00011671038
6237.5	0.00010523891
6243.75	0.00041491374
6250	0.00044778337
6256.25	0.00072034813
6262.5	0.00044639069
6268.75	0.0002672529
6275	0.00048594766
6281.25	0.00061824756
6287.5	0.00026665444
6293.75	0.00016759231
6300	0.000114632
6306.25	0.00044133586
6312.5	0.00045435869
6318.75	0.00035674888
6325	7.686554E-5
6331.25	0.0002808442
6337.5	0.00018432397
6343.75	0.00016069135
6350	0.00022984931
6356.25	0.00025583967
6362.5	0.0001183627
6368.75	0.00056412447
6375	0.0001755769
6381.25	0.00040811224
6387.5	0.00035750569
6393.75	0.00032398596
6400	0.00029283828
6406.25	0.00019630887
6412.5	0.00080519582
6418.75	0.00042999693
6425	0.00028096551
6431.25	0.00012412619
6437.5	0.00092319738
6443.75	0.00060961415
6450	0.00012909181
6456.25	0.00046089353
6462.5	0.00059308352
6468.75	0.00076815453
6475	0.00029847669
6481.25	0.00080655892
6487.5	0.00019401831
6493.75	0.00049825467
6500	0.00023225224
6506.25	0.0010714498
6512.5	0.00042443917
6518.75	0.0010729148
6525	0.00061505115
6531.25	0.00048524958
6537.5	0.00027721527
6543.75	0.00033248926
6550	0.00055203501
6556.25	0.00011845399
6562.5	6.5089572E-5
6568.75	0.00014694593
6575	0.00027232545
6581.25	0.00071407362
6587.5	0.00027968243
6593.75	0.00054449299
6600	0.00053183422
6606.25	0.00025644854
6612.5	0.00045107333
6618.75	0.00025224131
6625	0.00032453002
6631.25	0.00032190315
6637.5	0.00055614082
6643.75	0.00024599895
6650	0.0010461845
6656.25	0.00025063374
6662.5	0.00035047441
6668.75	0.00039471513
6675	0.00091362915
6681.25	0.00053044856
6687.5	0.0004963871
6693.75	0.00011911597
6700	0.00078987034
6706.25	0.00021688618
6712.5	0.00072890947
6718.75	0.00037739045
6725	0.00026639436
6731.25	0.00027916723
6737.5	0.00054525372
6743.75	0.00015537308
6750	0.00047358971
6756.25	0.00030892351
6762.5	0.0003168933
6768.75	0.00046296199
6775	0.00043973396
6781.25	0.00043741199
6787.5	0.00029450664
6793.75	0.00047447526
6800	0.00022375397
6806.25	0.000176439
6812.5	0.00053143536
6818.75	0.00078128883
6825	0.00062558542
6831.25	0.0006049316
6837.5	0.0004266408
6843.75	0.00093293878
6850	0.00026110508
6856.25	0.00081540667
6862.5	0.00058789911
6868.75	0.00060237183
6875	0.00046366161
6881.25	0.00044610102
6887.5	0.00033013603
6893.75	0.00016160063
6900	0.00036230709
6906.25	0.00025765878
6912.5	2.6113895E-5
6918.75	0.00052850579
6925	0.00058081148
6931.25	0.00054225711
6937.5	0.00017807441
6943.75	0.00061361362
6950	7.7628134E-5
6956.25	0.00025781448
6962.5	0.00082017814
6968.75	0.00032368166
6975	0.0004474271
6981.25	0.00043100735
6987.5	0.00020425083
6993.75	0.00049219969
7000	0.00029369918
7006.25	0.00051934177
7012.5	0.00022387212
7018.75	0.00055509765
7025	0.00046574108
7031.25	0.00024265976
7037.5	0.00026818451
7043.75	0.0004268504
7050	3.3612749E-5
7056.25	0.00038202569
7062.5	0.00044285564
7068.75	0.00040320791
7075	0.00078652979
7081.25	0.00035895785
7087.5	0.00022626111
7093.75	0.00049809393
7100	0.00092291309
7106.25	0.0004593042
7112.5	0.00063859853
7118.75	0.00038197092
7125	0.00022783025
7131.25	0.00037003138
7137.5	0.00015377433
7143.75	0.00025294658
7150	0.00028833486
7156.25	0.00031725388
7162.5	0.0004416555
7168.75	0.00033432807
7175	0.00036831557
7181.25	0.00033908077
7187.5	0.00015990577
7193.75	0.00079757234
7200	0.00028596727
7206.25	0.00027190999
7212.5	0.00071422901
7218.75	0.00013840357
7225	0.0003479277
7231.25	0.00052369585
7237.5	0.00083101971
7243.75	0.00061575832
7250	0.00043705301
7256.25	0.00071344884
7262.5	0.00051570387
7268.75	0.00023438496
7275	0.00035627157
7281.25	0.00011714237
7287.5	0.00013430936
7293.75	0.00018392459
7300	0.0005822015
7306.25	0.00053233327
7312.5	0.00029169336
7318.75	0.0003133989
7325	0.00022055146
7331.25	0.00054098444
7337.5	0.00030172211
7343.75	0.00062764292
7350	0.00020820091
7356.25	0.00069773707
7362.5	0.00061637925
7368.75	0.0010396939
7375	0.00019623612
7381.25	0.00027118879
7387.5	0.00022624427
7393.75	0.0001222793
7400	0.00028129588
7406.25	0.00041028327
7412.5	0.000612528
7418.75	0.00059474937
7425	0.00034753241
7431.25	0.00028832258
7437.5	7.0970601E-5
7443.75	0.0002858661
7450	0.00025940202
7456.25	0.0003695836
7462.5	0.0001000772
7468.75	0.0012527554
7475	0.00084652126
7481.25	0.0003176839
7487.5	0.00042565157
7493.75	0.0005290282
7500	0.00030913798
7506.25	0.00020097196
7512.5	0.00049695462
7518.75	0.00010227296
7525	0.00031655943
7531.25	0.00017933263
7537.5	0.00013322114
7543.75	2.2228976E-5
7550	0.00086930093
7556.25	0.00053848909
7562.5	0.00045863151
7568.75	0.00042326968
7575	0.00044168218
7581.25	0.00027559769
7587.5	0.0004482513
7593.75	0.00033482722
7600	9.0639222E-6
7606.25	0.00054580682
7612.5	0.00049959943
7618.75	0.00010097123
7625	0.00037934706
7631.25	0.00037696914
7637.5	0.00013510436
7643.75	0.00044025165
7650	0.00021904526
7656.25	0.00054582662
7662.5	0.00014162518
7668.75	0.00024209765
7675	0.00015186296
7681.25	0.00047156392
7687.5	0.00051733054
7693.75	0.0002089269
7700	0.00039195892
7706.25	0.00021932756
7712.5	0.00032757987
7718.75	2.084318E-5
7725	0.00018093169
7731.25	0.00057266672
7737.5	0.00020991011
7743.75	0.00031772301
7750	0.00028132396
7756.25	0.00024485711
7762.5	0.00033405759
7768.75	0.00028870967
7775	0.0002310551
7781.25	0.00036785177
7787.5	0.00049959555
7793.75	0.00039024968
7800	0.00040424285
7806.25	0.00019833597
7812.5	0.00025285874
7818.75	0.00061046229
7825	0.00037285875
7831.25	0.00053963285
7837.5	0.00042448016
7843.75	0.00033633822
7850	0.00016977281
7856.25	0.00059212384
7862.5	0.00012935805
7868.75	0.00015109666
7875	0.00026598782
7881.25	0.00018558563
7887.5	0.00020291599
7893.75	0.00020319142
7900	0.00021914038
7906.25	0.00010043318
7912.5	0.00023283337
7918.75	0.00030291497
7925	0.00051888895
7931.25	0.00041126011
7937.5	0.00015627717
7943.75	0.00034395037
7950	0.00017178163
7956.25	0.0003146333
7962.5	0.00014546695
7968.75	0.00014353539
7975	0.00041738455
7981.25	0.00024778964
7987.5	0.0002586528
7993.75	0.00037112006
8000	0.0002516173
8006.25	0.00023006579
8012.5	0.00032252836
8018.75	0.00037635164
8025	0.00023929588
8031.25	6.5746772E-5
8037.5	0.00023358059
8043.75	0.00031742673
8050	0.00023094485
8056.25	0.00034475144
8062.5	0.0001301389
8068.75	0.00044154347
8075	0.0001537012
8081.25	0.00064291169
8087.5	0.00028024498
8093.75	0.00059994762
8100	0.00043955196
8106.25	0.00018511042
8112.5	0.00051343896
8118.75	0.00036567509
8125	0.0004141436
8131.25	0.00037245609
8137.5	9.3580876E-5
8143.75	0.00041178365
8150	0.00043498853
8156.25	0.00012769196
8162.5	0.0003168497
8168.75	5.9117451E-5
8175	0.00023300668
8181.25	0.00039874496
8187.5	0.00021632869
8193.75	0.00033978954
8200	0.00062192357
8206.25	0.00014660164
8212.5	0.00020280085
8218.75	0.0004057137
8225	0.00021306687
8231.25	0.000563555
8237.5	0.00029112454
8243.75	0.00016516244
8250	0.00038788517
8256.25	0.00032409146
8262.5	0.00015673131
8268.75	0.0004183396
8275	0.0001006158
8281.25	0.00015803781
8287.5	4.945719E-5
8293.75	0.00026295477
8300	0.00025180593
8306.25	0.00022016525
8312.5	0.00046871492
8318.75	0.00021552636
8325	0.00020993943
8331.25	0.00012628173
8337.5	0.00033475417
8343.75	5.8781631E-5
8350	0.00020660665
8356.25	5.7217055E-5
8362.5	0.00015681974
8368.75	0.00037292815
8375	0.00026257467
8381.25	0.00014081406
8387.5	1.5419145E-5
8393.75	0.00023987883
8400	4.7865858E-5
8406.25	0.00056732299
8412.5	0.00010222829
8418.75	0.00011077873
8425	9.4906108E-5
8431.25	0.00041056069
8437.5	3.1406234E-5
8443.75	0.00026948935
8450	0.00020160828
8456.25	0.00027637768
8462.5	0.00023582023
8468.75	0.00022916334
8475	8.6051244E-5
8481.25	0.00015487181
8487.5	0.00021098998
8493.75	3.7354351E-5
8500	0.00016490891
8506.25	0.00017816583
8512.5	0.00030559624
8518.75	0.00054308183
8525	0.0001863835
8531.25	0.00017264191
8537.5	0.00026200296
8543.75	6.2637725E-5
8550	0.00024144616
8556.25	0.00028481433
8562.5	4.2469402E-5
8568.75	0.00016005619
8575	0.00022843911
8581.25	0.00029793572
8587.5	4.4395997E-5
8593.75	0.00027810577
8600	2.7277966E-5
8606.25	5.8646134E-5
8612.5	0.00022036743
8618.75	0.00022228268
8625	0.00026321234
8631.25	7.5900866E-5
8637.5	0.00021516968
8643.75	0.00042487845
8650	0.00013625649
8656.25	0.00027399223
8662.5	0.00016439746
8668.75	0.00023756922
8675	0.00034082073
8681.25	0.00023831609
8687.5	5.7986233E-5
8693.75	0.0003072677
8700	4.5472371E-5
8706.25	3.115707E-5
8712.5	0.00029445583
8718.75	0.00011614428
8725	7.8921776E-5
8731.25	0.00037338999
8737.5	0.00022913323
8743.75	0.0002169401
8750	0.00019016126
8756.25	0.00017734565
8762.5	0.00036354355
8768.75	0.00029161797
8775	0.00015708133
8781.25	0.00026600151
8787.5	0.00023567116
8793.75	0.0002208336
8800	0.00033723299
8806.25	0.00026264551
8812.5	0.00015957971
8818.75	0.00025162377
8825	0.00038651712
8831.25	0.00016138695
8837.5	0.00018889406
8843.75	0.00012553767
8850	0.00018001963
8856.25	0.00048732196
8862.5	0.00035783563
8868.75	0.00014337488
8875	0.00021771209
8881.25	0.00010139189
8887.5	0.00036769452
8893.75	8.2957698E-5
8900	0.00040350936
8906.25	0.00012254335
8912.5	8.0266973E-5
8918.75	0.00029511383
8925	0.0001227955
8931.25	0.0001464959
8937.5	0.00024786587
8943.75	0.00020790501
8950	9.1197654E-5
8956.25	0.00023811205
8962.5	0.0003391266
8968.75	0.00050811345
8975	0.0001870488
8981.25	0.00015098265
8987.5	9.5647259E-5
8993.75	0.00025218855
9000	0.00020635983
9006.25	0.00020091815
9012.5	0.00020947069
9018.75	0.00019509143
9025	0.00017958857
9031.25	7.7081502E-5
9037.5	0.00018137123
9043.75	7.7709751E-5
9050	0.00020790288
9056.25	0.00018389987
9062.5	0.00045577042
9068.75	0.00011234968
9075	5.8461792E-5
9081.25	0.00017040976
9087.5	0.00015380844
9093.75	5.337145E-5
9100	0.00033523902
9106.25	0.00012312388
9112.5	0.00030122003
9118.75	0.00013922177
9125	0.0001805157
9131.25	0.00012068244
9137.5	0.00028759807
9143.75	0.00018289778
9150	0.00023522046
9156.25	0.00018522202
9162.5	0.00027258641
9168.75	8.3714351E-5
9175	9.4225714E-5
9181.25	0.00021517254
9187.5	9.4270834E-5
9193.75	0.0002566181
9200	0.00017643946
9206.25	0.00010579209
9212.5	0.00012262072
9218.75	0.00020696113
9225	0.00023139755
9231.25	0.00025522706
9237.5	0.00010458132
9243.75	2.3023116E-5
9250	0.00032852403
9256.25	0.00018922968
9262.5	2.1996286E-5
9268.75	7.5612245E-5
9275	0.00011167002
9281.25	0.00030106268
9287.5	0.0001019969
9293.75	0.00033343532
9300	0.00010411056
9306.25	0.00025486916
9312.5	0.00018919778
9318.75	0.00023914477
9325	0.00017408023
9331.25	0.0002346065
9337.5	0.000367135
9343.75	0.00011735573
9350	1.9322365E-5
9356.25	0.00011021565
9362.5	0.00010443731
9368.75	6.4091727E-5
9375	0.00013301647
9381.25	0.00017091016
9387.5	0.00011511179
9393.75	7.8301825E-5
9400	0.00013368197
9406.25	0.00014745788
9412.5	9.8286913E-5
9418.75	7.6370358E-5
9425	9.4701511E-5
9431.25	0.0001360374
9437.5	0.00013272166
9443.75	0.0001527082
9450	0.0001018875
9456.25	0.00013224488
9462.5	0.0001516262
9468.75	0.00029867579
9475	0.00034172785
9481.25	0.00014007787
9487.5	7.4859467E-5
9493.75	0.00011283812
9500	6.4897239E-5
9506.25	1.6359295E-5
9512.5	0.00012978293
9518.75	0.00017166076
9525	0.00034054407
9531.25	0.00019625252
9537.5	0.00011592259
9543.75	0.00010968433
9550	0.00014960408
9556.25	9.9160624E-5
9562.5	0.00012113465
9568.75	1.7339899E-5
9575	0.00024614589
9581.25	0.00027815834
9587.5	9.2249697E-5
9593.75	0.00026250654
9600	9.1056178E-5
9606.25	7.3439899E-5
9612.5	0.00020200747
9618.75	0.00013158532
9625	0.00031343276
9631.25	0.00016246466
9637.5	0.00027730923
9643.75	0.00024333352
9650	0.00011963645
9656.25	0.0003019192
9662.5	4.0204256E-5
9668.75	0.00023396369
9675	0.00025311558
9681.25	0.00016168178
9687.5	5.1659529E-5
9693.75	0.0001412436
9700	0.00018712357
9706.25	0.00014259241
9712.5	0.00017057295
9718.75	0.00016291634
9725	0.00011644357
9731.25	0.00020614842
9737.5	0.00014996762
9743.75	8.3645523E-5
9750	0.00039968413
9756.25	0.00016530891
9762.5	0.00025690743
9768.75	0.00025434967
9775	0.00011041693
9781.25	0.00019025216
9787.5	0.00011044687
9793.75	0.00011782815
9800	0.00019988898
9806.25	1.6151007E-5
9812.5	0.00024528159
9818.75	0.00015255022
9825	0.00017017026
9831.25	0.00012272147
9837.5	0.00016074406
9843.75	3.7431198E-5
9850	0.0001785628
9856.25	0.00012040623
9862.5	0.00014096784
9868.75	0.00010262373
9875	0.00029641666
9881.25	5.5966908E-5
9887.5	0.00015744229
9893.75	8.5962785E-5
9900	0.00025776489
9906.25	0.00014707063
9912.5	0.00017168237
9918.75	0.00012428452
9925	0.00024875656
9931.25	0.00020405147
9937.5	0.00021563086
9943.75	5.7789661E-5
9950	0.00033924541
9956.25	7.496096E-5
9962.5	0.0002412469
9968.75	0.00013288861
9975	9.4531573E-5
9981.25	0.00011890793
9987.5	0.00021827242
9993.75	0.00013018389
10000	0.00016919128
10006.25	0.00011728938
10012.5	3.7056162E-6
10018.75	0.00014383715
10025	1.0970308E-5
10031.25	0.00010258279
10037.5	0.00011397462
10043.75	0.00015875267
10050	8.4801075E-5
10056.25	6.9275896E-5
10062.5	0.00018243161
10068.75	0.00013715703
10075	0.00031005376
10081.25	0.00016283418
10087.5	8.7503979E-5
10093.75	9.8220365E-5
10100	0.00012587449
10106.25	8.8411E-5
10112.5	0.00022146905
10118.75	0.0001882223
10125	0.00019033416
10131.25	0.00033694647
10137.5	0.0001304625
10143.75	7.8618613E-5
10150	3.4892421E-5
10156.25	0.00013842137
10162.5	0.00015311898
10168.75	0.00022818093
10175	0.00018665535
10181.25	0.00011937001
10187.5	8.7531854E-5
10193.75	0.00019893059
10200	0.00016492319
10206.25	0.00012265507
10212.5	0.00010736809
10218.75	0.00021655185
10225	9.270155E-5
10231.25	9.4836955E-5
10237.5	0.00023602508
10243.75	0.00016105103
10250	9.8196924E-5
10256.25	0.00023383064
10262.5	0.00017411616
10268.75	0.00013240079
10275	9.8440979E-5
10281.25	0.00013546039
10287.5	7.6655991E-5
10293.75	9.3738063E-5
10300	1.5153583E-5
10306.25	0.00020972373
10312.5	0.00012962361
10318.75	0.00015722864
10325	0.00013487566
10331.25	6.4408264E-5
10337.5	0.00014384688
10343.75	0.00014317846
10350	0.00015621764
10356.25	0.00010142712
10362.5	6.700475E-5
10368.75	0.00023030197
10375	0.00013208302
10381.25	0.00016106796
10387.5	0.00011989381
10393.75	0.00012067423
10400	0.0001321431
10406.25	9.4386377E-5
10412.5	0.00017163621
10418.75	4.5275914E-5
10425	0.00014826732
10431.25	0.00028829708
10437.5	0.00013997377
10443.75	0.00020665357
10450	0.00020367285
10456.25	9.498762E-5
10462.5	0.00018150222
10468.75	0.00014024311
10475	9.3799318E-5
10481.25	6.4499382E-5
10487.5	0.00022821986
10493.75	1.2851864E-5
10500	4.3169821E-5
10506.25	9.833583E-5
10512.5	7.4060496E-5
10518.75	0.00015455253
10525	1.5440698E-5
10531.25	5.7866169E-5
10537.5	0.00011107236
10543.75	0.00025659845
10550	0.00015610112
10556.25	0.0001202573
10562.5	0.00015224906
10568.75	0.00012426159
10575	2.9411321E-5
10581.25	3.8158849E-5
10587.5	0.00019357356
10593.75	9.8541837E-5
10600	0.00019365071
10606.25	5.3983517E-5
10612.5	0.00028051233
10618.75	0.00010345458
10625	9.2491889E-5
10631.25	0.00014847895
10637.5	0.00021611718
10643.75	0.00017863348
10650	0.00014011388
10656.25	0.00014060451
10662.5	0.00014600978
10668.75	0.00013048817
10675	0.00012901523
10681.25	7.2894698E-5
10687.5	7.1998368E-5
10693.75	9.7160223E-5
10700	3.0501031E-5
10706.25	3.7419433E-5
10712.5	0.000158935
10718.75	0.00010612599
10725	9.6835519E-5
10731.25	0.00021232853
10737.5	0.00016698459
10743.75	1.6740327E-5
10750	0.00012995752
10756.25	0.00013602707
10762.5	8.4664254E-5
10768.75	8.664566E-5
10775	0.00014887118
10781.25	6.9662839E-5
10787.5	3.9676828E-5
10793.75	6.0814201E-5
10800	0.00015650127
10806.25	0.00011810281
10812.5	0.00010721628
10818.75	7.8392536E-5
10825	3.2961012E-5
10831.25	8.0462066E-5
10837.5	7.7327448E-5
10843.75	0.00010068398
10850	0.00027609776
10856.25	0.00017120933
10862.5	9.0893371E-5
10868.75	0.00020150851
10875	0.00018471914
10881.25	0.00023458601
10887.5	7.7553289E-5
10893.75	7.4978968E-5
10900	0.00013546897
10906.25	0.00012347224
10912.5	9.5656587E-5
10918.75	0.00017980098
10925	4.458043E-5
10931.25	0.00016330005
10937.5	0.00020654368
10943.75	4.9420749E-5
10950	0.00023060773
10956.25	6.6491528E-5
10962.5	0.0001106677
10968.75	0.00033482101
10975	1.8964451E-5
10981.25	3.0755862E-5
10987.5	0.00012149164
10993.75	6.780417E-5
11000	0.00016464644
11006.25	0.00019233692
11012.5	3.5302851E-5
11018.75	0.00030181696
11025	0.00011570355
11031.25	8.9402859E-5
11037.5	9.6269422E-5
11043.75	0.00013156829
11050	4.8377008E-5
11056.25	0.00013285577
11062.5	5.8114029E-5
11068.75	0.0001661876
11075	0.000147078
11081.25	4.9140628E-5
11087.5	0.00021127678
11093.75	0.00021195
11100	7.8905693E-5
11106.25	0.00020254529
11112.5	0.00015678554
11118.75	4.2192407E-5
11125	0.00022925836
11131.25	0.00025351858
11137.5	9.1112091E-5
11143.75	0.00013967101
11150	6.7053493E-5
11156.25	0.00017933631
11162.5	7.3484077E-5
11168.75	1.0322314E-5
11175	6.9539798E-5
11181.25	6.8609666E-5
11187.5	8.5995736E-5
11193.75	3.7187455E-5
11200	0.00013715684
11206.25	0.00021559536
11212.5	0.00010494198
11218.75	8.5958877E-5
11225	5.422656E-5
11231.25	0.00018717641
11237.5	8.4162582E-5
11243.75	5.9839204E-5
11250	7.1312593E-5
11256.25	0.00019359258
11262.5	0.00020708469
11268.75	9.2416313E-5
11275	0.00015726364
11281.25	6.3010672E-5
11287.5	1.4718213E-5
11293.75	0.00016150348
11300	9.7033215E-5
11306.25	8.186905E-5
11312.5	0.00020225582
11318.75	7.1165192E-5
11325	0.00013920669
11331.25	0.00014430482
11337.5	8.53788E-5
11343.75	0.00014057879
11350	7.7188877E-5
11356.25	0.0001394979
11362.5	0.00020247536
11368.75	3.1082045E-5
11375	4.1592162E-5
11381.25	9.8542946E-5
11387.5	0.00020361827
11393.75	6.7004071E-5
11400	0.00015261682
11406.25	0.00016141563
11412.5	0.00024969525
11418.75	0.00016063629
11425	4.6661704E-5
11431.25	0.00019228082
11437.5	3.5934182E-5
11443.75	0.00021854304
11450	5.8140323E-5
11456.25	0.00037861458
11462.5	0.00020393344
11468.75	6.2723281E-5
11475	6.4509115E-5
11481.25	0.00011142266
11487.5	7.8862823E-5
11493.75	3.1562476E-5
11500	9.0041316E-5
11506.25	0.00020508449
11512.5	0.00016968954
11518.75	8.7582974E-5
11525	0.00021335328
11531.25	9.3707695E-5
11537.5	0.00013236856
11543.75	0.00015795397
11550	0.00017010361
11556.25	4.4348962E-5
11562.5	0.0001624962
11568.75	2.4484183E-5
11575	0.00017015604
11581.25	0.00010389441
11587.5	6.0498042E-5
11593.75	0.00026651947
11600	0.00017445101
11606.25	3.1341661E-5
11612.5	0.00021583176
11618.75	0.00013972546
11625	0.00022353355
11631.25	0.00022805119
11637.5	0.00010145032
11643.75	0.00022404174
11650	0.00023224528
11656.25	9.626662E-5
11662.5	9.7841598E-5
11668.75	7.6954776E-5
11675	0.00011683117
11681.25	0.00021804543
11687.5	0.00014118035
11693.75	0.0002575454
11700	0.00026771171
11706.25	0.00041464961
11712.5	0.00012620952
11718.75	0.00018004475
11725	0.00018912399
11731.25	0.00015027153
11737.5	0.00016470376
11743.75	9.3738539E-5
11750	0.00032358784
11756.25	0.00012948782
11762.5	0.00014482147
11768.75	0.00029721886
11775	0.00020763131
11781.25	0.00027691514
11787.5	7.4120046E-5
11793.75	0.00011616777
11800	0.00030903617
11806.25	0.00016056091
11812.5	0.00028081865
11818.75	0.00022944293
11825	0.00014661212
11831.25	0.00043961359
11837.5	0.00030528895
11843.75	0.00032045195
11850	4.7611183E-5
11856.25	0.00025546278
11862.5	0.00045541963
11868.75	0.00016089621
11875	0.00044104885
11881.25	0.00032211036
11887.5	0.00030071011
11893.75	0.00043997773
11900	0.00040353917
11906.25	0.00036289993
11912.5	0.0003163146
11918.75	0.00029872137
11925	0.00029146651
11931.25	0.00050440609
11937.5	0.00059314872
11943.75	0.00061334747
11950	0.00078829709
11956.25	0.00098590736
11962.5	0.001145831
11968.75	0.0010992621
11975	0.0018786537
11981.25	0.002821865
11987.5	0.0064949811
11993.75	0.023156347
12000	0.0040631437
12006.25	0.0020858757
12012.5	0.0016234275
12018.75	0.0010794064
12025	0.00087141492
12031.25	0.00073244217
12037.5	0.00083905809
12043.75	0.00042701397
12050	0.00046310877
12056.25	0.00044164414
12062.5	0.00065610039
12068.75	0.00038307554
12075	0.00032187082
12081.25	0.00022753644
12087.5	0.00035802598
12093.75	0.00024060308
12100	0.00036970871
12106.25	0.00019712206
12112.5	0.00029218053
12118.75	0.00040299158
12125	0.0004054344
12131.25	0.00028390303
12137.5	6.3757404E-5
12143.75	9.8977452E-5
12150	0.00021211194
12156.25	0.00028905975
12162.5	0.00025928581
12168.75	0.00017503098
12175	0.00023048363
12181.25	0.00012557961
12187.5	0.00023032026
12193.75	0.00017232067
12200	0.0002600856
12206.25	0.00016918187
12212.5	0.00025392781
12218.75	0.00020880318
12225	4.0024831E-5
12231.25	0.00010497477
12237.5	0.00025690926
12243.75	0.00021525966
12250	0.00018215567
12256.25	0.00027847968
12262.5	0.00016633377
12268.75	0.00017659448
12275	6.7176563E-5
12281.25	8.0557004E-5
12287.5	0.0003141762
12293.75	8.6753004E-5
12300	0.00014546027
12306.25	7.6584143E-5
12312.5	0.0001997747
12318.75	0.0001549557
12325	0.00018829057
12331.25	0.0001534615
12337.5	0.00023625667
12343.75	0.00017851763
12350	0.00019331684
12356.25	0.00018977948
12362.5	9.6463938E-5
12368.75	0.0001478392
12375	0.00014429385
12381.25	6.1526633E-5
12387.5	0.00010913079
12393.75	0.00013837402
12400	0.00022232423
12406.25	6.3329334E-5
12412.5	0.00018963655
12418.75	8.3896068E-5
12425	0.00024938807
12431.25	0.00017775622
12437.5	0.00015251965
12443.75	0.0001656319
12450	0.00016294229
12456.25	0.00018780937
12462.5	0.00021979661
12468.75	8.0539704E-5
[truncated: 38,004 more rows]
