# Supplementary material for: Electrically activated ferroelectric nematic microrobots
Source: Nat Commun. 2024 Aug 20;15:6928. doi: 10.1038/s41467-024-50226-y (PMC11336208; doi:10.1038/s41467-024-50226-y)
Supplement: Supplementary file 11 — Source Data [file 41467_2024_50226_MOESM11_ESM.zip › Figure4/uswp/f06000U040.csv]

ASCII data file created with TiePie Multi Channel software. www.tiepie.com.
2023-09-22 15:15:07 331m
Frequency	FFT1
Hz	V
0	0.015165045
6.25	0.0025772756
12.5	0.0024761002
18.75	0.0029338103
25	0.0015893669
31.25	0.0013131531
37.5	0.00067200905
43.75	0.0012739736
50	0.002095346
56.25	0.00052050845
62.5	0.00097039116
68.75	0.00038455592
75	0.0020421585
81.25	0.0015316557
87.5	0.0016125689
93.75	0.0016092454
100	0.0032572636
106.25	0.0047453108
112.5	0.0013226172
118.75	0.0038085214
125	0.0039829147
131.25	0.0018005294
137.5	0.0016232173
143.75	0.0016389166
150	0.0027264321
156.25	0.018499423
162.5	0.0054129249
168.75	0.0044161916
175	0.0029430799
181.25	0.0031948291
187.5	0.0021415784
193.75	0.0040419581
200	0.0062555093
206.25	0.0037952344
212.5	0.011832977
218.75	0.006171612
225	0.0069675814
231.25	0.0029912536
237.5	0.016388631
243.75	0.0016615563
250	0.013101679
256.25	0.0074070782
262.5	0.0055573937
268.75	0.0031206394
275	0.016582851
281.25	0.013480785
287.5	0.025597342
293.75	0.047543547
300	0.013728635
306.25	0.0096061795
312.5	0.017381778
318.75	0.0075763525
325	0.0045822386
331.25	0.012126433
337.5	0.018220697
343.75	0.0065450223
350	0.0031429001
356.25	0.0035966727
362.5	0.0054203226
368.75	0.011522756
375	0.0014701693
381.25	0.0076271247
387.5	0.0087348662
393.75	0.014382544
400	0.0048050077
406.25	0.0042011957
412.5	0.011191893
418.75	0.017377713
425	0.0022568341
431.25	0.028640127
437.5	0.043176577
443.75	0.011258713
450	0.0057804733
456.25	0.0073095033
462.5	0.011109655
468.75	0.0023780362
475	0.0083219221
481.25	0.0079386098
487.5	0.006280195
493.75	0.0059680601
500	0.0047076868
506.25	0.0034345035
512.5	0.0035093974
518.75	0.0043432151
525	0.0061849686
531.25	0.0062604985
537.5	0.0095744094
543.75	0.0064751024
550	0.012699048
556.25	0.0062635445
562.5	0.005148753
568.75	0.0044218514
575	0.0035211707
581.25	0.005215081
587.5	0.001342337
593.75	0.0048324786
600	0.0014103627
606.25	0.006521761
612.5	0.0030385207
618.75	0.0047797432
625	0.0034916134
631.25	0.0044310717
637.5	0.001180238
643.75	0.0031648166
650	0.0022064925
656.25	0.0034492779
662.5	0.0029936287
668.75	0.0061576575
675	0.0041836996
681.25	0.0010703884
687.5	0.00054928127
693.75	0.0027312091
700	0.00082695284
706.25	0.0022837434
712.5	0.00083101699
718.75	0.0030136667
725	0.0028296797
731.25	0.0027434743
737.5	0.0023164497
743.75	0.00089769009
750	0.0047235777
756.25	0.0034796878
762.5	0.004277442
768.75	0.0012482588
775	0.0019355254
781.25	0.00045249195
787.5	0.0035238032
793.75	0.0024201177
800	0.0011980477
806.25	0.0045164593
812.5	0.00088099838
818.75	0.00063045842
825	0.0020079942
831.25	0.0040026443
837.5	0.0048828885
843.75	0.0015068829
850	0.00038411383
856.25	0.0030285679
862.5	0.00022614955
868.75	0.00056425604
875	0.007314951
881.25	0.0023888772
887.5	0.0017136756
893.75	0.0015353135
900	0.00082518194
906.25	0.0010117593
912.5	0.0040288463
918.75	0.0013424593
925	0.0018769647
931.25	0.0027335717
937.5	0.001719581
943.75	0.0012247701
950	0.00037615752
956.25	0.00042236225
962.5	0.001350825
968.75	0.00056566032
975	0.0010020831
981.25	0.0041362685
987.5	0.0022516832
993.75	0.0041705827
1000	0.0034059527
1006.25	0.0010375247
1012.5	0.0038403574
1018.75	0.0029620598
1025	0.0038958685
1031.25	0.0032092525
1037.5	0.0024897025
1043.75	0.0060380689
1050	0.004900832
1056.25	0.00069652384
1062.5	0.003564068
1068.75	0.0037397673
1075	0.0034687666
1081.25	0.0020744127
1087.5	0.0032123928
1093.75	0.0025579863
1100	0.0084178609
1106.25	0.0004913068
1112.5	0.0015620308
1118.75	0.0058927551
1125	0.0010468875
1131.25	0.0032788449
1137.5	0.0083593466
1143.75	0.0029579347
1150	0.006473836
1156.25	0.0016503258
1162.5	0.0017373739
1168.75	0.0027087432
1175	0.00087336787
1181.25	0.012488419
1187.5	0.0054795499
1193.75	0.0042340901
1200	0.0063797874
1206.25	0.005665524
1212.5	0.0025047226
1218.75	0.0010034161
1225	0.0012232135
1231.25	0.0038788516
1237.5	0.0024386494
1243.75	0.00379008
1250	0.0040813859
1256.25	0.017148492
1262.5	0.013258537
1268.75	0.0049052114
1275	0.0035412704
1281.25	0.0021994849
1287.5	0.0015931893
1293.75	0.0031225307
1300	0.0026937378
1306.25	0.0022754281
1312.5	0.0028216302
1318.75	0.00078474767
1325	0.0020352153
1331.25	0.0015727931
1337.5	0.001908433
1343.75	0.0009407814
1350	0.0012281368
1356.25	0.0012370134
1362.5	0.00091889821
1368.75	0.00023014315
1375	0.00042941649
1381.25	0.00082174903
1387.5	0.0012604172
1393.75	0.00076231094
1400	0.0017520587
1406.25	0.0010637415
1412.5	0.00070403138
1418.75	0.00052231699
1425	0.0010443186
1431.25	0.0011014123
1437.5	0.0017677495
1443.75	0.00070596667
1450	0.0012701402
1456.25	0.00090160936
1462.5	0.0011265814
1468.75	0.0012290336
1475	0.001235401
1481.25	0.0017530067
1487.5	0.00039174876
1493.75	0.00068868922
1500	0.0014083906
1506.25	0.0021573873
1512.5	0.00090266511
1518.75	0.00099698518
1525	0.001236235
1531.25	0.000257187
1537.5	0.00075268113
1543.75	0.00090926637
1550	0.00089814041
1556.25	0.0012303164
1562.5	0.00015227565
1568.75	0.00082478304
1575	0.0015741083
1581.25	0.00056329701
1587.5	0.0016498824
1593.75	0.0013338227
1600	0.001141581
1606.25	0.00022860231
1612.5	0.00093748881
1618.75	0.00049310584
1625	0.00035191666
1631.25	0.00068412525
1637.5	0.00062861447
1643.75	0.0011336882
1650	0.0010154428
1656.25	0.00025650094
1662.5	0.0007424535
1668.75	0.0010958682
1675	0.00033215251
1681.25	0.00034373237
1687.5	0.00037270973
1693.75	0.00083223009
1700	0.00045417253
1706.25	0.00029943089
1712.5	0.00061596348
1718.75	8.7227456E-5
1725	0.00087794309
1731.25	0.002111047
1737.5	0.00015755929
1743.75	0.00030472628
1750	0.00082268799
1756.25	0.00095313
1762.5	0.00070460697
1768.75	0.00035437747
1775	0.00072043995
1781.25	0.0013078552
1787.5	0.00076379725
1793.75	0.001044269
1800	0.00038240207
1806.25	0.0002962211
1812.5	0.0010790159
1818.75	0.00050525671
1825	0.00023142619
1831.25	0.00050194344
1837.5	0.00035474848
1843.75	0.00039210538
1850	0.00031818379
1856.25	0.0002371193
1862.5	0.00051026002
1868.75	0.0006264931
1875	0.00073253876
1881.25	0.00024435148
1887.5	0.001490103
1893.75	0.00031084835
1900	0.00040766686
1906.25	0.00060177284
1912.5	0.00012367338
1918.75	0.00057804295
1925	0.0010777621
1931.25	0.00028826653
1937.5	0.00036136532
1943.75	0.00034467198
1950	0.0005579179
1956.25	0.00036931449
1962.5	0.00052329678
1968.75	0.00011482333
1975	9.7503656E-5
1981.25	0.00063941443
1987.5	0.0006762394
1993.75	0.00034609597
2000	0.00086233159
2006.25	0.00021531257
2012.5	0.00098686086
2018.75	0.0012853867
2025	0.00060220925
2031.25	0.00049136869
2037.5	0.00055332793
2043.75	7.4535518E-5
2050	0.0004771548
2056.25	0.00044219014
2062.5	0.00025440605
2068.75	0.00095800833
2075	0.00035431839
2081.25	0.00041051764
2087.5	0.00041179167
2093.75	0.00091719091
2100	0.00020019405
2106.25	0.00067085055
2112.5	0.00090094779
2118.75	0.00049332952
2125	0.0008228158
2131.25	0.0015336828
2137.5	0.0020581629
2143.75	0.00083929126
2150	0.00018373993
2156.25	0.0014996914
2162.5	0.00087186457
2168.75	0.0038023295
2175	0.00026070702
2181.25	0.00027425787
2187.5	0.0012789762
2193.75	0.0021500012
2200	0.0004773108
2206.25	0.0014266396
2212.5	0.00029301482
2218.75	0.0016130464
2225	0.00063813301
2231.25	0.00084842262
2237.5	0.00082142026
2243.75	0.001469122
2250	0.0022737811
2256.25	0.00077496056
2262.5	0.00086417084
2268.75	0.00069213624
2275	0.00037832363
2281.25	0.001938205
2287.5	0.00036622375
2293.75	0.00010159009
2300	0.0011708583
2306.25	0.00095798807
2312.5	0.00074534436
2318.75	0.0015257762
2325	0.00085569065
2331.25	0.0021231115
2337.5	0.0015426135
2343.75	8.9381307E-5
2350	0.0011256976
2356.25	0.0010964932
2362.5	0.0015097708
2368.75	0.00071164812
2375	0.00060801454
2381.25	0.0020746638
2387.5	0.0013179875
2393.75	5.2553258E-5
2400	0.0011594407
2406.25	0.00095354666
2412.5	0.0013234015
2418.75	0.00093991064
2425	0.0018445862
2431.25	0.00064839415
2437.5	0.0014642649
2443.75	0.0017565654
2450	0.0016619713
2456.25	0.0010651681
2462.5	0.0015627784
2468.75	0.001796717
2475	0.00067884908
2481.25	0.00058325477
2487.5	0.00046474587
2493.75	0.00032407839
2500	0.0011938503
2506.25	0.00065207406
2512.5	0.00065433328
2518.75	0.00028955556
2525	0.00076628871
2531.25	0.00055277965
2537.5	0.0017597886
2543.75	0.001080564
2550	0.0014780863
2556.25	0.0013831506
2562.5	0.00048891979
2568.75	0.0017137561
2575	0.00094886385
2581.25	0.00064709336
2587.5	0.00096542872
2593.75	0.00088185569
2600	0.0011469118
2606.25	0.0012484216
2612.5	0.00059038505
2618.75	0.00013423296
2625	0.00058395161
2631.25	0.00057911998
2637.5	0.00081518231
2643.75	0.00024302422
2650	0.0030081812
2656.25	0.00070743922
2662.5	0.0015133608
2668.75	0.0001985697
2675	0.0011605421
2681.25	0.00051605573
2687.5	0.0017351646
2693.75	0.0010409874
2700	0.002113396
2706.25	0.0010390087
2712.5	0.00053613636
2718.75	0.0013801221
2725	0.00039719856
2731.25	0.00010895938
2737.5	0.000449023
2743.75	0.00080499119
2750	0.00027314877
2756.25	0.00041779227
2762.5	0.00024935354
2768.75	0.0022140604
2775	0.0012519521
2781.25	0.0013810562
2787.5	0.0014163767
2793.75	0.0031351567
2800	0.001917146
2806.25	9.1945123E-5
2812.5	0.0010703582
2818.75	0.00078018139
2825	0.00049925774
2831.25	0.00074765912
2837.5	0.0022236215
2843.75	0.00075224938
2850	0.00092645235
2856.25	0.0013377194
2862.5	0.0010901228
2868.75	0.00099590902
2875	0.0011007598
2881.25	0.00024784218
2887.5	0.00040018874
2893.75	0.00069923914
2900	0.0007453101
2906.25	0.0010604245
2912.5	0.00091315468
2918.75	0.00064245359
2925	0.00053859511
2931.25	0.00071077774
2937.5	0.00032224696
2943.75	0.00052936853
2950	0.000819075
2956.25	0.00080779959
2962.5	0.00075757518
2968.75	0.00042446785
2975	0.00081962025
2981.25	0.0013673049
2987.5	0.0011541271
2993.75	0.0014684917
3000	0.0006021149
3006.25	0.00040130757
3012.5	0.0014910348
3018.75	0.00030053166
3025	0.0007910654
3031.25	0.0002771
3037.5	0.00029011768
3043.75	0.00055015957
3050	0.0010111457
3056.25	0.00020406803
3062.5	0.00072924148
3068.75	0.0011219753
3075	0.00054873379
3081.25	0.00083465109
3087.5	0.0019255979
3093.75	0.00049650305
3100	0.00070316581
3106.25	0.00031161914
3112.5	0.0010837499
3118.75	0.0005790724
3125	0.00029637926
3131.25	0.00055628479
3137.5	0.0009041767
3143.75	0.00022715609
3150	0.00070137746
3156.25	0.00039567289
3162.5	0.00072358305
3168.75	8.4118568E-5
3175	1.3478707E-5
3181.25	0.00020884223
3187.5	0.0005602152
3193.75	0.00079593131
3200	0.0005135831
3206.25	0.00024965791
3212.5	0.00047541651
3218.75	0.00045818478
3225	0.00017799422
3231.25	0.00052426829
3237.5	0.00044753907
3243.75	0.00035791716
3250	0.0005980491
3256.25	0.00015088522
3262.5	0.00055118822
3268.75	0.0007913113
3275	0.00088022657
3281.25	0.00072264883
3287.5	0.00036651912
3293.75	0.00084700393
3300	0.00051168192
3306.25	0.0003435591
3312.5	0.0005151432
3318.75	0.0006458956
3325	0.00054853203
3331.25	0.00058396233
3337.5	0.00032270975
3343.75	0.00019696433
3350	0.00051578497
3356.25	6.7179657E-5
3362.5	0.00042788082
3368.75	0.00051813425
3375	0.00073450388
3381.25	0.00029383962
3387.5	0.00046730801
3393.75	0.00038033889
3400	0.00065400654
3406.25	0.0007972409
3412.5	0.00039759086
3418.75	0.00042199879
3425	0.00039786717
3431.25	0.00029385387
3437.5	0.00024256095
3443.75	0.00030987664
3450	0.000209715
3456.25	0.0006668721
3462.5	0.00011883622
3468.75	0.00054003378
3475	0.00065138832
3481.25	0.00035953073
3487.5	0.00040200443
3493.75	0.00013154573
3500	0.00038281498
3506.25	0.00025938008
3512.5	7.3620105E-5
3518.75	0.000174046
3525	0.00027929469
3531.25	0.00029772765
3537.5	0.00030909343
3543.75	0.00032166962
3550	0.00065868717
3556.25	0.00055212781
3562.5	0.00033948721
3568.75	0.00068501935
3575	0.00058688082
3581.25	0.0003998637
3587.5	0.0003864493
3593.75	0.00057231709
3600	0.00039972628
3606.25	0.0002280929
3612.5	0.00020569617
3618.75	0.00019872845
3625	0.0004225743
3631.25	0.00015911095
3637.5	9.4626877E-5
3643.75	0.00037398143
3650	0.00032447313
3656.25	0.00027992404
3662.5	0.00015358469
3668.75	0.00014199772
3675	0.00040193075
3681.25	0.00013181158
3687.5	0.00010467145
3693.75	0.00043352188
3700	0.00094763179
3706.25	0.00023347632
3712.5	0.00021879767
3718.75	0.00078854375
3725	0.00027559695
3731.25	5.2140047E-5
3737.5	0.0002913062
3743.75	0.00020135481
3750	0.00034768233
3756.25	0.00035238307
3762.5	8.608002E-5
3768.75	0.00043486401
3775	0.00051636753
3781.25	0.00049308423
3787.5	0.00048694872
3793.75	0.0003238764
3800	0.0004219443
3806.25	0.00018479143
3812.5	0.00028452723
3818.75	0.00025906638
3825	0.00014991867
3831.25	0.00034520637
3837.5	0.00034059171
3843.75	0.00036106136
3850	0.00045798477
3856.25	0.00017210536
3862.5	8.6033213E-5
3868.75	0.00018937097
3875	0.00030299618
3881.25	0.00019739031
3887.5	0.00024861143
3893.75	0.00014329351
3900	7.9183081E-5
3906.25	0.00028311447
3912.5	0.0005247084
3918.75	0.00020047238
3925	0.00033435562
3931.25	0.0004241248
3937.5	0.00024155465
3943.75	0.00034665372
3950	7.8389506E-5
3956.25	0.00016026723
3962.5	0.00072588288
3968.75	0.00079114746
3975	0.00045426617
3981.25	0.00032928884
3987.5	0.00028986964
3993.75	0.00043935741
4000	0.00048649884
4006.25	0.00026854631
4012.5	0.00029969523
4018.75	0.00028568323
4025	0.00033664537
4031.25	0.00016817146
4037.5	0.00015983936
4043.75	0.00027766878
4050	0.00029367876
4056.25	0.0002622065
4062.5	8.28744E-5
4068.75	0.00018760052
4075	0.00029097067
4081.25	0.00030279093
4087.5	0.00025350291
4093.75	0.0003326541
4100	0.00012713877
4106.25	0.00040810933
4112.5	0.0002125334
4118.75	0.00027529862
4125	0.00026291084
4131.25	0.00025658013
4137.5	0.00024141029
4143.75	0.00029479013
4150	0.00055109432
4156.25	0.0002251719
4162.5	0.00024833291
4168.75	0.00038332741
4175	0.0001314078
4181.25	0.00015109179
4187.5	0.00033231314
4193.75	0.00014295806
4200	7.993811E-5
4206.25	0.00023601696
4212.5	9.214161E-5
4218.75	4.6866329E-5
4225	0.00028597387
4231.25	0.00015626206
4237.5	0.000104325
4243.75	0.00027206859
4250	0.0001111157
4256.25	0.00027053038
4262.5	0.00039863669
4268.75	3.9295236E-5
4275	0.00014385894
4281.25	0.00026303197
4287.5	0.00038036886
4293.75	0.00026576931
4300	0.00023435338
4306.25	2.8742373E-6
4312.5	0.00017115367
4318.75	0.00010675386
4325	0.00012748695
4331.25	0.00010403435
4337.5	6.2963191E-5
4343.75	0.00019073352
4350	0.00028219704
4356.25	0.0003334804
4362.5	0.00014601932
4368.75	0.00029307513
4375	2.6435131E-5
4381.25	0.0001749624
4387.5	3.3020533E-5
4393.75	8.4797108E-5
4400	0.00015844603
4406.25	0.00017407208
4412.5	0.00014778283
4418.75	0.000132691
4425	0.00014612295
4431.25	0.00019771882
4437.5	0.000151008
4443.75	0.00020386322
4450	8.007855E-5
4456.25	0.00018982667
4462.5	0.00011110001
4468.75	6.9179066E-5
4475	9.6226467E-5
4481.25	0.00023307478
4487.5	0.00016919489
4493.75	0.00024769355
4500	3.0027274E-5
4506.25	8.1118686E-5
4512.5	0.00021439564
4518.75	7.3304929E-5
4525	0.00011611338
4531.25	0.00013989604
4537.5	0.00015066026
4543.75	0.00016884725
4550	0.00022162363
4556.25	0.00010798469
4562.5	0.00036843704
4568.75	0.00025641152
4575	0.00014624273
4581.25	0.00021613704
4587.5	0.00031650439
4593.75	0.00010443854
4600	0.00020303894
4606.25	0.00010292426
4612.5	0.00026394897
4618.75	0.0001928354
4625	0.00032392659
4631.25	0.00022559747
4637.5	0.0001337825
4643.75	0.00015464993
4650	0.00040872882
4656.25	0.00012295518
4662.5	0.00025432974
4668.75	0.00014877096
4675	0.00027035636
4681.25	0.00016024705
4687.5	4.8327173E-5
4693.75	0.00024049002
4700	0.00034460848
4706.25	0.00016007805
4712.5	7.3959965E-5
4718.75	0.00013648866
4725	0.00027118111
4731.25	8.8234031E-5
4737.5	0.00018444072
4743.75	0.00017368607
4750	0.0002811804
4756.25	0.00023984246
4762.5	0.00011576981
4768.75	0.00034911976
4775	6.2857135E-5
4781.25	0.00018174909
4787.5	9.3922033E-5
4793.75	0.00022992222
4800	0.00021517988
4806.25	0.00021553051
4812.5	9.4294578E-6
4818.75	0.00011197597
4825	0.00018311898
4831.25	0.0002080542
4837.5	3.6484926E-5
4843.75	0.00015911399
4850	0.00041151611
4856.25	4.1032518E-5
4862.5	0.00028788872
4868.75	0.00020918486
4875	8.7171302E-5
4881.25	7.5072521E-5
4887.5	6.7280311E-5
4893.75	0.00011010955
4900	0.00014777664
4906.25	0.00025928294
4912.5	1.1947591E-5
4918.75	0.00027260663
4925	0.0002576429
4931.25	8.9782561E-5
4937.5	0.00023259331
4943.75	0.00040368935
4950	3.5795375E-5
4956.25	0.00016680915
4962.5	0.00018537578
4968.75	0.00038645739
4975	0.00010830857
4981.25	0.00013628645
4987.5	0.00031950261
4993.75	0.00019201724
5000	0.0001735063
5006.25	0.00015454167
5012.5	0.0001814184
5018.75	0.0002530922
5025	8.7641811E-5
5031.25	0.0002055748
5037.5	0.00011188115
5043.75	7.0184809E-5
5050	0.00042516664
5056.25	0.00016330216
5062.5	0.0002094295
5068.75	6.78854E-5
5075	0.0002616572
5081.25	0.00011666593
5087.5	0.00031450237
5093.75	9.0292037E-5
5100	0.00012873666
5106.25	0.00018486284
5112.5	0.00026519695
5118.75	0.00034413012
5125	9.7582438E-5
5131.25	0.00024274904
5137.5	0.00025327075
5143.75	0.0001435522
5150	9.6513462E-5
5156.25	0.0003230131
5162.5	0.0001656071
5168.75	0.00024884168
5175	0.00013208711
5181.25	0.00014874
5187.5	0.00012779515
5193.75	0.00020383795
5200	5.3004128E-5
5206.25	0.00031730298
5212.5	0.00015203428
5218.75	0.00011964867
5225	0.00013578757
5231.25	0.00027536306
5237.5	0.00025205807
5243.75	0.00032290724
5250	0.00018086132
5256.25	0.0003032164
5262.5	0.00033650756
5268.75	0.00032730834
5275	0.00024447401
5281.25	0.00030281005
5287.5	0.00010039888
5293.75	0.00013006329
5300	0.00028321219
5306.25	0.00020116932
5312.5	0.00036437791
5318.75	5.6770923E-5
5325	0.00030640535
5331.25	0.00011986944
5337.5	4.0741187E-5
5343.75	0.00058342879
5350	0.00048695028
5356.25	9.8593133E-5
5362.5	0.0001230339
5368.75	0.00027728203
5375	0.00016535846
5381.25	0.00018016834
5387.5	0.0004111423
5393.75	0.00017563154
5400	1.8670069E-5
5406.25	0.00028168255
5412.5	0.00012171611
5418.75	0.00016018053
5425	0.00011118781
5431.25	0.00019836471
5437.5	0.00031323749
5443.75	0.00014019852
5450	0.0002568991
5456.25	0.00017973346
5462.5	0.00023210017
5468.75	0.00020029654
5475	0.0002641743
5481.25	0.00026781383
5487.5	0.00028595851
5493.75	0.00045967112
5500	0.0002183557
5506.25	0.00052800586
5512.5	0.0002073385
5518.75	0.00020585925
5525	0.00030813813
5531.25	0.00033948771
5537.5	6.9169724E-5
5543.75	0.00020459652
5550	9.4438519E-5
5556.25	0.00035124216
5562.5	0.00037348783
5568.75	0.00014645489
5575	0.00024840249
5581.25	0.00016644855
5587.5	0.00031387435
5593.75	0.0003758079
5600	0.00034182738
5606.25	0.00014835939
5612.5	0.00028414833
5618.75	0.00036533523
5625	3.8525324E-5
5631.25	0.00015823405
5637.5	0.00031679868
5643.75	0.00019244449
5650	0.00035930087
5656.25	0.00035749249
5662.5	9.0060848E-5
5668.75	0.00026293662
5675	0.00033200184
5681.25	0.00012599497
5687.5	0.00037628235
5693.75	0.00024036846
5700	0.00023580999
5706.25	0.00024769355
5712.5	0.00028771255
5718.75	0.00025439426
5725	0.00020625846
5731.25	0.00031995674
5737.5	0.0002134089
5743.75	0.00040885934
5750	1.9722695E-5
5756.25	0.00026961347
5762.5	9.2776386E-5
5768.75	0.00011824872
5775	0.00026338225
5781.25	0.00025254819
5787.5	0.00029829099
5793.75	0.00073172912
5800	0.0003019971
5806.25	0.00012189539
5812.5	0.00021358913
5818.75	0.00037769889
5825	0.00019153259
5831.25	0.00045897317
5837.5	0.00017070579
5843.75	0.0003417561
5850	0.00043514089
5856.25	0.0004214204
5862.5	0.00061398855
5868.75	0.00041948657
5875	7.6275083E-5
5881.25	0.00012039476
5887.5	0.0002666167
5893.75	0.00040476635
5900	0.00012924672
5906.25	0.00010025765
5912.5	1.4748255E-5
5918.75	0.00038373691
5925	0.00032566579
5931.25	9.4493975E-5
5937.5	0.00033063142
5943.75	0.00050874028
5950	0.00033947536
5956.25	0.00047476853
5962.5	0.00071422283
5968.75	0.00074057831
5975	0.00026088622
5981.25	0.00090030246
5987.5	0.0022009954
5993.75	0.0067355445
6000	0.0046353699
6006.25	0.0018384667
6012.5	0.0007242476
6018.75	0.00074203906
6025	0.00054116788
6031.25	0.00015776895
6037.5	0.00057498517
6043.75	0.00070656397
6050	0.00048848312
6056.25	0.00030432351
6062.5	0.00019186896
6068.75	0.00029864475
6075	0.00034383271
6081.25	0.00039097358
6087.5	0.00028338629
6093.75	0.00028207004
6100	0.00056149903
6106.25	0.00036759632
6112.5	0.00015062792
6118.75	0.00056677672
6125	0.00014872132
6131.25	0.00027747978
6137.5	0.00038259205
6143.75	0.00016437587
6150	0.0002758782
6156.25	0.00029905148
6162.5	0.00032040772
6168.75	0.00071129858
6175	0.00062460794
6181.25	0.00026914741
6187.5	0.00023489803
6193.75	0.00019697011
6200	0.00029435799
6206.25	0.00055090509
6212.5	0.0010311225
6218.75	0.00053345195
6225	0.00051553598
6231.25	0.00012019608
6237.5	0.00010922635
6243.75	0.00046962148
6250	0.00016247105
6256.25	0.00029856039
6262.5	0.00021016331
6268.75	0.00083774062
6275	0.00075150904
6281.25	0.00026474562
6287.5	5.3096805E-5
6293.75	0.00057182832
6300	0.00015288392
6306.25	0.0003525566
6312.5	0.0004793854
6318.75	0.00040437353
6325	0.00044535139
6331.25	0.00028364372
6337.5	0.00063334162
6343.75	0.00046964774
6350	0.00048437453
6356.25	0.0003023645
6362.5	0.00041593358
6368.75	0.0005794227
6375	0.00057952512
6381.25	0.0002359108
6387.5	0.00042147351
6393.75	0.00071235329
6400	0.00083229218
6406.25	0.00018008328
6412.5	0.00063078818
6418.75	0.00070219493
6425	0.00045404033
6431.25	0.00039941321
6437.5	0.00020566196
6443.75	0.00024418502
6450	0.00017012515
6456.25	0.00033196334
6462.5	0.00073042617
6468.75	0.00023294141
6475	0.0004485097
6481.25	0.00047142468
6487.5	0.00062122725
6493.75	0.00049421
6500	0.00044475343
6506.25	0.00044436616
6512.5	0.00043800711
6518.75	0.00028091572
6525	0.00060759271
6531.25	0.00065075149
6537.5	0.00030042221
6543.75	0.00018670829
6550	0.0006834986
6556.25	0.00065453836
6562.5	0.00017868525
6568.75	0.00064219733
6575	0.00028856658
6581.25	0.00031735023
6587.5	0.00037273899
6593.75	0.00063276506
6600	0.00053883364
6606.25	0.00096108225
6612.5	0.00048664375
6618.75	0.0004364682
6625	0.00022722877
6631.25	0.00030149373
6637.5	0.00051965481
6643.75	0.0005278097
6650	0.00023199705
6656.25	0.00037410789
6662.5	0.00021284762
6668.75	0.00030990259
6675	0.00073255029
6681.25	0.00046510357
6687.5	0.00038164394
6693.75	0.00020084719
6700	0.00037376576
6706.25	0.00062776722
6712.5	0.00043748253
6718.75	0.0004297835
6725	0.00017745426
6731.25	7.1106311E-5
6737.5	0.0003231117
6743.75	0.0002987035
6750	0.00037122195
6756.25	0.00041944968
6762.5	0.00016002683
6768.75	0.00025824993
6775	0.000201017
6781.25	0.00011794094
6787.5	0.00051816377
6793.75	0.00037598823
6800	0.00012432682
6806.25	0.00030160474
6812.5	0.00019131514
6818.75	0.00054848417
6825	0.00062473053
6831.25	0.00079157447
6837.5	0.00033472694
6843.75	0.00079682159
6850	0.00065153982
6856.25	0.00067343318
6862.5	0.00017767724
6868.75	0.00037898192
6875	0.00043765686
6881.25	0.00032931641
6887.5	0.00038008601
6893.75	0.00045175779
6900	0.00029105718
6906.25	0.00047266737
6912.5	0.00046676296
6918.75	0.00041998613
6925	0.00042585895
6931.25	0.00050434797
6937.5	0.00023808582
6943.75	0.00049686084
6950	0.00050004862
6956.25	0.00038083029
6962.5	0.00059637084
6968.75	0.00019728227
6975	0.00011828075
6981.25	0.00021697407
6987.5	0.00015841595
6993.75	0.00033353422
7000	0.0005817858
7006.25	0.00031239485
7012.5	0.00029985767
7018.75	0.00099523101
7025	8.2310744E-5
7031.25	0.00021147595
7037.5	0.00041601427
7043.75	0.00058411676
7050	0.00030316394
7056.25	0.00040191806
7062.5	0.00040801906
7068.75	0.00040801362
7075	0.00053606297
7081.25	0.00036029573
7087.5	0.00088896534
7093.75	0.00063647585
7100	0.00043302795
7106.25	0.00041096486
7112.5	0.00042595915
7118.75	0.00028993578
7125	0.00021089126
7131.25	0.00042675512
7137.5	0.00014685133
7143.75	0.00012521904
7150	0.00019012207
7156.25	0.000313234
7162.5	0.00035445633
7168.75	0.00035388791
7175	0.00032431066
7181.25	8.1064244E-5
7187.5	0.00056933323
7193.75	0.00041156476
7200	9.8281997E-5
7206.25	0.00051688002
7212.5	0.0004595327
7218.75	0.00014499605
7225	0.00035643344
7231.25	0.00060484202
7237.5	0.00056982603
7243.75	0.00076493315
7250	0.0001537412
7256.25	0.00071216625
7262.5	0.00075109389
7268.75	0.00024272479
7275	0.00060340049
7281.25	0.00026806222
7287.5	0.00054905583
7293.75	0.00043073455
7300	0.00053226438
7306.25	0.0007396019
7312.5	0.00050445135
7318.75	0.00031599015
7325	0.00041372837
7331.25	0.00016436939
7337.5	0.00081530412
7343.75	0.00038855458
7350	0.00084833074
7356.25	0.00033733189
7362.5	0.00099058072
7368.75	0.00032406436
7375	0.00094053317
7381.25	0.00088424116
7387.5	0.00045712322
7393.75	0.00070998177
7400	0.0004205163
7406.25	0.00061733743
7412.5	0.00018654951
7418.75	0.0003318181
7425	0.00035781428
7431.25	0.00037950625
7437.5	0.00037607972
7443.75	0.00051980712
7450	0.00029591517
7456.25	0.00052111889
7462.5	0.0002427973
7468.75	0.00081709306
7475	0.0016492371
7481.25	0.0001875949
7487.5	0.00049951822
7493.75	0.00064907571
7500	0.00055992933
7506.25	0.00056260021
7512.5	0.00034480362
7518.75	0.00053685577
7525	0.00024384103
7531.25	0.00029336846
7537.5	0.00049037602
7543.75	0.00023770998
7550	0.00027200853
7556.25	0.00023047887
7562.5	0.00018580671
7568.75	0.00027288158
7575	0.0001532962
7581.25	0.00045961448
7587.5	0.0003401717
7593.75	0.00028811558
7600	0.00033758929
7606.25	0.00037091845
7612.5	0.00054625371
7618.75	0.00051420412
7625	0.00060349728
7631.25	0.00045734133
7637.5	0.00050454797
7643.75	0.00055398972
7650	0.00036206343
7656.25	0.00030591829
7662.5	0.00026034764
7668.75	5.2575436E-5
7675	0.00064037523
7681.25	0.00031808082
7687.5	0.00022712885
7693.75	0.00038105338
7700	0.00026345212
7706.25	4.7640013E-5
7712.5	0.00035772494
7718.75	0.00039853051
7725	0.00045073949
7731.25	0.00020370697
7737.5	0.00016286909
7743.75	0.00028583415
7750	0.00080780248
7756.25	0.00030187987
7762.5	6.3513452E-5
7768.75	0.0003290735
7775	0.00037715579
7781.25	0.00049513309
7787.5	0.00013999137
7793.75	0.00027531567
7800	0.00031843664
7806.25	0.00016535431
7812.5	0.00041075255
7818.75	0.00059793371
7825	0.00019734721
7831.25	0.00038263953
7837.5	6.3475239E-5
7843.75	0.00022146313
7850	0.00026081292
7856.25	0.00022361136
7862.5	0.0002161446
7868.75	0.00018796221
7875	0.00038260575
7881.25	0.00042916991
7887.5	0.0001707166
7893.75	0.00031444122
7900	0.00044749442
7906.25	0.00024442746
7912.5	0.00040213797
7918.75	8.2343997E-5
7925	0.00027849136
7931.25	0.00030000222
7937.5	0.00010232969
7943.75	0.00013502184
7950	0.00065870885
7956.25	0.00049980188
7962.5	0.00019760159
7968.75	0.00057954598
7975	0.00034698048
7981.25	0.0003807462
7987.5	8.7757759E-5
7993.75	0.00033722727
8000	0.00030317041
8006.25	0.0001271956
8012.5	0.00041503069
8018.75	0.00018123442
8025	0.00059837268
8031.25	0.00017001768
8037.5	0.0001809011
8043.75	0.00014843314
8050	0.00026004243
8056.25	0.00059854477
8062.5	0.00022943821
8068.75	0.0001090407
8075	0.0004853304
8081.25	0.00032898831
8087.5	0.00028706635
8093.75	0.0001815314
8100	0.00016425706
8106.25	0.00016961627
8112.5	0.00043190999
8118.75	0.00014626792
8125	0.0002387169
8131.25	0.00053908449
8137.5	0.00015574787
8143.75	0.00012438416
8150	0.00021602677
8156.25	8.9886069E-5
8162.5	0.00044680132
8168.75	0.00039183856
8175	0.00018437275
8181.25	0.00021626282
8187.5	0.00024688092
8193.75	0.00013855371
8200	0.00024569853
8206.25	0.0001077973
8212.5	8.6315289E-5
8218.75	0.00044409145
8225	0.0003002586
8231.25	5.8076653E-5
8237.5	0.0003686203
8243.75	0.00016382495
8250	0.00039103321
8256.25	0.00014336171
8262.5	0.00038583135
8268.75	0.00047745591
8275	0.00021020637
8281.25	0.00024703505
8287.5	0.00029446515
8293.75	0.0002453512
8300	0.00035828564
8306.25	0.00019641443
8312.5	0.00025681623
8318.75	0.00042534197
8325	0.00032452325
8331.25	0.00013160623
8337.5	0.00027347943
8343.75	0.00032296921
8350	0.00017238954
8356.25	0.000100421
8362.5	0.00036247615
8368.75	0.0001304963
8375	0.00021078834
8381.25	0.00019230286
8387.5	0.00045154278
8393.75	0.00014515195
8400	0.00020513281
8406.25	0.00031397785
8412.5	9.7134081E-5
8418.75	0.00013704358
8425	0.00017084982
8431.25	0.00042939931
8437.5	0.00031882169
8443.75	2.3933947E-5
8450	0.00026398912
8456.25	0.00037047054
8462.5	0.00029125479
8468.75	0.00012022632
8475	0.00021831243
8481.25	0.00034379808
8487.5	0.00017877401
8493.75	0.000275277
8500	0.00028150045
8506.25	0.00031905912
8512.5	0.00035813152
8518.75	0.00013545844
8525	0.00018466831
8531.25	0.00037195493
8537.5	0.00035067214
8543.75	9.3503465E-5
8550	0.0004613445
8556.25	0.00021275496
8562.5	0.00048530798
8568.75	0.00018894612
8575	0.00019675061
8581.25	0.00019917723
8587.5	0.00015765359
8593.75	0.00025586662
8600	0.00027140071
8606.25	0.00028518397
8612.5	0.00028008358
8618.75	0.0001008006
8625	0.00024530074
8631.25	9.832272E-5
8637.5	0.00023637384
8643.75	0.00048401266
8650	0.00019589144
8656.25	7.616096E-5
8662.5	0.00019616073
8668.75	0.00019499722
8675	0.00022520115
8681.25	0.00024532705
8687.5	0.00016639054
8693.75	0.00049716821
8700	0.00038622941
8706.25	0.00016094139
8712.5	0.00023676428
8718.75	0.00021641615
8725	0.00030255724
8731.25	0.00019235983
8737.5	0.00026574173
8743.75	0.00039671924
8750	0.00010988768
8756.25	0.0001354897
8762.5	0.00031146338
8768.75	0.00015070928
8775	0.00016725935
8781.25	0.00053682467
8787.5	6.2847591E-5
8793.75	0.00012523467
8800	0.00023201147
8806.25	0.00025268815
8812.5	0.00025714263
8818.75	0.00027418417
8825	0.00034177009
8831.25	5.2325947E-5
8837.5	0.00017643904
8843.75	0.00022534782
8850	8.5822758E-5
8856.25	4.9282441E-5
8862.5	0.00029664248
8868.75	0.00016844435
8875	9.8478661E-5
8881.25	0.00017210327
8887.5	0.00014979565
8893.75	0.00064423501
8900	0.00028273635
8906.25	0.00019187163
8912.5	0.00025323771
8918.75	0.00023676331
8925	8.5626476E-5
8931.25	0.00011629402
8937.5	0.00016251172
8943.75	0.00016833787
8950	0.0001769265
8956.25	4.9153726E-5
8962.5	8.1607536E-5
8968.75	0.00030353608
8975	0.00018237197
8981.25	0.0002640999
8987.5	0.00013936957
8993.75	0.00026789482
9000	0.00026547313
9006.25	0.00035449135
9012.5	0.00016318461
9018.75	0.00044124017
9025	0.000123305
9031.25	0.00014400915
9037.5	0.00025905403
9043.75	0.000275469
9050	0.00033687755
9056.25	6.4045572E-5
9062.5	0.00039046512
9068.75	9.2497723E-5
9075	0.00018230971
9081.25	0.00012252555
9087.5	0.00019824427
9093.75	0.00010286793
9100	0.0001579734
9106.25	6.5227354E-5
9112.5	8.4961271E-5
9118.75	0.00028674732
9125	0.00035869955
9131.25	0.00022570318
9137.5	0.00013995766
9143.75	8.3621903E-5
9150	0.00026502289
9156.25	0.00030689902
9162.5	5.9221734E-5
9168.75	0.00020609018
9175	0.00013856142
9181.25	0.00023485705
9187.5	8.9398248E-5
9193.75	9.9960223E-5
9200	0.00019816813
9206.25	0.00016746115
9212.5	0.00013793067
9218.75	0.0001182239
9225	0.00035633109
9231.25	0.000124442
9237.5	0.00016560829
9243.75	0.00016700022
9250	0.00013354712
9256.25	2.0442022E-5
9262.5	0.000116371
9268.75	9.3281759E-5
9275	0.00017548262
9281.25	0.00022090984
9287.5	7.2124385E-5
9293.75	0.00014812732
9300	0.00014328275
9306.25	0.00019393988
9312.5	0.00018369976
9318.75	0.00046262339
9325	2.5587659E-5
9331.25	0.00012453044
9337.5	0.00017175444
9343.75	5.2604474E-5
9350	0.00026784636
9356.25	9.0512602E-5
9362.5	6.8263644E-5
9368.75	0.00020889653
9375	0.00016173432
9381.25	0.00016690779
9387.5	0.00011070302
9393.75	7.2228526E-5
9400	6.3002542E-5
9406.25	0.00023240756
9412.5	0.00023690684
9418.75	0.00020768805
9425	0.00036585343
9431.25	0.00023035219
9437.5	0.00012097356
9443.75	0.00010918525
9450	0.00029538038
9456.25	0.00013942569
9462.5	0.00025695226
9468.75	0.00021180278
9475	0.00023660533
9481.25	0.00022454831
9487.5	3.1102841E-5
9493.75	8.3177934E-5
9500	0.00023198676
9506.25	0.00025170571
9512.5	0.0002347398
9518.75	0.00025557959
9525	0.00012381523
9531.25	0.00013894368
9537.5	0.00017928019
9543.75	0.00019577823
9550	0.00014712434
9556.25	0.00015303009
9562.5	0.00011010768
9568.75	0.00025463731
9575	0.00021973218
9581.25	0.00013680365
9587.5	0.00010203881
9593.75	0.00010736058
9600	0.00016715839
9606.25	0.00013769181
9612.5	4.5000378E-5
9618.75	0.00023664925
9625	6.245581E-5
9631.25	0.00018138388
9637.5	0.0002860721
9643.75	0.00022489468
9650	0.00015870592
9656.25	0.00021170099
9662.5	4.0624419E-5
9668.75	9.1137485E-5
9675	0.00025544984
9681.25	0.00028108389
9687.5	0.00015298608
9693.75	0.00012274444
9700	0.00012872848
9706.25	0.00011747306
9712.5	0.00018867291
9718.75	0.00026496816
9725	7.0269177E-5
9731.25	0.00010014791
9737.5	0.00019404809
9743.75	0.00013530313
9750	0.0001770311
9756.25	3.1546236E-5
9762.5	0.00018321567
9768.75	0.00017014184
9775	6.1171706E-5
9781.25	0.0001318264
9787.5	0.00010991578
9793.75	0.0001394457
9800	2.3198854E-5
9806.25	0.0001314016
9812.5	0.00018778035
9818.75	0.00027619056
9825	0.00011143796
9831.25	0.00015264817
9837.5	5.8779538E-5
9843.75	8.9981435E-5
9850	0.00013159806
9856.25	0.0001572611
9862.5	6.8471392E-5
9868.75	0.00018890845
9875	9.8974466E-5
9881.25	0.00030109799
9887.5	0.00010495107
9893.75	0.00014238863
9900	0.00016108195
9906.25	0.00023499635
9912.5	7.3196291E-5
9918.75	8.2244279E-5
9925	7.1738396E-5
9931.25	1.9525787E-5
9937.5	0.00025277973
9943.75	0.00010064134
9950	0.0001086299
9956.25	0.00025978357
9962.5	0.00031676719
9968.75	0.00010270535
9975	0.00015057262
9981.25	0.00020137555
9987.5	0.00022932843
9993.75	0.00031300979
10000	0.00024470049
10006.25	0.0001724008
10012.5	0.00025366418
10018.75	0.00015394707
10025	0.00014260275
10031.25	4.2306072E-5
10037.5	9.1960062E-5
10043.75	0.00018326634
10050	5.1317406E-5
10056.25	0.00024985041
10062.5	0.00012080075
10068.75	3.834973E-5
10075	0.00018759095
10081.25	0.0001835036
10087.5	2.359024E-5
10093.75	6.9380013E-5
10100	0.00016333344
10106.25	0.00011398145
10112.5	0.00013475038
10118.75	5.9230203E-5
10125	4.8555012E-5
10131.25	0.00012313797
10137.5	0.00020370318
10143.75	0.00011354925
10150	0.00022702433
10156.25	8.7182971E-5
10162.5	8.8787213E-5
10168.75	0.0001881634
10175	0.00011993797
10181.25	9.901127E-5
10187.5	0.00013294436
10193.75	0.00014282993
10200	0.00026544945
10206.25	0.00028815649
10212.5	0.00025308974
10218.75	0.0001039468
10225	0.00020407344
10231.25	0.00014859178
10237.5	0.00011949634
10243.75	0.00013301316
10250	9.5950923E-5
10256.25	3.2715955E-5
10262.5	5.9936865E-5
10268.75	0.00012768569
10275	4.5741362E-5
10281.25	0.00017117953
10287.5	4.8847972E-5
10293.75	0.0001287118
10300	8.609108E-5
10306.25	0.00023193832
10312.5	6.9410457E-5
10318.75	0.00011095328
10325	0.00013225448
10331.25	7.8437082E-5
10337.5	0.00010985918
10343.75	0.00016540938
10350	0.00022640649
10356.25	4.0300978E-5
10362.5	0.00022485842
10368.75	0.00021029824
10375	8.70645E-5
10381.25	0.00023472831
10387.5	0.00015532919
10393.75	0.00013740251
10400	4.1269656E-5
10406.25	4.2286423E-5
10412.5	0.00013675125
10418.75	0.00015334595
10425	9.0893496E-5
10431.25	0.00018585272
10437.5	3.3158121E-5
10443.75	0.00019275908
10450	0.00013980021
10456.25	0.00015826069
10462.5	0.00011512793
10468.75	0.0002616233
10475	0.00024076651
10481.25	1.8096388E-5
10487.5	0.00017834755
10493.75	0.00020639782
10500	0.00010909338
10506.25	0.00031478585
10512.5	0.00023346561
10518.75	7.5343295E-5
10525	3.4310466E-5
10531.25	5.1391403E-5
10537.5	0.00022605283
10543.75	4.7840521E-5
10550	3.2839858E-5
10556.25	0.00013487116
10562.5	0.00010436538
10568.75	0.00015606586
10575	0.00024744317
10581.25	0.00012826712
10587.5	0.0001889866
10593.75	2.7832661E-5
10600	0.00019588105
10606.25	4.1254303E-5
10612.5	0.0002266301
10618.75	0.00013745601
10625	0.00029058638
10631.25	0.00017567326
10637.5	0.00013969418
10643.75	9.8976049E-5
10650	8.5244941E-5
10656.25	0.00014034769
10662.5	0.00012053525
10668.75	0.00022228231
10675	0.00011775929
10681.25	0.00018487898
10687.5	0.0001654581
10693.75	9.4980869E-5
10700	0.00014617314
10706.25	0.00018052301
10712.5	0.000146589
10718.75	0.00011323508
10725	0.00016113412
10731.25	0.00017307793
10737.5	0.00013904186
10743.75	0.00014814738
10750	8.9511905E-6
10756.25	2.5207602E-5
10762.5	0.0001247032
10768.75	0.00010322496
10775	9.6218579E-5
10781.25	0.00015009141
10787.5	4.4793905E-5
10793.75	3.867447E-5
10800	6.5666138E-5
10806.25	0.00024465599
10812.5	0.00014277342
10818.75	0.00011947888
10825	0.00016494069
10831.25	0.00016812797
10837.5	0.00019342902
10843.75	0.00025121858
10850	0.00019063262
10856.25	0.00018095704
10862.5	0.00014289732
10868.75	0.00012076798
10875	6.4144882E-5
10881.25	0.00011032784
10887.5	0.00016120242
10893.75	0.00015372097
10900	1.2735783E-5
10906.25	7.1839654E-5
10912.5	5.2568439E-5
10918.75	0.0002192469
10925	0.00011834087
10931.25	3.5707525E-5
10937.5	0.00016847747
10943.75	0.00013305625
10950	0.00034068065
10956.25	6.6034924E-5
10962.5	0.00027155585
10968.75	0.00022138844
10975	0.00027247759
10981.25	0.00011596727
10987.5	0.00010305946
10993.75	0.00025692653
11000	0.00012096379
11006.25	0.00019923906
11012.5	0.00014358617
11018.75	0.00023119533
11025	0.00039120856
11031.25	0.00019786495
11037.5	0.00022539874
11043.75	3.5351338E-5
11050	0.00015207504
11056.25	8.0226492E-5
11062.5	5.3022511E-5
11068.75	0.00042758656
11075	8.9067294E-5
11081.25	0.00015101778
11087.5	0.00021728321
11093.75	3.466868E-5
11100	0.00018251873
11106.25	0.00016205395
11112.5	0.0001541797
11118.75	0.00034399
11125	0.00014267281
11131.25	0.00034048072
11137.5	0.00010371129
11143.75	5.7356506E-5
11150	0.00028478904
11156.25	0.00016596965
11162.5	0.00020696901
11168.75	0.00021421298
11175	6.2690824E-5
11181.25	0.00019465178
11187.5	0.00016280456
11193.75	0.00018905404
11200	0.00026213318
11206.25	9.6630535E-5
11212.5	0.00023441647
11218.75	0.00012770127
11225	0.00028636371
11231.25	2.1122497E-5
11237.5	0.00021999725
11243.75	0.00026232189
11250	0.00010801738
11256.25	0.00010964232
11262.5	0.0001723988
11268.75	0.00020244643
11275	7.9745106E-5
11281.25	0.00019256584
11287.5	7.1867807E-5
11293.75	0.00033410503
11300	0.00016098455
11306.25	0.00017941964
11312.5	0.00023157819
11318.75	0.00011253624
11325	0.00011863149
11331.25	0.00012894449
11337.5	0.00020647608
11343.75	8.9496765E-5
11350	0.00021629282
11356.25	0.00017677061
11362.5	5.4185475E-5
11368.75	0.00018032062
11375	8.3036875E-5
11381.25	0.00013654497
11387.5	0.00010563566
11393.75	5.0381108E-5
11400	0.00010167351
11406.25	0.00019911105
11412.5	0.00018902557
11418.75	5.8876791E-5
11425	7.5016419E-5
11431.25	0.00010015963
11437.5	0.00014272636
11443.75	0.0001935233
11450	0.0001787393
11456.25	0.0002090125
11462.5	7.6113755E-5
11468.75	9.5397209E-5
11475	0.00027614884
11481.25	0.00026075031
11487.5	0.00019820748
11493.75	0.00022917794
11500	3.4726208E-5
11506.25	0.00013214322
11512.5	4.5048226E-5
11518.75	0.0001553118
11525	0.00016094729
11531.25	3.9420801E-5
11537.5	0.00018924064
11543.75	0.00025642256
11550	0.00020865112
11556.25	0.00010170441
11562.5	0.00011695878
11568.75	0.00017107211
11575	0.00012215197
11581.25	0.00020045153
11587.5	0.00018196333
11593.75	0.00021475582
11600	0.00013390806
11606.25	0.00029271471
11612.5	0.00015841984
11618.75	0.00042589094
11625	0.00010018683
11631.25	0.00021344566
11637.5	0.00017507854
11643.75	0.00022765002
11650	0.0001130037
11656.25	0.00018973893
11662.5	0.00025653637
11668.75	0.00027645567
11675	0.00029952989
11681.25	0.00018135997
11687.5	0.00025775159
11693.75	0.00021114624
11700	6.3976167E-5
11706.25	0.00042940867
11712.5	0.00018595048
11718.75	0.0002158923
11725	0.00019084408
11731.25	0.00027932149
11737.5	0.00024742433
11743.75	0.00018187935
11750	0.00046980263
11756.25	0.00021534683
11762.5	0.00038412799
11768.75	0.00034446561
11775	0.00043329936
11781.25	0.00033551587
11787.5	0.00026281144
11793.75	0.00014999243
11800	0.00031717624
11806.25	0.00025472958
11812.5	0.00025715608
11818.75	0.00041209565
11825	0.00040452466
11831.25	0.00029702885
11837.5	0.0002643703
11843.75	0.00037803702
11850	0.00017052381
11856.25	0.0006309336
11862.5	0.00047059913
11868.75	0.00045971833
11875	0.00054430834
11881.25	0.00027973864
11887.5	0.00067085824
11893.75	0.00059088506
11900	0.00066401208
11906.25	0.00082140157
11912.5	0.00063117388
11918.75	0.00074283526
11925	0.00079821765
11931.25	0.0010188105
11937.5	0.00088189475
11943.75	0.00092329854
11950	0.0013953493
11956.25	0.0013168452
11962.5	0.0018220743
11968.75	0.0023588202
11975	0.0030995328
11981.25	0.0045054009
11987.5	0.010818232
11993.75	0.037863259
12000	0.0068675141
12006.25	0.0037777257
12012.5	0.0026809483
12018.75	0.0021515318
12025	0.0015277656
12031.25	0.0012305881
12037.5	0.0011692318
12043.75	0.00091502728
12050	0.00095080152
12056.25	0.00057079876
12062.5	0.00071076939
12068.75	0.00081093916
12075	0.00068866349
12081.25	0.00066193041
12087.5	0.00059515489
12093.75	0.00064749992
12100	0.00044756792
12106.25	0.00059803464
12112.5	0.00018905688
12118.75	0.00034690057
12125	0.00043447586
12131.25	0.00048713239
12137.5	0.00030762224
12143.75	0.00031075329
12150	0.00029345685
12156.25	0.00023098422
12162.5	0.00023459643
12168.75	0.00027171361
12175	0.00016911718
12181.25	0.00025407689
12187.5	0.00041120107
12193.75	0.00038487169
12200	0.00032822307
12206.25	0.00025712977
12212.5	0.00011997642
12218.75	0.00030984497
12225	0.00025036145
12231.25	0.00035907501
12237.5	0.00025051278
12243.75	0.00024138942
12250	0.00031544073
12256.25	0.00012313553
12262.5	0.00014454972
12268.75	0.00020609511
12275	0.00014385775
12281.25	0.00021440774
12287.5	0.00015204218
12293.75	5.1613098E-5
12300	0.00028408037
12306.25	0.00025606337
12312.5	0.00033277252
12318.75	1.2605121E-5
12325	0.00025358888
12331.25	0.00031621608
12337.5	0.00014585311
12343.75	5.6155533E-5
12350	0.0001395608
12356.25	0.00013602666
12362.5	0.0001607453
12368.75	9.0616957E-5
12375	0.00019916096
12381.25	0.0002997155
12387.5	0.00010070903
12393.75	0.00021761504
12400	0.00012855299
12406.25	0.00015485268
12412.5	0.0002194685
12418.75	0.00022394068
12425	0.00017786646
12431.25	0.00041517179
12437.5	7.2127205E-5
12443.75	0.0001994362
12450	0.00019134802
12456.25	0.00012088148
12462.5	0.00034517444
12468.75	3.0392936E-5
[truncated: 38,004 more rows]
