# Supplementary material for: Electrically activated ferroelectric nematic microrobots
Source: Nat Commun. 2024 Aug 20;15:6928. doi: 10.1038/s41467-024-50226-y (PMC11336208; doi:10.1038/s41467-024-50226-y)
Supplement: Supplementary file 11 — Source Data [file 41467_2024_50226_MOESM11_ESM.zip › Figure4/uswp/f06000U050.csv]

ASCII data file created with TiePie Multi Channel software. www.tiepie.com.
2023-09-22 15:15:36 965m
Frequency	FFT1
Hz	V
0	0.015964985
6.25	0.0017446431
12.5	0.00092657965
18.75	0.0020117998
25	0.0012569005
31.25	0.00082516669
37.5	0.0013569524
43.75	0.0016384932
50	0.0051611601
56.25	0.00078014285
62.5	0.0021686376
68.75	0.0029043251
75	0.0016513365
81.25	0.0017447511
87.5	0.00081707189
93.75	0.0012608733
100	0.0014542693
106.25	0.0016567368
112.5	0.0028897621
118.75	0.0031598949
125	0.0012940875
131.25	0.00097904841
137.5	0.0042498745
143.75	0.0003009815
150	0.0018904612
156.25	0.019719172
162.5	0.0059784043
168.75	0.00134694
175	0.0017703213
181.25	0.003820906
187.5	0.0073762472
193.75	0.0030509474
200	0.0057007682
206.25	0.0026149719
212.5	0.0097289892
218.75	0.0055186127
225	0.0066129487
231.25	0.0021411264
237.5	0.014755818
243.75	0.0045224645
250	0.01516106
256.25	0.0072290176
262.5	0.010004747
268.75	0.013141053
275	0.011742414
281.25	0.019045821
287.5	0.0055046307
293.75	0.01849908
300	0.028504535
306.25	0.011409372
312.5	0.024910158
318.75	0.0067422273
325	0.0091447085
331.25	0.0083235691
337.5	0.019170274
343.75	0.007634446
350	0.0046190469
356.25	0.0022762602
362.5	0.0057098468
368.75	0.0019522723
375	0.0045247883
381.25	0.0063032681
387.5	0.0020805428
393.75	0.016014855
400	0.0032602942
406.25	0.0023033477
412.5	0.0071558511
418.75	0.0086607346
425	0.009318361
431.25	0.011847788
437.5	0.037516872
443.75	0.010784826
450	0.0019205429
456.25	0.0058835926
462.5	0.0070272452
468.75	0.01537067
475	0.0042074623
481.25	0.0081050084
487.5	0.0093126471
493.75	0.0063632312
500	0.0010217316
506.25	0.0025894724
512.5	0.0023161331
518.75	0.0027492101
525	0.00073279597
531.25	0.003117766
537.5	0.0034528209
543.75	0.00042091943
550	0.0044159065
556.25	0.0036416574
562.5	0.0022048045
568.75	0.00087220284
575	0.00063433982
581.25	0.0025664427
587.5	0.00088753467
593.75	0.0030935761
600	0.0076883948
606.25	0.0092185767
612.5	0.0048014291
618.75	0.0025982083
625	0.0030674962
631.25	0.0020130327
637.5	0.0022525235
643.75	0.0020308112
650	0.0040233851
656.25	0.0013883723
662.5	0.0012176463
668.75	0.0029909604
675	0.00050644122
681.25	0.0027187212
687.5	0.0021533518
693.75	0.0015764017
700	0.0053316527
706.25	0.00044817424
712.5	0.00053116781
718.75	0.00067442226
725	0.0031751139
731.25	0.0016818349
737.5	0.002617361
743.75	0.0041451552
750	0.0050509161
756.25	0.00040332248
762.5	0.0029823043
768.75	0.0010138989
775	0.00087294418
781.25	0.0024000122
787.5	0.0036512443
793.75	0.0045107007
800	0.00095081019
806.25	0.0027052946
812.5	0.00036383338
818.75	0.00089745203
825	0.0031499299
831.25	0.0030018764
837.5	0.0072039346
843.75	0.0016456446
850	0.00073777781
856.25	0.0010401656
862.5	0.0030263801
868.75	0.0053983334
875	0.012178808
881.25	0.002951421
887.5	0.0030085047
893.75	0.0015630748
900	0.0019269628
906.25	0.0027360412
912.5	0.001329582
918.75	0.0033011197
925	0.0019495448
931.25	0.0035761498
937.5	0.00287754
943.75	0.0023722534
950	0.0018918775
956.25	0.00078190694
962.5	0.001873697
968.75	0.0018637487
975	0.0013786828
981.25	0.0016783041
987.5	0.0026839187
993.75	0.0040217714
1000	0.0052806895
1006.25	0.0036834429
1012.5	0.0043684
1018.75	0.0033865671
1025	0.0054063387
1031.25	0.002465052
1037.5	0.0023422084
1043.75	0.0014437976
1050	0.0025953254
1056.25	0.0046415718
1062.5	0.0017085941
1068.75	0.0039837648
1075	0.0041770175
1081.25	0.0058600597
1087.5	0.0045628818
1093.75	0.0019418433
1100	0.0085700327
1106.25	0.0037286138
1112.5	0.0025353484
1118.75	0.0068693889
1125	0.0041613339
1131.25	0.0031103393
1137.5	0.0015219428
1143.75	0.0038142529
1150	0.0013165721
1156.25	0.0030990377
1162.5	0.00071840018
1168.75	0.0048312114
1175	0.0047662419
1181.25	0.0066492731
1187.5	0.0021726999
1193.75	0.00091507251
1200	0.0019652049
1206.25	0.0026357731
1212.5	0.0040201767
1218.75	0.0038781445
1225	0.0012873306
1231.25	0.0034947814
1237.5	0.0036150878
1243.75	0.0034136048
1250	0.0019985546
1256.25	0.0078750289
1262.5	0.0052793526
1268.75	0.0023274522
1275	0.0014417067
1281.25	0.00021098323
1287.5	0.0010384277
1293.75	0.0027038216
1300	0.0017667125
1306.25	0.0025544865
1312.5	0.0055509921
1318.75	0.0013311307
1325	0.00073173081
1331.25	0.00025365491
1337.5	0.00064906064
1343.75	0.0012994349
1350	0.00033620066
1356.25	0.0026187325
1362.5	0.0012541658
1368.75	0.00059907991
1375	0.00071745336
1381.25	0.0019755313
1387.5	0.00068616517
1393.75	0.00060293326
1400	0.001203163
1406.25	0.00097699087
1412.5	0.0009931765
1418.75	0.0025636288
1425	0.0002569201
1431.25	0.00089384275
1437.5	0.0025633786
1443.75	0.00034588792
1450	0.0029924933
1456.25	0.00045249728
1462.5	0.00038013554
1468.75	0.0010236868
1475	0.0017121157
1481.25	0.0011646275
1487.5	0.001858502
1493.75	0.0029151765
1500	0.0007254845
1506.25	0.0012988934
1512.5	0.0015169126
1518.75	0.00034137904
1525	0.0010271123
1531.25	0.0013790047
1537.5	0.00044770692
1543.75	0.0010218072
1550	0.00097102555
1556.25	0.00035632403
1562.5	0.00095228635
1568.75	0.0003332511
1575	0.0025625326
1581.25	0.0013222009
1587.5	0.0011758187
1593.75	0.0019380941
1600	0.0017167378
1606.25	0.0010507596
1612.5	0.0015259994
1618.75	0.00072383389
1625	0.00081656903
1631.25	0.00083723572
1637.5	0.00099311188
1643.75	0.00080837317
1650	0.00036914535
1656.25	0.00097743786
1662.5	0.00024218334
1668.75	0.00019576404
1675	0.00089030463
1681.25	0.0010770358
1687.5	0.00018700092
1693.75	0.00052094754
1700	0.0015113143
1706.25	0.0005633537
1712.5	0.00012382911
1718.75	0.0001508157
1725	0.00035699034
1731.25	0.00036922653
1737.5	0.00014104959
1743.75	0.00038050886
1750	0.00053708486
1756.25	0.00060980021
1762.5	0.00033847466
1768.75	0.00090291345
1775	0.00024104242
1781.25	0.00050209128
1787.5	0.00043858212
1793.75	0.00075215728
1800	0.00089462023
1806.25	0.00086601313
1812.5	0.00060075645
1818.75	0.00042402084
1825	0.00035011889
1831.25	0.00031476355
1837.5	0.00024946576
1843.75	0.00036840805
1850	2.2878938E-5
1856.25	0.00015210203
1862.5	0.00068122194
1868.75	0.000605996
1875	0.00039785988
1881.25	0.0004595309
1887.5	0.0014485391
1893.75	0.00074478215
1900	0.00023612633
1906.25	8.7539531E-5
1912.5	0.00081210269
1918.75	0.00061144908
1925	0.00072074568
1931.25	0.0009694482
1937.5	0.00069692298
1943.75	0.00051063437
1950	0.00063131839
1956.25	0.00038056125
1962.5	0.00032292964
1968.75	0.0012267125
1975	0.0013868885
1981.25	0.00055187768
1987.5	0.00063523185
1993.75	0.00042853496
2000	0.00068755777
2006.25	0.00025238326
2012.5	0.00014030231
2018.75	0.00049559021
2025	0.00126766
2031.25	0.00021337041
2037.5	0.0001076659
2043.75	0.00044758331
2050	0.00019372564
2056.25	0.00081743228
2062.5	0.00096061432
2068.75	0.00019146423
2075	0.0018250968
2081.25	0.0016584732
2087.5	0.00079348616
2093.75	0.0009100733
2100	0.00030316238
2106.25	0.00144571
2112.5	0.001411269
2118.75	0.00091679516
2125	0.00045460884
2131.25	0.0010169126
2137.5	0.00014865246
2143.75	0.0012922574
2150	0.00066293926
2156.25	0.0012195644
2162.5	0.00025159889
2168.75	0.0052662344
2175	0.0011924255
2181.25	0.00030828094
2187.5	0.00025465168
2193.75	0.00050831686
2200	0.0003503642
2206.25	0.0005618021
2212.5	0.00054570974
2218.75	0.0027464477
2225	0.00062302513
2231.25	0.0005457085
2237.5	0.0012952895
2243.75	0.001012094
2250	0.00078248471
2256.25	0.00056697345
2262.5	0.00078438958
2268.75	0.00068452433
2275	0.0004323919
2281.25	0.0015178286
2287.5	0.00058763031
2293.75	0.00038192656
2300	0.0010180165
2306.25	0.00026001662
2312.5	0.0010229133
2318.75	0.0011824261
2325	0.0012405894
2331.25	0.0014663762
2337.5	0.00043820241
2343.75	0.0015310698
2350	0.0021733155
2356.25	0.00077987564
2362.5	0.0008842248
2368.75	0.0016166009
2375	0.0021148315
2381.25	0.002878938
2387.5	0.0010301205
2393.75	0.00096280522
2400	0.00026593325
2406.25	0.00032879081
2412.5	0.0010263239
2418.75	0.00087655417
2425	0.0013596389
2431.25	0.0010312446
2437.5	0.00011855939
2443.75	0.00042374691
2450	0.0009990932
2456.25	0.0011920776
2462.5	0.00061310067
2468.75	0.0012395822
2475	0.0014026385
2481.25	0.00087070346
2487.5	0.0022797538
2493.75	0.0013020344
2500	0.0023125576
2506.25	0.0016833724
2512.5	0.0017165471
2518.75	0.0065103595
2525	0.00034927526
2531.25	0.0016555621
2537.5	0.0009927945
2543.75	0.0008671164
2550	0.0011367437
2556.25	0.0010354943
2562.5	0.00098511345
2568.75	0.001330168
2575	0.00038852099
2581.25	0.00027995302
2587.5	0.00036672721
2593.75	0.0018288827
2600	0.00039064282
2606.25	0.0011206524
2612.5	0.0017480322
2618.75	0.00017150039
2625	0.00077208739
2631.25	0.0012530236
2637.5	0.00092405871
2643.75	0.0010933099
2650	0.0012032095
2656.25	0.00064858599
2662.5	0.00056086618
2668.75	0.00096327064
2675	0.0038738205
2681.25	0.00029372787
2687.5	0.00090808399
2693.75	0.001253247
2700	0.0026646233
2706.25	0.0013816252
2712.5	0.0005175706
2718.75	0.00047318493
2725	0.00065225632
2731.25	0.0015322123
2737.5	0.0011954035
2743.75	0.00062981924
2750	0.00093987018
2756.25	0.0010722941
2762.5	0.00083172419
2768.75	0.00063304678
2775	0.0015983175
2781.25	0.0018009925
2787.5	0.0023836097
2793.75	0.0019555786
2800	0.00030685506
2806.25	0.00087239446
2812.5	0.00072300796
2818.75	0.0007369138
2825	0.0009535571
2831.25	0.0014998428
2837.5	0.0011463091
2843.75	0.00047324808
2850	0.0004145438
2856.25	0.00084866612
2862.5	0.00023547457
2868.75	0.00089243823
2875	0.0013237895
2881.25	0.00043727522
2887.5	0.00079353368
2893.75	0.00041803958
2900	0.00058593555
2906.25	0.00084753819
2912.5	0.00092031529
2918.75	0.0014886799
2925	0.00068615705
2931.25	0.00025469389
2937.5	0.00015551569
2943.75	0.0005198821
2950	0.00044523615
2956.25	0.0012151831
2962.5	0.00059298461
2968.75	0.00070134426
2975	0.00093820395
2981.25	0.0022745726
2987.5	0.0013735058
2993.75	0.0013093438
3000	0.00041815008
3006.25	0.0015832893
3012.5	0.00042992669
3018.75	0.00066918931
3025	0.0004513572
3031.25	0.00030240927
3037.5	0.00025745692
3043.75	0.00031632465
3050	0.00078470073
3056.25	0.00022752172
3062.5	0.00039572518
3068.75	0.0016382937
3075	0.00034096285
3081.25	0.00048126505
3087.5	0.00041121291
3093.75	0.00043494618
3100	0.0012163457
3106.25	0.00049319673
3112.5	0.00095293488
3118.75	0.00032569278
3125	0.00048767012
3131.25	0.00062933751
3137.5	0.00032886704
3143.75	0.00099288861
3150	6.2017433E-5
3156.25	0.0010745212
3162.5	0.00026482025
3168.75	0.0001179921
3175	0.00058255053
3181.25	0.00029668267
3187.5	0.00045103491
3193.75	0.00026454261
3200	0.00049224063
3206.25	0.00036132535
3212.5	0.00056615684
3218.75	0.0005213991
3225	0.00029445283
3231.25	0.00088716801
3237.5	0.00053681031
3243.75	0.00042064234
3250	0.00072052489
3256.25	6.4736477E-5
3262.5	0.00068366399
3268.75	0.00044884906
3275	0.00059039102
3281.25	0.00020338132
3287.5	0.00058475611
3293.75	0.00039254075
3300	0.00033564797
3306.25	0.00032445253
3312.5	0.00010153141
3318.75	0.00020577352
3325	0.00036496798
3331.25	0.00025310188
3337.5	0.00022922685
3343.75	0.00037428903
3350	0.00031754314
3356.25	0.0005385024
3362.5	0.00026404303
3368.75	0.00058468093
3375	0.00038301567
3381.25	0.00049544456
3387.5	0.00028991726
3393.75	0.00067388588
3400	0.00037165465
3406.25	0.00040156499
3412.5	0.00033339288
3418.75	0.00054960705
3425	0.00025143528
3431.25	0.00013813333
3437.5	0.00036312816
3443.75	0.00061072707
3450	0.00051837804
3456.25	0.00041521427
3462.5	0.00036996788
3468.75	0.00026786893
3475	0.00052189034
3481.25	0.00022201287
3487.5	0.00027222847
3493.75	0.00024367091
3500	0.00029637552
3506.25	0.00018670795
3512.5	0.00040917505
3518.75	0.00034572257
3525	0.00020103841
3531.25	0.00046917712
3537.5	0.00047803948
3543.75	0.0002322301
3550	0.00071534353
3556.25	0.00026637724
3562.5	0.00038021149
3568.75	0.0004321386
3575	0.00027044198
3581.25	0.00011758821
3587.5	0.00070769175
3593.75	0.00026278839
3600	0.00048069021
3606.25	0.00021589743
3612.5	0.00024213838
3618.75	0.00021988305
3625	0.00019043724
3631.25	0.00037866143
3637.5	5.1028619E-5
3643.75	0.00064172254
3650	0.00036492551
3656.25	0.00044602015
3662.5	0.00038689416
3668.75	0.00034284592
3675	0.00026835112
3681.25	0.00035743135
3687.5	0.00026585319
3693.75	0.00026386834
3700	0.00024140055
3706.25	0.00021864045
3712.5	0.00016251622
3718.75	0.00020157736
3725	0.0001262976
3731.25	0.00015092269
3737.5	0.00036008313
3743.75	0.00030050481
3750	0.00013285077
3756.25	0.00035425247
3762.5	0.00030040668
3768.75	0.00036411478
3775	0.00022560466
3781.25	0.00020125994
3787.5	0.00030832658
3793.75	0.00018875961
3800	0.00035751693
3806.25	0.00035630823
3812.5	0.00027253049
3818.75	0.0001184924
3825	0.00039227805
3831.25	0.00045547067
3837.5	0.00031293989
3843.75	0.00019624227
3850	0.00024696528
3856.25	0.00021299917
3862.5	9.5379763E-5
3868.75	0.00020166759
3875	0.00027939549
3881.25	0.00031380495
3887.5	0.00011444988
3893.75	0.00029011607
3900	0.00025748565
3906.25	0.00019351404
3912.5	0.00020365973
3918.75	0.00013420006
3925	0.00031215067
3931.25	0.00017639491
3937.5	0.0002051551
3943.75	0.00054344374
3950	0.00010468216
3956.25	0.00010839446
3962.5	0.00021725087
3968.75	0.00014630935
3975	0.0003691931
3981.25	0.00057025723
3987.5	9.6579828E-5
3993.75	0.00020838143
4000	0.00044670983
4006.25	0.00029889256
4012.5	0.00046583581
4018.75	0.00011804334
4025	0.00022700687
4031.25	0.00021942359
4037.5	0.00034560049
4043.75	0.00011391559
4050	0.00012204913
4056.25	0.00023153414
4062.5	8.0691028E-5
4068.75	0.00041730556
4075	0.00039079834
4081.25	0.00011405282
4087.5	0.00019347421
4093.75	0.00011421582
4100	0.00015792362
4106.25	0.00023789888
4112.5	0.00019971425
4118.75	0.00021869925
4125	0.00030152916
4131.25	0.00032454697
4137.5	0.00019139075
4143.75	0.00041499758
4150	3.4426566E-5
4156.25	0.00025777679
4162.5	7.5411763E-5
4168.75	0.00028249354
4175	9.6093896E-5
4181.25	0.00019645932
4187.5	0.00025637054
4193.75	9.8879472E-5
4200	0.00022312606
4206.25	7.9576901E-5
4212.5	8.7958826E-5
4218.75	0.00023929784
4225	0.0001688056
4231.25	0.00010569196
4237.5	0.00013428909
4243.75	0.00023357253
4250	0.00028541626
4256.25	0.00010666801
4262.5	0.00016145181
4268.75	0.0002489914
4275	6.7906522E-5
4281.25	0.00020095096
4287.5	8.1793939E-5
4293.75	0.00011033404
4300	0.0002182312
4306.25	0.00014158412
4312.5	5.3203705E-5
4318.75	0.00012783772
4325	0.00020571506
4331.25	0.00022706658
4337.5	8.0685113E-5
4343.75	0.0001888798
4350	0.00030700522
4356.25	8.7940188E-5
4362.5	0.0001663804
4368.75	0.00028334669
4375	0.0002455226
4381.25	0.00010969296
4387.5	0.00010883204
4393.75	0.00021839781
4400	0.00012720278
4406.25	0.00027702848
4412.5	0.00018644074
4418.75	4.6072568E-5
4425	8.7315084E-5
4431.25	0.00025014243
4437.5	2.3038319E-5
4443.75	0.0001729094
4450	0.00013251568
4456.25	2.1961797E-5
4462.5	0.00023349725
4468.75	0.00017161446
4475	7.9918296E-5
4481.25	0.00017580275
4487.5	0.00021559036
4493.75	0.00010564478
4500	8.0968427E-5
4506.25	9.7668202E-5
4512.5	7.2402988E-5
4518.75	0.00019268948
4525	0.00020338778
4531.25	0.00024610627
4537.5	0.000209
4543.75	0.00036828733
4550	0.00024231801
4556.25	0.00025207801
4562.5	0.00019042295
4568.75	4.1439081E-5
4575	0.00013908333
4581.25	8.6963314E-5
4587.5	0.00029134566
4593.75	0.00011486818
4600	0.00017063537
4606.25	0.00014581394
4612.5	0.00020912615
4618.75	0.00014617478
4625	0.00037535328
4631.25	0.00033297125
4637.5	0.00014811204
4643.75	0.0002686788
4650	0.00017759225
4656.25	0.0003102522
4662.5	0.00011165847
4668.75	0.00013669629
4675	6.3978805E-5
4681.25	0.0003011016
4687.5	0.00027939066
4693.75	0.00011138137
4700	0.00016668157
4706.25	0.00016507016
4712.5	0.00011576657
4718.75	5.0177472E-5
4725	0.00020092071
4731.25	0.00018111095
4737.5	0.00019759422
4743.75	0.00030827787
4750	0.00017532548
4756.25	7.6807429E-5
4762.5	1.887743E-5
4768.75	0.00021689169
4775	1.8594767E-5
4781.25	4.5582077E-5
4787.5	8.9876443E-5
4793.75	0.00015016117
4800	0.00020702522
4806.25	0.00016392531
4812.5	9.6464137E-5
4818.75	1.9618467E-5
4825	0.00015429095
4831.25	0.00012870656
4837.5	7.3983211E-5
4843.75	8.3733674E-5
4850	0.00026693908
4856.25	0.00024581135
4862.5	0.00024938523
4868.75	7.5734214E-5
4875	0.00010525954
4881.25	0.00030377489
4887.5	4.1121397E-5
4893.75	0.00043292261
4900	0.00013209626
4906.25	4.6107036E-5
4912.5	0.00016797593
4918.75	0.00042403211
4925	0.00013369198
4931.25	6.2226443E-5
4937.5	0.00024695583
4943.75	0.00034095469
4950	0.00021236795
4956.25	0.00016866396
4962.5	0.00014594893
4968.75	0.00023078563
4975	0.00013921668
4981.25	0.00016971502
4987.5	0.00013133684
4993.75	0.00024537412
5000	0.00010672946
5006.25	0.00014270314
5012.5	0.00021455253
5018.75	0.00018898421
5025	0.00013475816
5031.25	0.00029907663
5037.5	0.00030110207
5043.75	9.7433425E-5
5050	0.00023174899
5056.25	0.00015796295
5062.5	0.00028624474
5068.75	0.00017346101
5075	0.00025824456
5081.25	0.00014385858
5087.5	0.00017074523
5093.75	0.00017485028
5100	0.00039052067
5106.25	0.00014859393
5112.5	9.3668914E-5
5118.75	0.00030117517
5125	0.00011772507
5131.25	0.00020685968
5137.5	0.00011010806
5143.75	0.00012614682
5150	0.00016269046
5156.25	0.00034803885
5162.5	0.00011671615
5168.75	0.00025590666
5175	0.00033285891
5181.25	0.00015022562
5187.5	0.0001183441
5193.75	0.00012031939
5200	0.0001158224
5206.25	0.0001182212
5212.5	0.00017288112
5218.75	6.0131128E-5
5225	0.00021725166
5231.25	0.00045049466
5237.5	0.00017719726
5243.75	7.5484724E-5
5250	0.00047647042
5256.25	0.0002937905
5262.5	0.00040034113
5268.75	0.00021797227
5275	0.00010388746
5281.25	0.00021916999
5287.5	0.00019745417
5293.75	7.6363464E-5
5300	4.6285124E-5
5306.25	0.0001985038
5312.5	0.00019845829
5318.75	0.00015238155
5325	0.00021263058
5331.25	8.7423041E-5
5337.5	0.00030732349
5343.75	0.00014812298
5350	0.00014891991
5356.25	0.00031767449
5362.5	0.00013019419
5368.75	0.00034715563
5375	0.00020495548
5381.25	0.00010461004
5387.5	0.00023041858
5393.75	0.00053139551
5400	0.0004602053
5406.25	0.00034050123
5412.5	0.00028164208
5418.75	0.00023947125
5425	0.00025895769
5431.25	0.00021789553
5437.5	0.00014949427
5443.75	0.00034694132
5450	0.00025315916
5456.25	0.00013379614
5462.5	0.00040835572
5468.75	0.00023087891
5475	0.00021531472
5481.25	0.00062549934
5487.5	0.00019158026
5493.75	0.00013375376
5500	0.0001941834
5506.25	0.00049560485
5512.5	0.00038297066
5518.75	0.0002302882
5525	8.4645885E-5
5531.25	0.00014813926
5537.5	0.00017823507
5543.75	9.2886592E-5
5550	0.00020738538
5556.25	0.00029313432
5562.5	8.5581006E-5
5568.75	0.00014940215
5575	0.00034418206
5581.25	0.00020509025
5587.5	0.00038029028
5593.75	0.00016164533
5600	3.0084704E-5
5606.25	0.00028422569
5612.5	6.3913159E-5
5618.75	0.00030387861
5625	0.00018336649
5631.25	0.00019792679
5637.5	0.00026291494
5643.75	0.00027260738
5650	0.00036126036
5656.25	4.6964776E-5
5662.5	0.00017507099
5668.75	0.00035807072
5675	0.00024632676
5681.25	0.00041391686
5687.5	0.00039077011
5693.75	0.00032908096
5700	0.00023750421
5706.25	0.00017599104
5712.5	0.00025434766
5718.75	0.0001766438
5725	0.00066439883
5731.25	0.00019796728
5737.5	0.00027282812
5743.75	0.00019340944
5750	0.00026801365
5756.25	0.0001537718
5762.5	3.003192E-5
5768.75	0.00040310481
5775	0.00016411566
5781.25	0.00021338715
5787.5	7.5616367E-5
5793.75	0.00049776672
5800	0.00048390829
5806.25	0.00033709854
5812.5	0.00030090157
5818.75	0.00062093131
5825	0.00037834155
5831.25	0.00053194778
5837.5	1.9109473E-5
5843.75	0.00012767528
5850	0.00022702881
5856.25	0.00048782279
5862.5	0.00021562905
5868.75	0.00014286419
5875	0.00017165909
5881.25	0.00043836672
5887.5	0.00027426436
5893.75	0.00056205832
5900	0.00010698425
5906.25	0.00054745342
5912.5	0.00034208971
5918.75	0.0002528977
5925	0.00062916142
5931.25	0.00070410446
5937.5	0.00053095929
5943.75	0.00085108672
5950	0.00039162642
5956.25	0.00051475518
5962.5	0.00067425127
5968.75	0.0013507033
5975	0.0011160263
5981.25	0.0015362031
5987.5	0.0024495321
5993.75	0.0079610202
6000	0.0047980422
6006.25	0.0023051
6012.5	0.001144761
6018.75	0.0011400714
6025	0.00085376167
6031.25	0.00062983051
6037.5	0.00041535135
6043.75	0.00056332286
6050	0.00041230759
6056.25	0.00033663071
6062.5	0.0006680343
6068.75	0.00053844779
6075	0.00019470691
6081.25	0.00027392904
6087.5	6.1285706E-5
6093.75	0.0002538862
6100	0.00056296391
6106.25	0.00020457548
6112.5	0.00017070593
6118.75	0.00018655771
6125	0.00037744127
6131.25	0.00052415377
6137.5	0.00046501325
6143.75	0.0002869705
6150	0.00065994664
6156.25	0.00039658123
6162.5	0.0002905701
6168.75	0.00019611909
6175	0.00036405952
6181.25	0.00052061775
6187.5	0.00054028659
6193.75	0.00024365264
6200	0.00021481332
6206.25	0.0004657928
6212.5	0.00041785304
6218.75	0.0005830483
6225	0.00062307006
6231.25	0.00026828866
6237.5	0.00043547875
6243.75	7.0065724E-5
6250	0.00034372215
6256.25	0.00029754141
6262.5	0.00034874363
6268.75	0.00051346819
6275	0.000355194
6281.25	0.00032526676
6287.5	0.00064012194
6293.75	0.00046070663
6300	0.00027733112
6306.25	0.00014720014
6312.5	0.0010762775
6318.75	7.5679189E-5
6325	0.000159438
6331.25	0.00032642815
6337.5	0.00070285574
6343.75	0.00018855242
6350	0.0003395542
6356.25	7.6207748E-5
6362.5	0.00068127282
6368.75	0.00065677795
6375	0.00090633653
6381.25	9.816178E-5
6387.5	0.00045490793
6393.75	0.00018055105
6400	7.733873E-5
6406.25	0.00060500871
6412.5	0.0008150548
6418.75	0.00039328997
6425	0.00031029175
6431.25	0.00013720298
6437.5	0.00011802835
6443.75	0.00010792595
6450	0.00089252918
6456.25	0.00065961562
6462.5	0.00046556568
6468.75	0.00060485324
6475	0.00015535686
6481.25	0.00022973272
6487.5	0.00046369015
6493.75	0.00063771859
6500	5.1734552E-5
6506.25	0.00048326508
6512.5	0.00076494838
6518.75	0.00054407337
6525	4.2217328E-5
6531.25	0.00037584917
6537.5	0.00033490756
6543.75	0.00046255711
6550	0.00031407114
6556.25	0.00081170663
6562.5	0.00068058901
6568.75	0.00027595133
6575	0.00043760786
6581.25	0.00037924068
6587.5	0.000423065
6593.75	0.00044388159
6600	0.00033499848
6606.25	0.00023153137
6612.5	0.00074278082
6618.75	0.00022425441
6625	0.00070869332
6631.25	0.00049067421
6637.5	0.00048257189
6643.75	0.00013010925
6650	0.00026473359
6656.25	0.00030011609
6662.5	0.00052893827
6668.75	0.00019281897
6675	0.00021508123
6681.25	0.00011461186
6687.5	0.00050705293
6693.75	0.00019317324
6700	0.00020773208
6706.25	0.00045285256
6712.5	0.0001278846
6718.75	0.00036001835
6725	0.00047661693
6731.25	0.00066073151
6737.5	0.00019591327
6743.75	0.00085436749
6750	0.00037709094
6756.25	0.00064574768
6762.5	0.00030698807
6768.75	0.0011810316
6775	0.00029924971
6781.25	0.00025611124
6787.5	4.7703698E-5
6793.75	0.00049583812
6800	0.0011321087
6806.25	0.00023345453
6812.5	0.00026150973
6818.75	0.00041256178
6825	0.00026682942
6831.25	0.00040969975
6837.5	0.00044125424
6843.75	0.00055573911
6850	0.00045694728
6856.25	0.00030092362
6862.5	0.00064305314
6868.75	0.00052569366
6875	0.00050389958
6881.25	0.00072639126
6887.5	0.00069249992
6893.75	0.00052874762
6900	0.00043412454
6906.25	0.00018050544
6912.5	0.00051337271
6918.75	0.00038582131
6925	0.00026045655
6931.25	0.00049957517
6937.5	0.00073264548
6943.75	0.00041265202
6950	0.00036208806
6956.25	0.00044571988
6962.5	0.00055978426
6968.75	0.0006825727
6975	0.000111151
6981.25	0.00054962645
6987.5	0.00022910949
6993.75	0.00022300987
7000	0.00034913189
7006.25	0.00029648338
7012.5	0.00031193252
7018.75	0.0004936552
7025	0.00080756265
7031.25	0.00044222603
7037.5	0.00065550135
7043.75	0.00023852866
7050	0.00020229795
7056.25	0.00085482556
7062.5	0.00046615752
7068.75	0.00025058768
7075	0.0001739386
7081.25	0.0004063682
7087.5	0.00015015039
7093.75	0.00024272346
7100	0.00062826316
7106.25	0.00027186036
7112.5	0.00071162727
7118.75	0.00058338291
7125	0.0010369215
7131.25	0.00016919876
7137.5	0.00052925057
7143.75	0.00044852468
7150	0.00063977675
7156.25	0.00037163088
7162.5	0.00023208863
7168.75	0.00072523656
7175	0.00048436336
7181.25	0.00013410635
7187.5	0.00062376407
7193.75	0.00077908174
7200	0.00043007199
7206.25	0.00071934825
7212.5	0.00058303689
7218.75	0.00059546438
7225	0.00012803102
7231.25	0.00045926526
7237.5	0.00028546963
7243.75	0.00045811756
7250	0.00076705257
7256.25	7.9400142E-5
7262.5	8.1637171E-5
7268.75	0.00045005133
7275	0.00044161082
7281.25	0.00014909607
7287.5	0.00047032911
7293.75	0.00057452981
7300	0.0002220157
7306.25	0.00028670554
7312.5	0.00026644716
7318.75	0.00058532046
7325	0.00016516853
7331.25	0.0007661946
7337.5	0.00079694124
7343.75	0.00063294072
7350	0.00061470541
7356.25	0.0003677588
7362.5	0.00017880304
7368.75	0.00050556274
7375	0.00054932888
7381.25	0.00075851904
7387.5	0.00018416456
7393.75	9.8012191E-5
7400	0.00037994047
7406.25	0.00016780745
7412.5	0.00025733147
7418.75	0.00017228643
7425	0.0001128128
7431.25	0.00022076362
7437.5	0.00061012342
7443.75	0.00034959073
7450	0.00047337279
7456.25	0.00040807857
7462.5	0.00068336097
7468.75	0.000446544
7475	0.0010747705
7481.25	0.00026984286
7487.5	0.00061665762
7493.75	0.00073591349
7500	0.00029618366
7506.25	0.00053837037
7512.5	0.00026834442
7518.75	4.5433401E-5
7525	0.00018785695
7531.25	0.00038526321
7537.5	0.00031715706
7543.75	0.0010548716
7550	0.00010404611
7556.25	0.00026048023
7562.5	9.4667763E-5
7568.75	0.00033295593
7575	0.0002212633
7581.25	0.00054266402
7587.5	0.00071162025
7593.75	1.4841969E-5
7600	3.0304024E-5
7606.25	0.00066324556
7612.5	0.00070151657
7618.75	0.00064815884
7625	0.00052687637
7631.25	0.00040505525
7637.5	0.00079699192
7643.75	0.00027602786
7650	0.00015259673
7656.25	0.00050418755
7662.5	0.00027166745
7668.75	0.0003315248
7675	0.00053061158
7681.25	0.00047935037
7687.5	0.00024885775
7693.75	0.00032740897
7700	0.00042276703
7706.25	0.00037000069
7712.5	0.00049895434
7718.75	0.00020696361
7725	0.00025899319
7731.25	0.00034966221
7737.5	0.0003064389
7743.75	0.00028231634
7750	0.00021431156
7756.25	0.00025325863
7762.5	0.00026870629
7768.75	0.00040367906
7775	0.00036282766
7781.25	0.0003184567
7787.5	1.5707971E-5
7793.75	0.00020951971
7800	0.0002216609
7806.25	0.00029307375
7812.5	1.6817481E-5
7818.75	0.0006138985
7825	0.00035630434
7831.25	0.00018143176
7837.5	0.00026895303
7843.75	0.000239536
7850	0.00020281041
7856.25	0.00021383192
7862.5	0.00025333432
7868.75	0.0004816035
7875	0.00066338749
7881.25	0.00043970052
7887.5	0.00022776927
7893.75	0.00018792451
7900	0.00021385073
7906.25	0.00030738617
7912.5	0.00017278115
7918.75	0.00016460046
7925	0.00017876122
7931.25	0.00063054076
7937.5	0.00017611182
7943.75	0.00039490027
7950	0.00035822118
7956.25	0.00034999596
7962.5	0.00041406794
7968.75	0.00054342106
7975	0.00024236409
7981.25	0.00029472068
7987.5	0.00052735511
7993.75	0.00037493474
8000	0.00031087112
8006.25	5.7388771E-5
8012.5	0.0005282781
8018.75	0.00019258949
8025	0.00017629499
8031.25	0.00024655452
8037.5	0.00031642107
8043.75	0.00023125846
8050	0.00013917709
8056.25	0.00017813541
8062.5	0.00046431152
8068.75	0.00044451768
8075	0.00034655292
8081.25	0.00023236965
8087.5	0.00041067528
8093.75	0.0004560105
8100	0.00031688734
8106.25	0.00021124767
8112.5	0.00036689146
8118.75	0.00031636112
8125	0.00047868356
8131.25	0.0002155571
8137.5	0.00033516055
8143.75	0.00014456516
8150	0.00042098784
8156.25	9.561333E-5
8162.5	0.00017088798
8168.75	0.00040268972
8175	0.00020029256
8181.25	0.0001611237
8187.5	0.00024007195
8193.75	0.00026614711
8200	0.00043358126
8206.25	0.00011777995
8212.5	0.00035970349
8218.75	0.00014327614
8225	0.0003275798
8231.25	0.00018393285
8237.5	0.0003976017
8243.75	0.0004052907
8250	0.00031984508
8256.25	0.00020541052
8262.5	0.00041543122
8268.75	0.00032922054
8275	0.00021154291
8281.25	0.00022018067
8287.5	0.00026720677
8293.75	0.00032652507
8300	0.00036130762
8306.25	0.00020074064
8312.5	0.00018788984
8318.75	0.00031239395
8325	0.00015077914
8331.25	0.00016175587
8337.5	2.0666877E-5
8343.75	0.00066735038
8350	0.00023595149
8356.25	0.0001345991
8362.5	0.0001246496
8368.75	0.00022283869
8375	0.00033164507
8381.25	0.00018275942
8387.5	0.00038197231
8393.75	0.00022734709
8400	0.0002062352
8406.25	0.00022048086
8412.5	4.0681741E-6
8418.75	0.0001215409
8425	0.00014476634
8431.25	0.00028075525
8437.5	0.00014995709
8443.75	0.00029682329
8450	0.00012943047
8456.25	0.0001921176
8462.5	0.00021426591
8468.75	0.00027828935
8475	0.00021814998
8481.25	0.00043710921
8487.5	5.5966448E-5
8493.75	0.00020217615
8500	0.00022336085
8506.25	0.00010254783
8512.5	0.00033186316
8518.75	0.00045899958
8525	0.00033233056
8531.25	0.00024971079
8537.5	0.00019262275
8543.75	0.00027397955
8550	0.00014996155
8556.25	0.00043025713
8562.5	6.9482378E-5
8568.75	0.00019120583
8575	0.00033940087
8581.25	0.00033755128
8587.5	0.00024988925
8593.75	9.5816268E-5
8600	0.00011798749
8606.25	7.3573934E-5
8612.5	0.00035073277
8618.75	4.9704503E-5
8625	0.0001191027
8631.25	0.00019611358
8637.5	6.8005301E-5
8643.75	0.00021338878
8650	0.00018044046
8656.25	0.00033840069
8662.5	0.00012547209
8668.75	0.00012646173
8675	0.00026111545
8681.25	0.00031799999
8687.5	0.00012911631
8693.75	0.00011061099
8700	0.00020636724
8706.25	0.00012157017
8712.5	0.00040505895
8718.75	6.614596E-5
8725	0.00010543826
8731.25	0.00026460837
8737.5	0.00022040747
8743.75	0.00025182501
8750	0.00024741731
8756.25	0.00029749244
8762.5	8.1176973E-5
8768.75	0.00032909011
8775	0.00021388711
8781.25	0.00021183932
8787.5	0.00020429079
8793.75	0.00013150168
8800	8.5230965E-5
8806.25	1.1501002E-5
8812.5	4.664622E-5
8818.75	7.7857812E-5
8825	0.00030530488
8831.25	0.00024768971
8837.5	0.00019206453
8843.75	0.0001537439
8850	0.00046054199
8856.25	0.00015652027
8862.5	0.00020714092
8868.75	0.0003272302
8875	0.00036733885
8881.25	0.00011152219
8887.5	0.00019391056
8893.75	0.00045353157
8900	0.00028896319
8906.25	7.7435929E-5
8912.5	3.101463E-5
8918.75	0.00017068757
8925	0.00029277204
8931.25	0.00023146803
8937.5	4.24645E-5
8943.75	0.00027888074
8950	0.0002504386
8956.25	0.0003878689
8962.5	0.0001026029
8968.75	0.00019669017
8975	0.00015212108
8981.25	0.00018423208
8987.5	6.714539E-5
8993.75	7.4217636E-5
9000	2.2417661E-5
9006.25	0.00033871858
9012.5	0.00012029326
9018.75	0.00013940377
9025	0.0002869534
9031.25	0.00015892435
9037.5	1.7775318E-5
9043.75	0.00045794846
9050	0.00023100105
9056.25	0.00017829192
9062.5	0.00016158336
9068.75	4.2202966E-5
9075	0.00016707711
9081.25	9.7832099E-5
9087.5	0.00017863285
9093.75	9.6585994E-6
9100	0.00010414339
9106.25	0.00012773087
9112.5	0.00025938912
9118.75	0.00014304156
9125	8.2693453E-5
9131.25	6.7271457E-5
9137.5	0.00013658534
9143.75	0.00026874706
9150	0.00019023489
9156.25	0.00013824922
9162.5	0.00014606533
9168.75	0.00031768302
9175	0.00018216001
9181.25	3.0881106E-5
9187.5	5.6617637E-5
9193.75	7.8449157E-5
9200	0.00055740386
9206.25	0.00021254567
9212.5	0.00029832826
9218.75	0.00019552617
9225	9.2971077E-5
9231.25	9.2218948E-5
9237.5	0.00016325118
9243.75	0.0003378038
9250	0.00016286625
9256.25	6.1938351E-5
9262.5	0.00011234201
9268.75	6.865658E-5
9275	8.870117E-5
9281.25	0.00016189964
9287.5	0.00027175623
9293.75	0.00013245039
9300	0.00018510376
9306.25	0.00014746968
9312.5	0.0001453708
9318.75	0.00018048289
9325	6.0620108E-5
9331.25	0.00013464881
9337.5	3.899105E-5
9343.75	6.5376165E-5
9350	0.00031450479
9356.25	0.00015077354
9362.5	0.00034236005
9368.75	0.00025231934
9375	0.0001661744
9381.25	0.00010556857
9387.5	0.00016355739
9393.75	0.00024371384
9400	4.8912043E-5
9406.25	0.00016434474
9412.5	4.7854821E-5
9418.75	0.00013232173
9425	3.8032593E-5
9431.25	0.00015435208
9437.5	9.4258376E-5
9443.75	0.00011099212
9450	0.00015400339
9456.25	8.4108381E-5
9462.5	6.1798247E-5
9468.75	0.00010848744
9475	0.00019316153
9481.25	0.00014935188
9487.5	0.00022082323
9493.75	0.00017786625
9500	0.00017363376
9506.25	0.00019332753
9512.5	0.00018519926
9518.75	9.0957454E-5
9525	0.00016109094
9531.25	0.00014597866
9537.5	0.00017729457
9543.75	8.9251056E-5
9550	6.3065842E-5
9556.25	8.2707086E-5
9562.5	0.00017049278
9568.75	0.00010841329
9575	0.00012504871
9581.25	6.9284987E-5
9587.5	0.00013156065
9593.75	0.00022038082
9600	0.00025742149
9606.25	0.00017136929
9612.5	6.0432044E-5
9618.75	4.662195E-5
9625	0.00017390117
9631.25	0.00010195947
9637.5	6.0507442E-5
9643.75	0.00013242777
9650	0.00015799821
9656.25	0.00025496023
9662.5	0.00018599666
9668.75	0.00026632655
9675	0.00030796173
9681.25	0.00017090742
9687.5	5.6319728E-5
9693.75	0.00021052171
9700	0.00022265797
9706.25	0.00021059243
9712.5	2.7258762E-5
9718.75	0.00020274522
9725	0.00013943364
9731.25	0.00016767865
9737.5	5.635145E-5
9743.75	2.3882711E-5
9750	2.4026663E-5
9756.25	0.00012861227
9762.5	0.00019967632
9768.75	7.7455041E-5
9775	6.6140199E-5
9781.25	5.2580303E-5
9787.5	8.2784417E-5
9793.75	0.00025132045
9800	9.769464E-5
9806.25	0.0002281232
9812.5	0.00011556954
9818.75	0.00014552662
9825	0.00010313456
9831.25	0.00013822557
9837.5	9.3951234E-5
9843.75	0.00014803291
9850	0.00036929451
9856.25	9.0944315E-5
9862.5	0.00019370758
9868.75	0.00016186022
9875	0.00010478269
9881.25	0.00027094531
9887.5	0.0002319359
9893.75	0.00023665548
9900	0.00012744839
9906.25	5.1919338E-5
9912.5	0.00012552061
9918.75	0.00010691152
9925	0.00010186391
9931.25	0.00014789504
9937.5	0.00010122421
9943.75	0.00018135045
9950	0.00010178731
9956.25	0.00020024537
9962.5	2.9840257E-5
9968.75	8.1524516E-5
9975	2.2307687E-5
9981.25	0.00024989502
9987.5	0.00013801381
9993.75	9.0411938E-5
10000	7.290568E-5
10006.25	0.0001437315
10012.5	0.00022601149
10018.75	2.8650902E-5
10025	0.00020584241
10031.25	8.6203825E-5
10037.5	0.00017930207
10043.75	4.1531666E-5
10050	0.00024326799
10056.25	0.00014124987
10062.5	0.00013937681
10068.75	9.9429657E-5
10075	0.0001294158
10081.25	0.0001788328
10087.5	0.00024279373
10093.75	0.00014905981
10100	0.00011323464
10106.25	0.00012201353
10112.5	8.3485182E-5
10118.75	0.00019311368
10125	0.00012379183
10131.25	0.00012139663
10137.5	0.000199016
10143.75	0.00012688076
10150	8.0318174E-5
10156.25	0.00016703278
10162.5	0.00027710514
10168.75	0.00016996037
10175	0.00010594388
10181.25	8.2169988E-5
10187.5	0.00016286928
10193.75	0.00017582693
10200	0.00019748971
10206.25	0.00013988234
10212.5	9.0233993E-5
10218.75	0.00017086352
10225	0.00012154649
10231.25	6.6860995E-5
10237.5	0.00010006575
10243.75	8.7836545E-5
10250	0.00024459299
10256.25	0.0002499221
10262.5	0.00019449206
10268.75	7.5719175E-5
10275	6.70676E-5
10281.25	0.00010042875
10287.5	7.1590514E-5
10293.75	0.00010999361
10300	8.1826794E-5
10306.25	0.00026096255
10312.5	0.00014206745
10318.75	0.00014593471
10325	9.1284962E-5
10331.25	0.00011331005
10337.5	0.00028453635
10343.75	0.00016914826
10350	6.9143925E-5
10356.25	0.00012597768
10362.5	0.00019812117
10368.75	9.0103483E-5
10375	0.0001146679
10381.25	1.3574914E-5
10387.5	0.00019777294
10393.75	5.4870579E-5
10400	0.00012229098
10406.25	0.00019119915
10412.5	0.00024076143
10418.75	0.00014526531
10425	6.9022383E-5
10431.25	0.0001702555
10437.5	6.2474655E-5
10443.75	6.9791915E-5
10450	0.00020052048
10456.25	9.1871099E-5
10462.5	0.00022210299
10468.75	0.00016647041
10475	0.00015641986
10481.25	0.00017030697
10487.5	0.00016099048
10493.75	0.00011964595
10500	0.00010741516
10506.25	0.0002478264
10512.5	9.7289415E-5
10518.75	0.00015026968
10525	0.00011215064
10531.25	0.00029453109
10537.5	0.00016532092
10543.75	9.7448779E-5
10550	0.00014411851
10556.25	4.556525E-5
10562.5	0.00027445118
10568.75	6.2142395E-5
10575	7.3813149E-5
10581.25	0.00014149328
10587.5	0.00010465464
10593.75	0.0001788926
10600	0.00013977511
10606.25	0.00026868349
10612.5	0.00016973694
10618.75	0.00020246449
10625	0.00016016774
10631.25	0.00011202973
10637.5	0.00011315
10643.75	0.00014327206
10650	0.00011203947
10656.25	0.00010417583
10662.5	0.00019963787
10668.75	0.00027946043
10675	0.0002966027
10681.25	0.00015171098
10687.5	0.00020240687
10693.75	0.00011653183
10700	6.508805E-5
10706.25	0.00013239334
10712.5	0.00023937411
10718.75	0.00023749307
10725	3.4465491E-5
10731.25	0.00023521746
10737.5	0.00012630389
10743.75	0.00010901894
10750	0.00012793982
10756.25	0.00012536978
10762.5	0.00010015035
10768.75	0.00027284167
10775	0.00015620219
10781.25	3.8588932E-5
10787.5	6.8865321E-5
10793.75	0.00016692568
10800	0.00014801991
10806.25	0.00023444779
10812.5	3.6203666E-5
10818.75	6.783016E-5
10825	4.7244667E-5
10831.25	7.1108904E-5
10837.5	7.4585179E-5
10843.75	0.00025974756
10850	5.5496848E-5
10856.25	0.00021283883
10862.5	0.00012511628
10868.75	0.00014961775
10875	0.00017101612
10881.25	0.0001857121
10887.5	2.7518402E-5
10893.75	0.00015748781
10900	0.00022958488
10906.25	8.5816101E-5
10912.5	0.00015477764
10918.75	0.00022549197
10925	9.1722192E-5
10931.25	0.00011572448
10937.5	0.00031328367
10943.75	0.0001451668
10950	0.00016113624
10956.25	0.00013446007
10962.5	0.00018916627
10968.75	0.00019113307
10975	0.00013672786
10981.25	0.00024367927
10987.5	5.4077567E-5
10993.75	0.00018792811
11000	0.00018763085
11006.25	0.00010560131
11012.5	0.00028591044
11018.75	0.00016463031
11025	0.00019162073
11031.25	0.00011623092
11037.5	0.00028330967
11043.75	0.00013674959
11050	0.00018201729
11056.25	4.9494747E-5
11062.5	0.00019595677
11068.75	0.00012852213
11075	0.00015749484
11081.25	0.00014601763
11087.5	0.00020233733
11093.75	0.00019014598
11100	7.5640365E-5
11106.25	0.00018814442
11112.5	0.0001506892
11118.75	5.2953738E-5
11125	0.00014501182
11131.25	0.00030286796
11137.5	0.00014824013
11143.75	9.4487044E-5
11150	0.00027696474
11156.25	5.6554761E-5
11162.5	9.5002379E-5
11168.75	0.00020956841
11175	0.00018842061
11181.25	0.00024633536
11187.5	0.0003061125
11193.75	8.2876386E-5
11200	3.167499E-5
11206.25	3.1827849E-5
11212.5	0.00015055373
11218.75	0.00019944912
11225	1.8668321E-5
11231.25	5.4796457E-5
11237.5	0.00014010888
11243.75	0.00024554973
11250	6.5503384E-5
11256.25	7.1866144E-5
11262.5	0.0001980627
11268.75	0.00013708464
11275	0.00022768402
11281.25	4.3492644E-5
11287.5	0.00026792169
11293.75	0.00034917591
11300	5.0977408E-5
11306.25	9.4160996E-5
11312.5	0.00030749126
11318.75	0.00017288192
11325	8.3936748E-5
11331.25	0.00026166825
11337.5	0.00020896443
11343.75	0.00010895179
11350	0.00016332948
11356.25	0.0003748453
11362.5	0.000137761
11368.75	0.00028905042
11375	0.00036078992
11381.25	6.5981508E-5
11387.5	0.00014188091
11393.75	5.3910671E-5
11400	0.00023971484
11406.25	0.00019678206
11412.5	0.00028693289
11418.75	0.00016012447
11425	3.1173771E-5
11431.25	0.0002257271
11437.5	5.6111579E-5
11443.75	0.00014718216
11450	0.0001260791
11456.25	0.0002178567
11462.5	0.00021159908
11468.75	0.00011136123
11475	0.00011298179
11481.25	0.0001356236
11487.5	2.5827836E-5
11493.75	0.00023036804
11500	0.00023282482
11506.25	4.7727533E-5
11512.5	8.1617845E-5
11518.75	0.0001057938
11525	0.00024034721
11531.25	0.00052291195
11537.5	0.00010605316
11543.75	0.00016496948
11550	0.00020039337
11556.25	0.00019601162
11562.5	0.00020181601
11568.75	0.00025531602
11575	0.00037115834
11581.25	0.0001336953
11587.5	0.00022624847
11593.75	0.00030985471
11600	0.00028770512
11606.25	0.0002072201
11612.5	0.0003506308
11618.75	0.00034864853
11625	0.00016307148
11631.25	0.00025792956
11637.5	0.00029449159
11643.75	0.00026790891
11650	0.00034587968
11656.25	7.2316448E-5
11662.5	0.00032415962
11668.75	0.00032620599
11675	0.00024539897
11681.25	0.00034909775
11687.5	0.00037736961
11693.75	0.00036166944
11700	0.00027163785
11706.25	0.0002834644
11712.5	0.00017128505
11718.75	0.00040907414
11725	0.00048091456
11731.25	0.00028216387
11737.5	0.00034865202
11743.75	0.00030592867
11750	0.00036375194
11756.25	0.00034407625
11762.5	0.00048692331
11768.75	0.0003612037
11775	0.00050083003
11781.25	8.3785538E-5
11787.5	0.0003320634
11793.75	0.00044442628
11800	0.00047920219
11806.25	0.00041530855
11812.5	0.0004594633
11818.75	0.00058815089
11825	0.00045562007
11831.25	0.00067616066
11837.5	0.00048833657
11843.75	0.00038462395
11850	0.00057401518
11856.25	0.00059752396
11862.5	0.000702211
11868.75	0.00044212964
11875	0.00051818103
11881.25	0.00081028436
11887.5	0.00081422551
11893.75	0.00083352085
11900	0.0010395409
11906.25	0.0012012193
11912.5	0.0010949736
11918.75	0.00097612752
11925	0.0013060031
11931.25	0.0013552609
11937.5	0.0015020709
11943.75	0.0016432889
11950	0.0019780335
11956.25	0.0020777836
11962.5	0.0025898804
11968.75	0.0035163784
11975	0.0046740859
11981.25	0.0075664006
11987.5	0.01711997
11993.75	0.060635011
12000	0.010915856
12006.25	0.0059491892
12012.5	0.0041540513
12018.75	0.0032815034
12025	0.0026070561
12031.25	0.0021240487
12037.5	0.0017475467
12043.75	0.0016618794
12050	0.0012913995
12056.25	0.0012249516
12062.5	0.0011871509
12068.75	0.0013543792
12075	0.0010619314
12081.25	0.0010776745
12087.5	0.0010961943
12093.75	0.0008110422
12100	0.00077305054
12106.25	0.00071736117
12112.5	0.0007207126
12118.75	0.00073263592
12125	0.00059901153
12131.25	0.00048823039
12137.5	0.0003028627
12143.75	0.0007160617
12150	0.00067346056
12156.25	0.0007205805
12162.5	0.00052014827
12168.75	0.00035498973
12175	0.00031637448
12181.25	0.00049041329
12187.5	0.0002280899
12193.75	0.00045440734
12200	0.00033046846
12206.25	0.00024871971
12212.5	0.00047929599
12218.75	0.00051855291
12225	0.00038928617
12231.25	0.00025301796
12237.5	0.00062460068
12243.75	0.00042280421
12250	0.00041805227
12256.25	0.00026301298
12262.5	0.0003634526
12268.75	0.00054772577
12275	0.00041135147
12281.25	0.00030985472
12287.5	0.00012782193
12293.75	0.00026705465
12300	0.000303741
12306.25	0.0001474521
12312.5	0.00024277134
12318.75	0.0002723042
12325	0.00018934123
12331.25	0.00035823574
12337.5	0.00027836252
12343.75	0.00031811438
12350	0.00023872081
12356.25	0.00037061243
12362.5	0.00033070108
12368.75	0.00018783137
12375	0.00034041568
12381.25	0.00021219443
12387.5	0.0004595441
12393.75	0.00016414032
12400	0.00021830641
12406.25	0.0002505929
12412.5	0.00015312873
12418.75	0.00029942945
12425	0.00030986936
12431.25	0.00023116792
12437.5	0.0001387819
12443.75	0.00035605088
12450	0.00028640089
12456.25	0.00037143583
12462.5	0.00022582422
12468.75	0.00024099394
[truncated: 38,004 more rows]
