# Supplementary material for: Electrically activated ferroelectric nematic microrobots
Source: Nat Commun. 2024 Aug 20;15:6928. doi: 10.1038/s41467-024-50226-y (PMC11336208; doi:10.1038/s41467-024-50226-y)
Supplement: Supplementary file 11 — Source Data [file 41467_2024_50226_MOESM11_ESM.zip › Figure4/uswp/f06000U060.csv]

ASCII data file created with TiePie Multi Channel software. www.tiepie.com.
2023-09-22 15:15:59 324m
Frequency	FFT1
Hz	V
0	0.015983901
6.25	0.00149535
12.5	0.00064058374
18.75	0.0018288108
25	0.0026039466
31.25	0.0029960711
37.5	0.00085599541
43.75	0.0025491372
50	0.0085572217
56.25	0.001802002
62.5	0.0028116917
68.75	0.0022579368
75	0.0011804697
81.25	0.00059707239
87.5	0.0012150466
93.75	0.0021837631
100	0.0026330456
106.25	0.012837809
112.5	0.01565184
118.75	0.010603414
125	0.0043286713
131.25	0.0015416868
137.5	0.0022177288
143.75	0.0057212475
150	0.0060049253
156.25	0.010155074
162.5	0.0035353403
168.75	0.0036351536
175	0.0012941378
181.25	0.0025336972
187.5	0.0064833729
193.75	0.0083748301
200	0.0021301038
206.25	0.0066226915
212.5	0.0026673856
218.75	0.015939492
225	0.0052790036
231.25	0.011604433
237.5	0.017064981
243.75	0.0037799221
250	0.0093627361
256.25	0.0070627236
262.5	0.007730252
268.75	0.012191174
275	0.025943683
281.25	0.032386923
287.5	0.019327602
293.75	0.020257463
300	0.0074555891
306.25	0.01020022
312.5	0.0094722364
318.75	0.013585841
325	0.011172078
331.25	0.010582312
337.5	0.017308832
343.75	0.01056028
350	0.0073448183
356.25	0.0086606627
362.5	0.006269432
368.75	0.0085487767
375	0.0053057706
381.25	0.0055005917
387.5	0.011374839
393.75	0.011402159
400	0.0038254829
406.25	0.0054038091
412.5	0.0067669198
418.75	0.01176713
425	0.0087272706
431.25	0.031980499
437.5	0.048949757
443.75	0.0089434417
450	0.011175515
456.25	0.0095239919
462.5	0.0066523313
468.75	0.00077671383
475	0.0065380378
481.25	0.0038207918
487.5	0.0034097628
493.75	0.010475677
500	0.0063145278
506.25	0.0056890694
512.5	0.0048048896
518.75	0.0072285602
525	0.0036150573
531.25	0.0031625225
537.5	0.0059713555
543.75	0.0083082826
550	0.0085978987
556.25	0.0033437909
562.5	0.0051059152
568.75	0.0046382417
575	0.004034654
581.25	0.0013727422
587.5	0.0057659626
593.75	0.0050888138
600	0.0041782362
606.25	0.0025226857
612.5	0.0041481863
618.75	0.0015651593
625	0.010439245
631.25	0.0073156363
637.5	0.0027817446
643.75	0.0028779401
650	0.0037421448
656.25	0.0020040993
662.5	0.0041389202
668.75	0.0024479841
675	0.0027349583
681.25	0.00099058469
687.5	0.002297041
693.75	0.0033554724
700	0.0034919963
706.25	0.00092383467
712.5	0.0025281244
718.75	0.00065267718
725	0.0022217942
731.25	0.0031159424
737.5	0.0029462955
743.75	0.0011924044
750	0.0031113286
756.25	0.0047387199
762.5	0.0042610671
768.75	0.0013009221
775	0.0029336126
781.25	0.0027180252
787.5	0.0037026748
793.75	0.0023031308
800	0.0026750579
806.25	0.00090784326
812.5	0.0032123044
818.75	0.0015991235
825	0.0052628852
831.25	0.005334404
837.5	0.0047713591
843.75	0.0017212907
850	0.0022389222
856.25	0.0019413536
862.5	0.0022452165
868.75	0.0022637742
875	0.0052264757
881.25	0.0025088092
887.5	0.0020523715
893.75	0.0044782457
900	0.0013940739
906.25	0.00080738705
912.5	0.0031071625
918.75	0.0028163614
925	0.0021193298
931.25	0.0037413889
937.5	0.0034575422
943.75	0.004647635
950	0.0032090449
956.25	0.0013042978
962.5	0.0029571055
968.75	0.0010453396
975	0.0041698019
981.25	0.0073283079
987.5	0.00033364409
993.75	0.0035454356
1000	0.0011717733
1006.25	0.0055033396
1012.5	0.0012734626
1018.75	0.0038896505
1025	0.0010519117
1031.25	0.0025810681
1037.5	0.00301256
1043.75	0.0028067872
1050	0.0056721843
1056.25	0.0021413379
1062.5	0.00050183805
1068.75	0.0009004426
1075	0.0026941348
1081.25	0.0049003192
1087.5	0.00063387517
1093.75	0.0031007919
1100	0.0085706152
1106.25	0.0012620948
1112.5	0.0054060071
1118.75	0.0017745954
1125	0.0022732599
1131.25	0.0052751586
1137.5	0.0047218446
1143.75	0.0028413241
1150	0.0021733545
1156.25	0.00069891387
1162.5	0.0010918615
1168.75	0.0018847352
1175	0.0018317955
1181.25	0.0054098262
1187.5	0.0047798415
1193.75	0.0023796824
1200	0.0014316471
1206.25	0.0054202615
1212.5	0.0018142989
1218.75	0.0014347667
1225	0.0023477962
1231.25	0.0036679325
1237.5	0.0041031813
1243.75	0.0061191888
1250	0.0092995237
1256.25	0.035677843
1262.5	0.021044051
1268.75	0.0089068696
1275	0.0061614869
1281.25	0.0042027744
1287.5	0.0020327659
1293.75	0.0042354939
1300	0.0017166
1306.25	0.0021141696
1312.5	0.0024483678
1318.75	0.0014535348
1325	0.0003731926
1331.25	0.0012784414
1337.5	0.00576758
1343.75	0.0020815357
1350	0.0016406608
1356.25	0.0007708059
1362.5	0.00098378418
1368.75	0.00042514877
1375	0.0010578623
1381.25	0.0010121401
1387.5	0.0022254621
1393.75	0.00062668385
1400	0.001928979
1406.25	0.00099478278
1412.5	0.0017204482
1418.75	0.00065191994
1425	0.00098405949
1431.25	0.0012551258
1437.5	0.0007272937
1443.75	0.0024915631
1450	0.00078488352
1456.25	0.0011265785
1462.5	0.00052704679
1468.75	0.0013762998
1475	0.0010591981
1481.25	0.00092500199
1487.5	0.0008292246
1493.75	0.00071650405
1500	0.0018613032
1506.25	0.0017493124
1512.5	0.00087770162
1518.75	0.00071162303
1525	0.001051837
1531.25	0.0014752591
1537.5	0.001076956
1543.75	0.00010633532
1550	0.0017014454
1556.25	0.0015463969
1562.5	0.00099731973
1568.75	0.001220934
1575	0.001896462
1581.25	0.0020687064
1587.5	0.0013190045
1593.75	0.00081650178
1600	0.00024515617
1606.25	0.00053566565
1612.5	0.00076074135
1618.75	0.00083999852
1625	0.0013036885
1631.25	0.00026358757
1637.5	0.00074266844
1643.75	0.0009298013
1650	0.0001275327
1656.25	0.00083826786
1662.5	0.00033123214
1668.75	0.00017329587
1675	0.00045616869
1681.25	0.00015663101
1687.5	8.6147452E-5
1693.75	0.00086616068
1700	0.0010353733
1706.25	0.00049649678
1712.5	0.00027233528
1718.75	0.00046157976
1725	0.00053440816
1731.25	0.0010912491
1737.5	0.00071981606
1743.75	0.00022351418
1750	0.00030064464
1756.25	0.00038560262
1762.5	0.00065485642
1768.75	0.0004058879
1775	0.00049851208
1781.25	0.00058774086
1787.5	0.0010675671
1793.75	0.0010887384
1800	0.00027132356
1806.25	0.00054997201
1812.5	0.0007505942
1818.75	0.00037206237
1825	0.00040810796
1831.25	0.00071491323
1837.5	0.00027860928
1843.75	0.00081700788
1850	0.00018858754
1856.25	0.00034364574
1862.5	0.00026017542
1868.75	0.0007521831
1875	0.00076388713
1881.25	0.00091856085
1887.5	0.001182608
1893.75	0.00072728952
1900	0.00063977237
1906.25	0.00069294775
1912.5	0.00038371347
1918.75	0.00097791551
1925	0.00087242185
1931.25	0.00037709796
1937.5	0.000449326
1943.75	0.0005440333
1950	0.00045669108
1956.25	0.0003166263
1962.5	0.00025098725
1968.75	0.00073799584
1975	0.0011320736
1981.25	0.00054178732
1987.5	0.00036328353
1993.75	0.00067853036
2000	0.00060406922
2006.25	0.00078294658
2012.5	0.00080592997
2018.75	0.0013682283
2025	6.106794E-5
2031.25	0.0005386169
2037.5	0.00038258148
2043.75	0.00041773933
2050	0.00091055838
2056.25	0.00092892145
2062.5	0.00023200269
2068.75	0.00064840758
2075	0.0011640025
2081.25	0.00022365979
2087.5	0.0015638151
2093.75	0.00081258133
2100	8.5724915E-5
2106.25	0.0014139438
2112.5	0.0005597545
2118.75	0.0011447304
2125	0.0007060249
2131.25	0.00042599487
2137.5	0.001070718
2143.75	0.00039735728
2150	0.00053635495
2156.25	0.0012105256
2162.5	0.00027321056
2168.75	0.001904063
2175	0.0009679318
2181.25	0.00023088112
2187.5	0.0004847407
2193.75	0.00057104689
2200	0.00067002001
2206.25	0.0011110579
2212.5	0.00047572411
2218.75	0.0012482181
2225	0.00072855539
2231.25	0.00059931678
2237.5	0.0012072465
2243.75	0.00082942201
2250	0.00013908056
2256.25	0.00035347054
2262.5	0.0017860592
2268.75	0.00075840908
2275	0.0012343225
2281.25	0.00080149643
2287.5	0.00059093613
2293.75	0.00047319722
2300	0.00070251892
2306.25	0.00093306777
2312.5	0.00012840393
2318.75	0.00058183259
2325	0.00083945042
2331.25	0.00094444991
2337.5	0.00083649306
2343.75	0.0017612254
2350	0.00092468037
2356.25	0.000679535
2362.5	0.0011022458
2368.75	0.00022231752
2375	0.00010475252
2381.25	0.00068880983
2387.5	0.0016115995
2393.75	0.0011099176
2400	0.00065595489
2406.25	0.00078460768
2412.5	0.0011984167
2418.75	0.0011446348
2425	0.00020712817
2431.25	0.00026693845
2437.5	0.0014693627
2443.75	0.0025480713
2450	0.00088163163
2456.25	0.00040016764
2462.5	0.00024009873
2468.75	0.0016905086
2475	0.0011047217
2481.25	0.0016226677
2487.5	0.0003630846
2493.75	0.0012962194
2500	0.0010441501
2506.25	0.00044238816
2512.5	0.0008524473
2518.75	0.0010720093
2525	0.00086609837
2531.25	0.00082284489
2537.5	0.0010783355
2543.75	0.0018622497
2550	0.0019120026
2556.25	0.00094654732
2562.5	0.00037864231
2568.75	0.0011301973
2575	0.00024151475
2581.25	0.0019336016
2587.5	0.00065186341
2593.75	0.003572494
2600	0.0018782785
2606.25	0.00026891483
2612.5	0.00032215969
2618.75	0.0016106511
2625	0.00090198414
2631.25	0.00098710853
2637.5	0.0011280902
2643.75	0.00074535609
2650	0.00048492746
2656.25	0.0011759276
2662.5	0.0015171426
2668.75	0.0014388495
2675	0.0029973591
2681.25	0.00060425725
2687.5	0.00084682539
2693.75	0.0021419704
2700	0.00093748493
2706.25	0.0020285835
2712.5	0.0012975233
2718.75	0.0012893465
2725	0.0026892074
2731.25	0.0024596278
2737.5	0.0010137392
2743.75	0.00051537879
2750	0.0017975627
2756.25	0.0018249394
2762.5	0.00073839633
2768.75	0.0017141807
2775	0.00022077875
2781.25	0.0014357284
2787.5	0.0012371669
2793.75	0.00097658047
2800	0.0007013883
2806.25	0.00029410365
2812.5	0.0010328804
2818.75	0.00064983327
2825	8.2260595E-5
2831.25	0.0026665377
2837.5	0.0011566879
2843.75	0.0017381388
2850	0.0012801713
2856.25	0.001810856
2862.5	0.00027678546
2868.75	0.00043917752
2875	0.0005806331
2881.25	0.0008906713
2887.5	0.0012538463
2893.75	0.00071030879
2900	0.00060092806
2906.25	0.0013909219
2912.5	0.00041939262
2918.75	0.0008745565
2925	0.00072876113
2931.25	0.00012637639
2937.5	0.00045664554
2943.75	0.00073213131
2950	0.00066619345
2956.25	0.00078396264
2962.5	0.00039932194
2968.75	0.00036505745
2975	0.00055125822
2981.25	0.0012004965
2987.5	0.0010441758
2993.75	0.00056707047
3000	0.0011021596
3006.25	0.00071636506
3012.5	0.0013676188
3018.75	0.00090352732
3025	0.00035291429
3031.25	0.00085545012
3037.5	0.00091069143
3043.75	0.0005628078
3050	0.00036370632
3056.25	0.0012604365
3062.5	0.00033608048
3068.75	0.00039489459
3075	0.00059239557
3081.25	0.00031055362
3087.5	0.00076219553
3093.75	0.00063018359
3100	0.0015429391
3106.25	0.00035697033
3112.5	0.00085490831
3118.75	0.00096046689
3125	0.00018327393
3131.25	0.00063148068
3137.5	0.00027813236
3143.75	0.00110814
3150	0.0010959877
3156.25	0.0003720332
3162.5	0.0003609315
3168.75	0.00038772374
3175	0.00020643984
3181.25	0.00079383448
3187.5	0.0006979316
3193.75	0.00041239369
3200	0.00014974529
3206.25	0.0001625534
3212.5	0.00055127467
3218.75	0.00044142385
3225	0.00035339125
3231.25	8.2649747E-5
3237.5	0.0003628399
3243.75	5.527052E-5
3250	0.00056421625
3256.25	0.00041198452
3262.5	0.00064517073
3268.75	0.00039854791
3275	0.00035627654
3281.25	0.00029661988
3287.5	0.00069518066
3293.75	0.00036862594
3300	0.00032788139
3306.25	0.00014083519
3312.5	0.00057325923
3318.75	0.0004300455
3325	0.00024140691
3331.25	0.00050002698
3337.5	0.0001980631
3343.75	0.00012949366
3350	0.00072777335
3356.25	0.00035696887
3362.5	0.00018362319
3368.75	0.00039021597
3375	0.00026056235
3381.25	0.00045947336
3387.5	0.00043214291
3393.75	0.00036445677
3400	0.00012523702
3406.25	0.00024296232
3412.5	0.00027498842
3418.75	0.00033249
3425	0.0006656389
3431.25	0.00015404716
3437.5	0.00036890212
3443.75	0.00043368071
3450	0.00058799116
3456.25	0.00013790512
3462.5	0.00012959367
3468.75	0.00020619201
3475	0.00087765914
3481.25	0.00030595599
3487.5	0.00050392959
3493.75	0.00035615453
3500	0.00014048401
3506.25	0.00044811192
3512.5	0.00024995161
3518.75	0.00028431329
3525	0.00018393732
3531.25	0.00013945444
3537.5	0.0002593469
3543.75	0.00021511685
3550	0.00041929493
3556.25	0.00021195655
3562.5	0.00043348234
3568.75	0.00045480246
3575	0.00019679813
3581.25	0.00029321058
3587.5	0.00092507316
3593.75	0.00021455061
3600	0.00027562682
3606.25	0.00029684917
3612.5	0.00059123937
3618.75	0.00029789282
3625	0.00021536613
3631.25	0.00040380994
3637.5	0.00010054333
3643.75	8.0356597E-5
3650	0.00034058004
3656.25	0.00034649481
3662.5	0.00034084702
3668.75	0.00026549477
3675	0.0008044944
3681.25	0.00045819534
3687.5	0.00024383338
3693.75	0.00049283138
3700	0.00025139457
3706.25	4.2155529E-5
3712.5	0.00028393436
3718.75	0.00041816063
3725	0.00013898246
3731.25	0.00019146723
3737.5	0.0001702363
3743.75	9.0375516E-5
3750	0.00032364992
3756.25	9.6711563E-5
3762.5	0.00022770598
3768.75	0.00033040644
3775	0.00047384979
3781.25	0.00011933475
3787.5	0.00050094079
3793.75	0.00038730985
3800	0.00036132469
3806.25	5.2095947E-5
3812.5	0.00012993051
3818.75	0.00026887486
3825	0.00021080481
3831.25	0.00036269891
3837.5	0.00045681606
3843.75	0.00021181335
3850	0.00062920688
3856.25	0.00018828649
3862.5	0.00017076552
3868.75	0.0002255534
3875	0.0002500793
3881.25	9.6961114E-5
3887.5	0.00017604285
3893.75	0.00013521269
3900	0.00024439399
3906.25	0.0002292383
3912.5	0.00049768088
3918.75	2.8285358E-5
3925	0.000317028
3931.25	0.00024301783
3937.5	0.00026785888
3943.75	9.8401636E-5
3950	0.00018421072
3956.25	0.00025400625
3962.5	0.00029189464
3968.75	0.00022278809
3975	0.00073975193
3981.25	0.00031083844
3987.5	0.00027958378
3993.75	0.00042057345
4000	0.00050853426
4006.25	0.00029048093
4012.5	0.00023715779
4018.75	0.00054545454
4025	0.00023428618
4031.25	0.00023533107
4037.5	0.00017103425
4043.75	0.00039122734
4050	0.00026506177
4056.25	9.0238693E-5
4062.5	0.00027010807
4068.75	0.00010237674
4075	0.00017831252
4081.25	0.00035597117
4087.5	0.00024331435
4093.75	0.00022588625
4100	0.00043553035
4106.25	0.00036181493
4112.5	0.00045859982
4118.75	0.00012491762
4125	0.00022054422
4131.25	0.00029866782
4137.5	0.00027010105
4143.75	0.00022192679
4150	0.00021611351
4156.25	3.2111799E-5
4162.5	0.00019250517
4168.75	0.00022469027
4175	0.00011336563
4181.25	0.00016385388
4187.5	0.00022123241
4193.75	0.0001049742
4200	0.00020556552
4206.25	0.00011485582
4212.5	0.00018763569
4218.75	9.2785347E-5
4225	0.00018345417
4231.25	0.00016506303
4237.5	0.0001957034
4243.75	0.00035680573
4250	0.00024076753
4256.25	0.00010774381
4262.5	0.00020094331
4268.75	6.7109326E-5
4275	0.00022541621
4281.25	0.00027251632
4287.5	0.00024031868
4293.75	0.00026652707
4300	0.00018814966
4306.25	0.00019919255
4312.5	0.00014018976
4318.75	0.0002608252
4325	0.00015126344
4331.25	0.00016768105
4337.5	0.00015079524
4343.75	0.00023023837
4350	0.00026809674
4356.25	0.00010170818
4362.5	0.00013526184
4368.75	9.4649323E-5
4375	0.00018929804
4381.25	0.00020096737
4387.5	0.00013589259
4393.75	0.00022131843
4400	0.00022362029
4406.25	0.00011906543
4412.5	0.00021158165
4418.75	0.00017254525
4425	0.00032736187
4431.25	0.00025137027
4437.5	0.00023022727
4443.75	8.1269262E-5
4450	0.00020459447
4456.25	4.736208E-5
4462.5	9.0190615E-5
4468.75	0.00021599063
4475	0.00018947735
4481.25	0.0001427069
4487.5	0.00039163695
4493.75	0.00023268926
4500	0.00017557915
4506.25	0.0003806548
4512.5	9.2381916E-5
4518.75	0.00013276778
4525	0.00014117057
4531.25	0.00023873374
4537.5	0.00025204745
4543.75	0.00018693436
4550	0.00012164542
4556.25	7.1539453E-5
4562.5	0.00013655452
4568.75	0.00034867639
4575	0.00021177397
4581.25	0.00013748235
4587.5	0.0002788711
4593.75	0.0002290152
4600	2.5916782E-5
4606.25	0.00029549221
4612.5	0.00020124116
4618.75	0.00029462403
4625	0.00021725535
4631.25	0.00013712398
4637.5	6.2922376E-5
4643.75	9.2263932E-5
4650	8.1811565E-5
4656.25	0.00016638026
4662.5	0.00017954832
4668.75	0.0002451349
4675	9.3574552E-5
4681.25	0.00038845658
4687.5	0.0002993147
4693.75	0.00022557344
4700	0.00014497828
4706.25	8.4335264E-5
4712.5	0.00015684711
4718.75	0.00019945668
4725	0.00026471883
4731.25	0.0001891868
4737.5	0.00012809738
4743.75	0.00019137666
4750	0.00023580744
4756.25	0.00024094481
4762.5	1.39671E-5
4768.75	0.00015533969
4775	6.8072504E-5
4781.25	0.00029621349
4787.5	0.00021147648
4793.75	0.00044636338
4800	0.00017282628
4806.25	0.00010041972
4812.5	0.00019068266
4818.75	9.5605152E-5
4825	0.00023495378
4831.25	0.00027665433
4837.5	0.00031438443
4843.75	0.00021784544
4850	0.00042941408
4856.25	0.00019571049
4862.5	3.556021E-5
4868.75	0.00014193689
4875	0.00017082449
4881.25	0.00037676869
4887.5	0.00012009707
4893.75	0.00020583112
4900	0.00020320234
4906.25	0.00013976345
4912.5	0.00025318905
4918.75	0.00035086373
4925	0.00011673163
4931.25	0.00010722057
4937.5	0.00020941255
4943.75	0.00038315991
4950	0.00013355119
4956.25	6.5017392E-5
4962.5	0.0001376888
4968.75	0.00016947876
4975	0.00030011556
4981.25	0.00028223525
4987.5	4.6627705E-5
4993.75	0.00021133277
5000	0.00016046265
5006.25	0.00021302245
5012.5	0.00017979201
5018.75	0.00011914528
5025	8.1214402E-5
5031.25	0.00020445918
5037.5	0.00028897832
5043.75	0.00013842227
5050	0.00026786914
5056.25	0.00019032214
5062.5	0.00017572047
5068.75	0.00031673244
5075	0.00018825771
5081.25	0.00019279477
5087.5	0.0001668427
5093.75	0.00018077875
5100	7.3193785E-5
5106.25	0.00039299965
5112.5	0.00019751752
5118.75	0.00015654971
5125	0.00021690969
5131.25	1.9260311E-5
5137.5	0.00010616215
5143.75	0.00015996515
5150	1.6714917E-5
5156.25	0.00023542421
5162.5	9.2561578E-5
5168.75	7.5882015E-5
5175	0.00032864893
5181.25	0.0002126246
5187.5	0.00012800477
5193.75	0.00023521142
5200	9.9181364E-5
5206.25	0.00026584378
5212.5	0.00025273027
5218.75	0.00022453012
5225	0.00022980781
5231.25	0.00037175482
5237.5	7.8199137E-5
5243.75	0.00022436033
5250	0.00019905187
5256.25	0.00040688864
5262.5	5.3313103E-5
5268.75	0.000283659
5275	0.00022651927
5281.25	0.00049091658
5287.5	0.00039643293
5293.75	0.0001618497
5300	0.00015260485
5306.25	0.00053600618
5312.5	0.00028273138
5318.75	8.2471482E-5
5325	0.00017070846
5331.25	0.00037831386
5337.5	0.0002435993
5343.75	0.00025273621
5350	0.0001126065
5356.25	0.00027289477
5362.5	3.3649115E-5
5368.75	0.00022057778
5375	8.0604881E-6
5381.25	0.00015039
5387.5	0.00038871447
5393.75	0.00018075194
5400	0.00012763995
5406.25	0.00028329318
5412.5	0.00020817974
5418.75	4.0356623E-5
5425	0.00035423053
5431.25	0.00013397135
5437.5	0.00038777608
5443.75	0.00017112689
5450	0.00014237329
5456.25	0.00026328155
5462.5	0.00040454654
5468.75	0.00018379788
5475	0.0002378977
5481.25	0.00023011958
5487.5	0.00013478271
5493.75	0.0002659127
5500	0.00022655989
5506.25	8.1298065E-5
5512.5	0.00019755621
5518.75	3.9063791E-5
5525	0.00017991177
5531.25	0.00029836767
5537.5	0.00035188079
5543.75	0.00027577281
5550	0.00037223946
5556.25	0.00045410452
5562.5	0.00018076623
5568.75	0.00015764049
5575	0.00028220974
5581.25	0.00057863567
5587.5	0.00058721253
5593.75	3.3178739E-5
5600	0.00040816833
5606.25	0.00014385006
5612.5	6.443796E-5
5618.75	0.0002082868
5625	0.00015023687
5631.25	0.00013968096
5637.5	0.00018806906
5643.75	0.00047840091
5650	0.00030596839
5656.25	0.00019203218
5662.5	9.8370579E-5
5668.75	0.00032645009
5675	6.427308E-5
5681.25	0.00032307263
5687.5	0.00036591307
5693.75	0.00040507002
5700	0.00043564148
5706.25	0.00012402136
5712.5	0.00036264533
5718.75	0.00033714218
5725	0.00030798081
5731.25	0.00029220226
5737.5	0.00024536496
5743.75	0.00051672317
5750	9.3738531E-5
5756.25	0.00018732795
5762.5	0.00042632176
5768.75	0.00049933001
5775	0.00025853204
5781.25	3.1480248E-5
5787.5	0.00057317463
5793.75	0.00033680645
5800	0.00048655513
5806.25	0.00031237981
5812.5	0.00049203303
5818.75	0.00073453949
5825	8.59006E-5
5831.25	0.00037609538
5837.5	0.00013056893
5843.75	0.00039720043
5850	0.00067889671
5856.25	0.0002684203
5862.5	0.00018127789
5868.75	0.00022720845
5875	0.00031697069
5881.25	0.00031189835
5887.5	0.00042851641
5893.75	0.00020871235
5900	0.00033049113
5906.25	0.00031204719
5912.5	0.00071474055
5918.75	0.00048748839
5925	8.9061275E-5
5931.25	0.00043061998
5937.5	0.00029414765
5943.75	0.00036333179
5950	0.00025831622
5956.25	0.00062014802
5962.5	0.00097506791
5968.75	0.00083084998
5975	0.001186947
5981.25	0.0016801342
5987.5	0.0025754071
5993.75	0.0092825227
6000	0.0054917572
6006.25	0.0023380869
6012.5	0.00094205834
6018.75	0.0014263202
6025	0.00061442351
6031.25	0.0008601221
6037.5	0.00035975805
6043.75	0.00064394375
6050	0.00082213265
6056.25	0.00080913373
6062.5	0.00087154823
6068.75	0.00041449185
6075	0.00021349068
6081.25	0.00066352565
6087.5	0.00055569939
6093.75	2.125155E-6
6100	0.00031670755
6106.25	0.0005092608
6112.5	0.00044417288
6118.75	0.00034725472
6125	0.00065420893
6131.25	0.00021170634
6137.5	0.00038769172
6143.75	0.0004446223
6150	0.00046594419
6156.25	0.00043258233
6162.5	0.0003338721
6168.75	4.8024135E-5
6175	0.00031711884
6181.25	0.00030247559
6187.5	0.00073002601
6193.75	0.00026613348
6200	0.00050442443
6206.25	0.00047293321
6212.5	0.00042756956
6218.75	0.00067567863
6225	0.00042949349
6231.25	0.00046304952
6237.5	0.00083066904
6243.75	0.00074632266
6250	0.00068816111
6256.25	0.00041231557
6262.5	0.00086429463
6268.75	0.00040161565
6275	0.00045272217
6281.25	0.00029890999
6287.5	0.00016767132
6293.75	0.00039533711
6300	0.00041631074
6306.25	0.00018259865
6312.5	0.00045121341
6318.75	0.00036759936
6325	0.0002054204
6331.25	0.00083857202
6337.5	0.00041952484
6343.75	0.000859596
6350	0.00013722441
6356.25	0.00020577647
6362.5	0.00030814378
6368.75	0.00052829797
6375	6.8829689E-5
6381.25	0.00026024436
6387.5	0.00058631158
6393.75	0.0007028737
6400	0.00059413889
6406.25	9.7011545E-5
6412.5	0.00033738112
6418.75	0.00037138202
6425	0.00056145119
6431.25	0.00018776175
6437.5	0.00032047869
6443.75	0.00059795203
6450	0.00046448597
6456.25	0.00043565257
6462.5	0.00020269771
6468.75	0.00056784188
6475	0.00035278901
6481.25	0.00051251526
6487.5	0.00032898581
6493.75	0.00059663612
6500	0.00035474637
6506.25	0.00023559321
6512.5	0.00047158137
6518.75	0.00064482633
6525	0.00035418058
6531.25	0.00023187096
6537.5	0.00015850821
6543.75	0.00015501915
6550	0.0001452066
6556.25	0.00034067348
6562.5	0.0001798075
6568.75	7.6023332E-5
6575	7.2604475E-5
6581.25	0.00023574256
6587.5	0.00043176801
6593.75	0.00021973551
6600	0.00095348042
6606.25	0.00051364904
6612.5	0.00052952223
6618.75	0.00085113183
6625	0.00043888871
6631.25	0.00043291235
6637.5	0.00052131742
6643.75	0.00066189626
6650	0.0009211421
6656.25	0.00054197649
6662.5	0.00020795154
6668.75	0.00052970599
6675	0.00028114542
6681.25	0.00033106393
6687.5	0.00021694939
6693.75	0.00068944736
6700	0.00050777245
6706.25	0.00021830887
6712.5	0.00036268935
6718.75	0.00055126325
6725	0.00027765913
6731.25	0.00025601052
6737.5	0.00050741881
6743.75	0.00065122407
6750	0.00056139699
6756.25	0.00029441307
6762.5	0.00045239716
6768.75	0.00051477391
6775	0.00049230526
6781.25	9.3126979E-5
6787.5	0.00027814463
6793.75	0.00045444591
6800	0.0010526313
6806.25	0.00036136503
6812.5	0.00027254384
6818.75	0.00017950241
6825	0.00028683542
6831.25	0.00062207604
6837.5	0.00017924409
6843.75	0.00021074854
6850	0.00056673455
6856.25	0.00043840503
6862.5	0.00049797379
6868.75	0.0006149386
6875	0.00027145436
6881.25	0.00040428727
6887.5	0.00019922798
6893.75	0.0004353992
6900	0.00017348081
6906.25	1.4014968E-5
6912.5	0.0002584285
6918.75	0.00052568307
6925	0.00072089951
6931.25	0.00075591554
6937.5	0.00020540608
6943.75	0.00015946325
6950	0.0002643792
6956.25	0.00024732662
6962.5	0.0002172767
6968.75	0.00027845562
6975	0.00058997703
6981.25	0.0002545469
6987.5	0.00045853252
6993.75	6.5886872E-5
7000	0.00044158443
7006.25	0.00040897714
7012.5	0.00052356342
7018.75	0.00054546683
7025	0.0006954987
7031.25	0.00048824348
7037.5	0.00049318197
7043.75	0.00016621281
7050	0.00044785569
7056.25	0.00038769051
7062.5	0.0007421527
7068.75	0.00049247667
7075	0.00028498886
7081.25	0.00065504235
7087.5	0.00020085625
7093.75	0.00053369708
7100	0.00042040631
7106.25	0.00080080569
7112.5	0.00012883259
7118.75	0.00027379107
7125	0.00039496401
7131.25	0.00073630832
7137.5	0.00043161576
7143.75	0.00063207237
7150	0.00014412907
7156.25	0.0003796674
7162.5	0.00018965324
7168.75	0.00045046769
7175	0.00011746089
7181.25	0.00037370885
7187.5	0.00055210278
7193.75	0.0002408027
7200	0.0003112039
7206.25	5.3469923E-5
7212.5	0.00045312237
7218.75	0.0006013683
7225	0.00042148835
7231.25	0.00062333744
7237.5	0.00063287918
7243.75	0.00037119509
7250	0.00028604689
7256.25	0.00037512901
7262.5	0.00022495068
7268.75	0.00031926072
7275	0.00052939132
7281.25	0.00041547744
7287.5	0.00056656358
7293.75	0.00068034479
7300	0.00040308889
7306.25	0.00059710657
7312.5	0.00029562374
7318.75	8.6574666E-5
7325	0.0011026625
7331.25	0.00048484982
7337.5	0.00028004893
7343.75	0.00019231831
7350	0.0011280953
7356.25	0.00017570514
7362.5	0.00012811195
7368.75	0.00032379363
7375	0.0005982421
7381.25	0.000256598
7387.5	0.00016895505
7393.75	0.00039645042
7400	0.00062460346
7406.25	8.3402136E-5
7412.5	0.00022299871
7418.75	0.00054911534
7425	0.00050744173
7431.25	0.00021556944
7437.5	0.00017261829
7443.75	0.00017453746
7450	0.0005264055
7456.25	0.0003691626
7462.5	0.00014073135
7468.75	0.00055924374
7475	0.00096818662
7481.25	0.00028671549
7487.5	0.00066873369
7493.75	0.00052764177
7500	0.0005008345
7506.25	8.6618314E-6
7512.5	0.00056553138
7518.75	0.00061394649
7525	0.00021093124
7531.25	0.00030820452
7537.5	0.00026498987
7543.75	0.00036609423
7550	0.00027215241
7556.25	0.00041808522
7562.5	8.3666769E-5
7568.75	0.00042010732
7575	0.00020738685
7581.25	0.00014395133
7587.5	0.00032352322
7593.75	0.00050417623
7600	0.00029360157
7606.25	8.5441783E-5
7612.5	0.0005008914
7618.75	0.00033683383
7625	0.00020417529
7631.25	0.0006175614
7637.5	0.00017067262
7643.75	0.00010250917
7650	0.00034850628
7656.25	0.00057596095
7662.5	0.00067716486
7668.75	0.00049289147
7675	0.00068297664
7681.25	0.00041351254
7687.5	0.00017227194
7693.75	0.00032375115
7700	0.00019132098
7706.25	0.00085193761
7712.5	0.00030727152
7718.75	0.00020288435
7725	0.0007624833
7731.25	0.000267989
7737.5	0.00036690183
7743.75	0.00020088852
7750	0.00026222022
7756.25	0.00049549819
7762.5	0.00053473158
7768.75	0.00017670493
7775	0.00036204537
7781.25	0.00034391555
7787.5	0.00041072296
7793.75	0.00033882799
7800	0.00019236002
7806.25	0.0004272363
7812.5	0.0002734663
7818.75	0.00014479443
7825	0.00029761805
7831.25	0.00050443955
7837.5	0.0003231349
7843.75	0.00066412396
7850	0.00042535237
7856.25	0.00026380383
7862.5	0.00061311914
7868.75	0.00032046069
7875	0.00047524225
7881.25	0.00057378147
7887.5	0.00022667708
7893.75	0.0004288998
7900	0.00024688087
7906.25	0.00018952581
7912.5	0.00027626104
7918.75	0.00019757315
7925	0.00041363272
7931.25	0.00055668739
7937.5	0.00064452211
7943.75	0.00030061604
7950	0.00029715242
7956.25	0.00012291462
7962.5	0.00015364707
7968.75	0.00014316569
7975	0.00027833049
7981.25	0.00028772703
7987.5	0.00012428493
7993.75	0.00017966091
8000	0.00020802613
8006.25	6.8082977E-5
8012.5	0.00021070085
8018.75	0.00029820363
8025	0.00058983891
8031.25	0.00039314484
8037.5	0.00068802123
8043.75	0.00016063838
8050	0.00023664324
8056.25	0.00068006616
8062.5	0.00027247784
8068.75	0.00033391265
8075	0.0003244878
8081.25	0.00021315262
8087.5	0.00017624865
8093.75	0.00055639359
8100	0.00043625945
8106.25	0.00044931124
8112.5	4.0779201E-5
8118.75	0.00055086961
8125	0.00024377305
8131.25	0.00017992621
8137.5	0.000345515
8143.75	0.00063002755
8150	0.00021022433
8156.25	0.00043938823
8162.5	0.00016000311
8168.75	2.1166386E-5
8175	0.00020491977
8181.25	0.00017545453
8187.5	3.0405388E-5
8193.75	0.00024008777
8200	0.00014405239
8206.25	0.00032028654
8212.5	0.00042684546
8218.75	0.00011174902
8225	0.00035587302
8231.25	5.2428744E-5
8237.5	0.00027710958
8243.75	0.00035319541
8250	0.00034670452
8256.25	0.00011502853
8262.5	0.00015572118
8268.75	0.00026246833
8275	0.00037228767
8281.25	0.00044270638
8287.5	0.00033671808
8293.75	0.00015147279
8300	6.0826453E-5
8306.25	6.4852788E-5
8312.5	0.00044914609
8318.75	0.00033321644
8325	4.7495634E-5
8331.25	6.3200661E-5
8337.5	0.00027552742
8343.75	0.00023916018
8350	0.00022155156
8356.25	0.00031674859
8362.5	0.00021192633
8368.75	0.00020303628
8375	0.00039727744
8381.25	0.00017776316
8387.5	0.00025831482
8393.75	4.2978479E-5
8400	0.00020428707
8406.25	0.00025647606
8412.5	3.8080604E-5
8418.75	0.00015671292
8425	5.7920747E-5
8431.25	0.00020899948
8437.5	0.00027622751
8443.75	0.00044689654
8450	0.00041106061
8456.25	0.00051144228
8462.5	0.0001396112
8468.75	0.00020385013
8475	0.00045405379
8481.25	0.00021506113
8487.5	0.00011386167
8493.75	0.00034170084
8500	0.00024413265
8506.25	6.7890411E-5
8512.5	0.0002130611
8518.75	0.00019946879
8525	0.00017690094
8531.25	0.00012677475
8537.5	0.00016323737
8543.75	0.0003049859
8550	0.00025367719
8556.25	0.00019328759
8562.5	0.00024163731
8568.75	0.00027833789
8575	0.00015961611
8581.25	0.00015688231
8587.5	0.00024660101
8593.75	0.00017607854
8600	0.00027330048
8606.25	0.00028765965
8612.5	0.00045863389
8618.75	0.0002053304
8625	9.7172108E-5
8631.25	0.00052735969
8637.5	0.00010483377
8643.75	8.3885994E-5
8650	0.00027218007
8656.25	8.2927907E-5
8662.5	0.00010112397
8668.75	0.00023797563
8675	0.00011406361
8681.25	0.0001084857
8687.5	0.00015331055
8693.75	0.00017057572
8700	0.00018963558
8706.25	0.00017145697
8712.5	6.6557626E-5
8718.75	5.8247523E-5
8725	0.00043965336
8731.25	0.00024059638
8737.5	0.000286752
8743.75	0.00023423963
8750	2.9132034E-5
8756.25	0.00025573905
8762.5	0.00011886231
8768.75	0.00034199287
8775	0.00044292851
8781.25	0.00011520051
8787.5	0.00022427149
8793.75	0.00022588108
8800	0.00022520767
8806.25	0.00024396599
8812.5	0.00023653028
8818.75	6.4416107E-5
8825	0.00031804741
8831.25	0.00013665622
8837.5	6.4917282E-5
8843.75	0.00016990841
8850	0.00010887828
8856.25	0.00019602259
8862.5	0.00012146929
8868.75	0.00015276045
8875	9.0744164E-5
8881.25	0.00011641533
8887.5	0.00045488306
8893.75	0.00032731357
8900	0.0001422162
8906.25	0.00013698765
8912.5	0.00028051167
8918.75	0.00013198841
8925	0.00016148589
8931.25	0.00029402384
8937.5	0.00016666192
8943.75	0.00024762418
8950	0.00012184945
8956.25	0.0002250863
8962.5	0.00013106689
8968.75	0.00031650077
8975	0.00020653098
8981.25	0.00020114369
8987.5	3.8657301E-5
8993.75	0.0001513227
9000	0.00047337717
9006.25	0.0002882609
9012.5	0.00022211207
9018.75	0.00012021176
9025	4.3550727E-5
9031.25	0.00018540446
9037.5	9.018122E-5
9043.75	8.846538E-5
9050	0.00019364761
9056.25	0.00026411748
9062.5	0.00019936238
9068.75	0.00017610072
9075	0.00038219428
9081.25	0.00012403915
9087.5	0.00019872976
9093.75	0.00022995477
9100	2.491565E-5
9106.25	0.00025086253
9112.5	0.00029744203
9118.75	0.0004187481
9125	0.00028968965
9131.25	0.00027229071
9137.5	0.00036277419
9143.75	5.077422E-5
9150	0.00034380326
9156.25	0.00019600895
9162.5	0.00016115637
9168.75	0.00024418847
9175	0.00025133789
9181.25	0.00017475969
9187.5	0.00011673805
9193.75	0.00011391711
9200	0.00023263409
9206.25	0.00020784964
9212.5	0.00026904516
9218.75	0.00014277159
9225	0.0002107869
9231.25	0.00026964789
9237.5	0.00014383621
9243.75	0.0002849907
9250	4.5493588E-5
9256.25	0.00024931991
9262.5	8.386946E-5
9268.75	6.2348656E-5
9275	0.00017600857
9281.25	0.00028366214
9287.5	0.00023193788
9293.75	6.7764823E-5
9300	0.00018170871
9306.25	0.00034251886
9312.5	0.00017485911
9318.75	0.00018403933
9325	0.00028399674
9331.25	0.00023733162
9337.5	8.3144602E-5
9343.75	0.00014844007
9350	0.00024317803
9356.25	0.00020367824
9362.5	0.00027569268
9368.75	0.00019308429
9375	0.00019024094
9381.25	0.00017489984
9387.5	2.5641359E-5
9393.75	0.00018468716
9400	5.1687986E-5
9406.25	0.00027335697
9412.5	7.8642514E-5
9418.75	7.5504484E-5
9425	2.5375325E-5
9431.25	0.0003336584
9437.5	3.8751289E-5
9443.75	0.0003687811
9450	0.00016200763
9456.25	6.6652121E-5
9462.5	0.00026535779
9468.75	9.4192185E-5
9475	0.00024656598
9481.25	8.6849286E-5
9487.5	0.00012154534
9493.75	0.00027960979
9500	2.8618276E-5
9506.25	6.9408404E-5
9512.5	0.00025550146
9518.75	0.00026151786
9525	0.00014611608
9531.25	0.00015864767
9537.5	3.4927637E-5
9543.75	0.00020963628
9550	0.00021796868
9556.25	7.5599298E-5
9562.5	6.1742444E-5
9568.75	0.00021573663
9575	2.0760118E-5
9581.25	9.4242847E-5
9587.5	5.3911559E-5
9593.75	0.00021533142
9600	0.00016931222
9606.25	9.0830544E-5
9612.5	9.1681569E-5
9618.75	0.0002179749
9625	0.00021284068
9631.25	0.00016439872
9637.5	0.00022338324
9643.75	0.00022327876
9650	0.00021356828
9656.25	0.00029212656
9662.5	0.00033999307
9668.75	1.5339366E-5
9675	0.00016073046
9681.25	0.00016322016
9687.5	0.00022063713
9693.75	4.3585928E-5
9700	0.00011114504
9706.25	0.00010352708
9712.5	0.000116971
9718.75	0.00015279806
9725	0.00020395108
9731.25	0.00012185725
9737.5	0.00032835898
9743.75	9.2528723E-5
9750	0.00028182397
9756.25	0.00012451532
9762.5	0.00023453835
9768.75	0.00018676606
9775	0.00022192243
9781.25	9.6212895E-5
9787.5	0.00019719621
9793.75	0.0001347688
9800	0.00013815819
9806.25	4.4952953E-5
9812.5	0.00019575227
9818.75	2.5805511E-5
9825	8.4953352E-5
9831.25	0.00022969896
9837.5	0.0001361638
9843.75	8.2684473E-5
9850	0.00024767393
9856.25	0.0002238213
9862.5	0.00031982034
9868.75	0.00024412423
9875	0.00013723502
9881.25	9.0468771E-5
9887.5	0.00015184741
9893.75	0.00021238378
9900	0.00022619849
9906.25	0.0001172322
9912.5	0.00018027698
9918.75	0.00018315597
9925	0.00012329142
9931.25	0.0001150738
9937.5	0.00019022539
9943.75	0.00012499812
9950	0.00010937393
9956.25	0.00015988173
9962.5	4.8336393E-5
9968.75	0.00038209416
9975	0.00035609945
9981.25	0.00018356291
9987.5	0.000183543
9993.75	0.00012554618
10000	0.00014600164
10006.25	0.00017142516
10012.5	6.2594583E-5
10018.75	8.9648925E-5
10025	5.0216972E-5
10031.25	0.00014585879
10037.5	3.2215118E-5
10043.75	0.00011141446
10050	0.00016133077
10056.25	0.00021191356
10062.5	0.00011764809
10068.75	0.00024477307
10075	0.00019933112
10081.25	0.000186584
10087.5	0.00026205186
10093.75	0.00012055453
10100	0.00017799729
10106.25	0.00010309355
10112.5	0.00020147281
10118.75	0.00012174803
10125	0.00023546486
10131.25	0.00018385458
10137.5	0.0001794475
10143.75	0.0001227975
10150	0.00012307043
10156.25	4.5483163E-5
10162.5	0.00015230606
10168.75	0.00011322975
10175	0.00013919459
10181.25	7.6567173E-5
10187.5	0.00029558249
10193.75	0.00019522156
10200	0.00014318015
10206.25	0.00017388156
10212.5	0.00012862478
10218.75	0.0002261473
10225	0.00021099338
10231.25	4.2492841E-5
10237.5	0.00022952249
10243.75	0.00022568777
10250	0.00014271156
10256.25	0.00028485985
10262.5	0.00012479698
10268.75	0.00010092239
10275	0.00015794213
10281.25	0.00026832156
10287.5	0.0001198179
10293.75	0.00013998311
10300	0.00030996751
10306.25	0.00014730652
10312.5	0.00020568949
10318.75	7.1544708E-5
10325	0.00012914597
10331.25	0.0002099377
10337.5	0.00020597593
10343.75	0.00024402993
10350	0.00017166914
10356.25	8.4260715E-5
10362.5	0.00012590424
10368.75	0.00012702667
10375	0.00012721528
10381.25	0.00015917459
10387.5	0.0002050734
10393.75	9.0571137E-5
10400	0.00016559999
10406.25	9.8933143E-5
10412.5	0.00036445611
10418.75	0.00021481068
10425	0.0001381863
10431.25	4.5793101E-5
10437.5	4.7621795E-5
10443.75	0.00012087675
10450	0.0001222118
10456.25	0.00015952748
10462.5	0.0002280112
10468.75	0.00019210101
10475	0.0001019289
10481.25	8.6231929E-5
10487.5	0.0001254381
10493.75	0.00025608782
10500	5.2208987E-5
10506.25	0.00025685304
10512.5	5.7012951E-5
10518.75	0.00012714112
10525	8.0200118E-5
10531.25	0.00015215097
10537.5	0.00012250204
10543.75	0.00016053335
10550	0.00011732005
10556.25	0.0002059042
10562.5	0.00013137994
10568.75	0.00015419017
10575	0.00011642109
10581.25	5.2273618E-5
10587.5	0.00014113084
10593.75	0.00020635674
10600	6.9200122E-5
10606.25	4.4626234E-5
10612.5	0.00013599377
10618.75	0.00011160676
10625	9.5113155E-5
10631.25	0.00015259554
10637.5	0.00024937962
10643.75	0.00015665421
10650	3.6273978E-5
10656.25	0.00019374613
10662.5	0.00021474218
10668.75	0.0002006921
10675	0.00013074914
10681.25	0.00014499247
10687.5	4.9497892E-5
10693.75	0.00027873969
10700	0.00019837613
10706.25	9.9243256E-5
10712.5	0.00016419309
10718.75	0.00022923825
10725	8.4964266E-5
10731.25	0.00022886087
10737.5	7.3927313E-5
10743.75	0.00033329704
10750	0.00010992679
10756.25	4.5048889E-5
10762.5	0.00015418901
10768.75	0.00012074844
10775	0.00012274417
10781.25	0.0002238462
10787.5	0.00026841999
10793.75	3.2534626E-5
10800	0.00019584267
10806.25	7.6572195E-5
10812.5	0.00020111767
10818.75	0.00028478257
10825	0.00010902562
10831.25	0.00017910101
10837.5	0.00013239946
10843.75	0.00015889394
10850	1.8222153E-5
10856.25	0.00020358962
10862.5	0.00026477745
10868.75	0.00018590934
10875	0.00012433428
10881.25	0.00027668118
10887.5	0.00017795124
10893.75	0.000168687
10900	7.1577321E-5
10906.25	0.00012765895
10912.5	0.00029186482
10918.75	0.00016786167
10925	0.00019593951
10931.25	0.00015439416
10937.5	4.4671585E-5
10943.75	0.00034463877
10950	0.00012968113
10956.25	0.00028628244
10962.5	0.00014331394
10968.75	0.00032168821
10975	0.00046856714
10981.25	0.00012700676
10987.5	0.0002276563
10993.75	0.00032895176
11000	0.0002754801
11006.25	0.00024390372
11012.5	0.00038700607
11018.75	3.1293479E-5
11025	0.00024421564
11031.25	1.3820239E-5
11037.5	0.00022506726
11043.75	0.00027834491
11050	0.00025203361
11056.25	0.00021281298
11062.5	0.00010295854
11068.75	0.00019281817
11075	0.00023207496
11081.25	0.00012984507
11087.5	0.0002453292
11093.75	0.00011622344
11100	0.0001882736
11106.25	0.00032470519
11112.5	4.7446866E-5
11118.75	0.00024849706
11125	0.00026635069
11131.25	0.00026028704
11137.5	0.0003332199
11143.75	0.00023257168
11150	0.00015561743
11156.25	0.0002193116
11162.5	5.1246465E-5
11168.75	0.00019636653
11175	0.0002413457
11181.25	0.00029464012
11187.5	0.0001607959
11193.75	0.0002481617
11200	9.5184771E-5
11206.25	0.00016783478
11212.5	2.3966559E-5
11218.75	0.00030544239
11225	0.00018495706
11231.25	0.00017018185
11237.5	0.00017660073
11243.75	0.00022792617
11250	0.00032461266
11256.25	0.00053634829
11262.5	0.00026334981
11268.75	0.00021542203
11275	0.00022208778
11281.25	0.0001777764
11287.5	0.00029510444
11293.75	0.00028733427
11300	0.0001715446
11306.25	0.00038968042
11312.5	0.00022190575
11318.75	0.00017887765
11325	0.00027911693
11331.25	0.00029334488
11337.5	0.00014160234
11343.75	0.00013660414
11350	0.00011424898
11356.25	0.00032550944
11362.5	0.00017842925
11368.75	0.00015795237
11375	0.00024195479
11381.25	0.00016570132
11387.5	0.00025078973
11393.75	0.00015824706
11400	0.00017427714
11406.25	0.00024412389
11412.5	0.00026326721
11418.75	0.00030005838
11425	0.00017589767
11431.25	0.00027162539
11437.5	0.00021490934
11443.75	0.00025898515
11450	0.00030559012
11456.25	0.00028674557
11462.5	0.00025828273
11468.75	0.000351009
11475	0.0002592156
11481.25	0.00046982027
11487.5	0.00015879499
11493.75	0.00035246132
11500	0.00029382772
11506.25	0.0002567652
11512.5	0.00047573743
11518.75	8.135456E-5
11525	0.00047211228
11531.25	0.00018890878
11537.5	0.00020047892
11543.75	0.00036237097
11550	0.00035384796
11556.25	0.00028202529
11562.5	0.00035228101
11568.75	0.00037140232
11575	0.00038812489
11581.25	0.00035385506
11587.5	0.0003785346
11593.75	0.00023455329
11600	0.00041408013
11606.25	0.00026518824
11612.5	0.00048922783
11618.75	0.00028226747
11625	0.00021916495
11631.25	0.0003588156
11637.5	9.4880245E-5
11643.75	0.00030037331
11650	0.00051030245
11656.25	0.00036631053
11662.5	0.00038151603
11668.75	0.00038697514
11675	0.00028278618
11681.25	0.00046946136
11687.5	0.00054375196
11693.75	0.00042262302
11700	0.00048746525
11706.25	0.00037705983
11712.5	0.00039799039
11718.75	0.00038762301
11725	0.00060766171
11731.25	0.00035138066
11737.5	0.00054520385
11743.75	0.00029913268
11750	0.00046830203
11756.25	0.0006411778
11762.5	0.00046316234
11768.75	0.00067254054
11775	0.00053003323
11781.25	0.0007166716
11787.5	0.00062981609
11793.75	0.00076667724
11800	0.00066568789
11806.25	0.00076325844
11812.5	0.00092490062
11818.75	0.00064561971
11825	0.00092984298
11831.25	0.0009937184
11837.5	0.00065532292
11843.75	0.00092404831
11850	0.0010799354
11856.25	0.00082333368
11862.5	0.00092861094
11868.75	0.00097440337
11875	0.0011558497
11881.25	0.0011561047
11887.5	0.0011766924
11893.75	0.0011933
11900	0.0013986537
11906.25	0.0013978038
11912.5	0.0015338867
11918.75	0.001794905
11925	0.001797951
11931.25	0.0018538657
11937.5	0.0020253623
11943.75	0.002569491
11950	0.002895287
11956.25	0.003321726
11962.5	0.0038566485
11968.75	0.005096595
11975	0.0067566099
11981.25	0.010836287
11987.5	0.024557295
11993.75	0.086899894
12000	0.015716855
12006.25	0.0086394029
12012.5	0.0059224774
12018.75	0.0045435527
12025	0.0036699549
12031.25	0.0031273808
12037.5	0.0027811695
12043.75	0.0021642573
12050	0.0020538285
12056.25	0.0016706336
12062.5	0.0016675479
12068.75	0.0015100493
12075	0.0015688393
12081.25	0.0013414793
12087.5	0.0010445493
12093.75	0.00087652283
12100	0.0011603723
12106.25	0.0010635953
12112.5	0.00091244873
12118.75	0.00093849273
12125	0.00074946332
12131.25	0.00067163578
12137.5	0.0008065598
12143.75	0.00067250362
12150	0.00062190513
12156.25	0.00062706372
12162.5	0.00072262354
12168.75	0.00053838886
12175	0.00097214723
12181.25	0.00065409378
12187.5	0.00049104586
12193.75	0.00049999308
12200	0.00064349342
12206.25	0.00057570169
12212.5	0.00032663038
12218.75	0.00043367232
12225	0.00061791576
12231.25	0.00051369902
12237.5	0.000602567
12243.75	0.00047922031
12250	0.00041134957
12256.25	0.00040083227
12262.5	0.00036698168
12268.75	0.00031216411
12275	0.00052232829
12281.25	0.0003428561
12287.5	0.00051483448
12293.75	0.00044316644
12300	0.00034522111
12306.25	0.00046808792
12312.5	0.00044935168
12318.75	0.00044695106
12325	0.00023803729
12331.25	0.0003470932
12337.5	0.0001923998
12343.75	0.00020387438
12350	0.00039678115
12356.25	0.00039509973
12362.5	0.00032053074
12368.75	0.00028423997
12375	0.00037570302
12381.25	0.00032043448
12387.5	0.00028569271
12393.75	0.00027710537
12400	0.00037708177
12406.25	0.00075461458
12412.5	0.00039058606
12418.75	0.00040416652
12425	0.00012433193
12431.25	0.00018184717
12437.5	0.00040721513
12443.75	8.282869E-5
12450	0.00015218867
12456.25	0.00020361742
12462.5	0.00033143571
12468.75	0.00024634316
[truncated: 38,004 more rows]
