# Supplementary material for: Electrically activated ferroelectric nematic microrobots
Source: Nat Commun. 2024 Aug 20;15:6928. doi: 10.1038/s41467-024-50226-y (PMC11336208; doi:10.1038/s41467-024-50226-y)
Supplement: Supplementary file 11 — Source Data [file 41467_2024_50226_MOESM11_ESM.zip › Figure4/uswp/f06000U070.csv]

ASCII data file created with TiePie Multi Channel software. www.tiepie.com.
2023-09-22 15:16:21 219m
Frequency	FFT1
Hz	V
0	0.016516379
6.25	0.002372245
12.5	0.0018844013
18.75	0.0023039164
25	0.0020421093
31.25	0.0013902766
37.5	0.0033217932
43.75	0.003113219
50	0.0052942507
56.25	0.0018654597
62.5	0.0024554017
68.75	0.0014456336
75	0.003650125
81.25	0.0021782525
87.5	0.0022190523
93.75	0.0022419306
100	0.0036549407
106.25	0.0025611874
112.5	0.0024493233
118.75	0.0027899557
125	0.0026988004
131.25	0.0013365524
137.5	0.0030653651
143.75	0.0032652624
150	0.0061378612
156.25	0.0025772065
162.5	0.0044504307
168.75	0.0032933733
175	0.005021415
181.25	0.0039829475
187.5	0.0014449502
193.75	0.0068416774
200	0.0034803262
206.25	0.0078211262
212.5	0.0083418985
218.75	0.0051056991
225	0.0099474774
231.25	0.010053972
237.5	0.022441422
243.75	0.0052810631
250	0.011304668
256.25	0.0024329581
262.5	0.0036128082
268.75	0.002009909
275	0.012584911
281.25	0.031775487
287.5	0.037762452
293.75	0.0071931547
300	0.024020549
306.25	0.029799024
312.5	0.029719208
318.75	0.011306478
325	0.011699328
331.25	0.0056987853
337.5	0.0053439537
343.75	0.0064861649
350	0.0046552563
356.25	0.0021119902
362.5	0.0019285874
368.75	0.0030267731
375	0.0096000915
381.25	0.010091472
387.5	0.0066786672
393.75	0.0090778363
400	0.0092940236
406.25	0.011583943
412.5	0.0085619536
418.75	0.012105096
425	0.021151947
431.25	0.058829513
437.5	0.028225744
443.75	0.016423475
450	0.0088772209
456.25	0.0098426115
462.5	0.0069395906
468.75	0.0080856091
475	0.0066675298
481.25	0.0015790535
487.5	0.0049080124
493.75	0.004458332
500	0.00036869259
506.25	0.0024326798
512.5	0.0040045917
518.75	0.0070825608
525	0.010863022
531.25	0.0028625926
537.5	0.0027060623
543.75	0.0088823922
550	0.010947835
556.25	0.0022274548
562.5	0.0039826041
568.75	0.0026080768
575	0.0027421492
581.25	0.0033455345
587.5	0.0050936376
593.75	0.003411157
600	0.0017808773
606.25	0.002141274
612.5	0.0038506607
618.75	0.0053429846
625	0.001983626
631.25	0.0085910025
637.5	0.0035098684
643.75	0.0022313161
650	0.0013623866
656.25	0.00015780379
662.5	0.0051092661
668.75	0.0023330751
675	0.0013108022
681.25	0.00084426541
687.5	0.00086568233
693.75	0.0022698298
700	0.0022588781
706.25	0.0019646928
712.5	0.0016236438
718.75	0.0029217095
725	0.0013280161
731.25	0.00077293986
737.5	0.0010859926
743.75	0.0012726053
750	0.0023512546
756.25	0.001597824
762.5	0.002691179
768.75	0.00096048084
775	0.0012439168
781.25	0.0012800563
787.5	0.0029084107
793.75	0.0083406451
800	0.0046423006
806.25	0.0035593679
812.5	0.00051112561
818.75	0.0022547183
825	0.00086386122
831.25	0.0013927734
837.5	0.0069170898
843.75	0.0012556952
850	0.0024449117
856.25	0.00066512941
862.5	0.0024066164
868.75	0.0051045549
875	0.008708666
881.25	0.0096374222
887.5	0.0030907785
893.75	0.0039007242
900	0.0065772879
906.25	0.0027961281
912.5	0.0026430247
918.75	0.0030367852
925	0.0013026276
931.25	0.0019956664
937.5	0.0026402955
943.75	0.0073971671
950	0.0020660524
956.25	0.00095443799
962.5	0.0035409919
968.75	0.0047645015
975	0.0011337884
981.25	0.0036839062
987.5	0.0016203274
993.75	0.0059126501
1000	0.00066158155
1006.25	0.0017883284
1012.5	0.0036035207
1018.75	0.00092360467
1025	0.0037370035
1031.25	0.0024132732
1037.5	0.0031038335
1043.75	0.0054611859
1050	0.0065769389
1056.25	0.00058208494
1062.5	0.0051577336
1068.75	0.001019768
1075	0.0012965124
1081.25	0.0030359898
1087.5	0.0017894185
1093.75	0.0017455434
1100	0.0020307772
1106.25	0.0019257437
1112.5	0.0024093584
1118.75	0.0031493398
1125	0.0044290218
1131.25	0.0031629375
1137.5	0.0027269262
1143.75	0.0012540004
1150	0.0033036357
1156.25	0.0019512902
1162.5	0.0025568398
1168.75	0.0041757193
1175	0.004469983
1181.25	0.010334539
1187.5	0.0052737654
1193.75	0.0095408928
1200	0.002448665
1206.25	0.0039110469
1212.5	0.00042717161
1218.75	0.00035445911
1225	0.0028250699
1231.25	0.0030973972
1237.5	0.002235804
1243.75	0.0039828853
1250	0.0045319859
1256.25	0.011134372
1262.5	0.0091061662
1268.75	0.00093790511
1275	0.0019365246
1281.25	0.0010828624
1287.5	0.00076733217
1293.75	0.0020141942
1300	0.0021426063
1306.25	0.0019297314
1312.5	0.0048416516
1318.75	0.0015372956
1325	0.0019241056
1331.25	0.0012503708
1337.5	0.0040430331
1343.75	0.00068481467
1350	0.0012616066
1356.25	3.8943083E-5
1362.5	0.00071643497
1368.75	0.001338907
1375	0.0015633108
1381.25	0.00062694164
1387.5	0.00038382628
1393.75	0.0011818722
1400	0.0017103994
1406.25	0.00087092881
1412.5	0.0019934735
1418.75	0.0010299168
1425	0.0043744624
1431.25	0.0013193945
1437.5	0.00030851023
1443.75	0.00083940809
1450	0.00112289
1456.25	0.0010831646
1462.5	0.0010306768
1468.75	0.00087675832
1475	0.00075609607
1481.25	0.0016869327
1487.5	0.0019413578
1493.75	0.0014059181
1500	0.0015079565
1506.25	0.00084314078
1512.5	0.00083403265
1518.75	0.0013587374
1525	0.00055815487
1531.25	0.0020326194
1537.5	0.0003898507
1543.75	0.00076670796
1550	0.00094985309
1556.25	0.0022700755
1562.5	0.0009614929
1568.75	0.0015640627
1575	0.0039415694
1581.25	0.0018133077
1587.5	0.0015555016
1593.75	0.00056696247
1600	0.0015437489
1606.25	0.00033744982
1612.5	0.0016373751
1618.75	0.0010242689
1625	0.0016921985
1631.25	0.00062807995
1637.5	0.0013838696
1643.75	0.00069877122
1650	0.0010359966
1656.25	0.00057237223
1662.5	0.00093512684
1668.75	0.00089079327
1675	0.00063126605
1681.25	0.0001761978
1687.5	0.00043726214
1693.75	0.00031472238
1700	0.00027723196
1706.25	0.00043890281
1712.5	0.00052005371
1718.75	0.00071925347
1725	0.00019645629
1731.25	0.001102082
1737.5	0.00075569107
1743.75	0.00023697641
1750	0.0010650841
1756.25	0.00029942845
1762.5	0.0002693425
1768.75	0.00040765888
1775	0.00053616451
1781.25	0.0011636695
1787.5	5.3787543E-5
1793.75	0.0012915142
1800	0.00016966079
1806.25	0.00018100078
1812.5	0.00079159153
1818.75	0.00068971589
1825	0.00041639433
1831.25	0.00061793364
1837.5	0.00068404013
1843.75	0.0013907211
1850	0.0005139883
1856.25	0.0011455497
1862.5	0.00023155027
1868.75	0.00079038605
1875	0.00052231393
1881.25	0.00024333166
1887.5	0.00053530529
1893.75	0.00043116142
1900	0.0004487499
1906.25	0.00093742627
1912.5	0.00063240026
1918.75	0.00091476217
1925	0.00066774257
1931.25	0.00054873376
1937.5	0.00037739737
1943.75	0.00018992179
1950	0.00031254219
1956.25	0.0011333961
1962.5	0.00073766258
1968.75	0.0010998845
1975	0.00071637068
1981.25	0.00038914201
1987.5	0.00012870788
1993.75	0.00041532831
2000	0.0013312507
2006.25	0.00019564698
2012.5	0.00060307344
2018.75	0.0001449769
2025	0.0009116649
2031.25	0.00079162124
2037.5	0.00015931569
2043.75	6.7181029E-5
2050	0.0015275291
2056.25	0.00050750167
2062.5	0.00030385321
2068.75	0.0004983865
2075	0.0015854009
2081.25	0.00082406167
2087.5	0.00046788964
2093.75	0.00066133275
2100	0.0011267804
2106.25	0.00054590528
2112.5	0.00062425369
2118.75	0.00050079873
2125	0.0014444974
2131.25	0.0008994063
2137.5	0.00068297843
2143.75	0.0010456913
2150	0.00024036742
2156.25	0.0015586245
2162.5	0.00055503625
2168.75	0.0072157053
2175	0.00060967257
2181.25	0.000701101
2187.5	0.00034055789
2193.75	0.0016615385
2200	0.0003927878
2206.25	0.0010215264
2212.5	0.00073845557
2218.75	0.00085531173
2225	0.00097619282
2231.25	0.0024307242
2237.5	0.00084191016
2243.75	0.00046723775
2250	0.00042460823
2256.25	0.00014312638
2262.5	8.7228678E-5
2268.75	0.00047035047
2275	0.0010974198
2281.25	0.0011323033
2287.5	0.00038712282
2293.75	0.0011634415
2300	0.00050114115
2306.25	0.00056404426
2312.5	0.0006649558
2318.75	0.0010057344
2325	0.0014105431
2331.25	0.00066493228
2337.5	0.00045431158
2343.75	0.0010017722
2350	0.0017170551
2356.25	0.0027374326
2362.5	0.0021391736
2368.75	0.0015060193
2375	0.00059228498
2381.25	0.00039286773
2387.5	0.00082776176
2393.75	0.00052781012
2400	0.0017231938
2406.25	0.0011568862
2412.5	0.00091589955
2418.75	0.00080255241
2425	0.0015410237
2431.25	0.00062764882
2437.5	0.0024657296
2443.75	0.0016471889
2450	0.0011945169
2456.25	0.0016975094
2462.5	0.00028214409
2468.75	0.00011781269
2475	0.0016094026
2481.25	0.00061505038
2487.5	0.0011454325
2493.75	0.00042433517
2500	0.0010837544
2506.25	0.00032907337
2512.5	0.0021890401
2518.75	0.0030482118
2525	0.00078140829
2531.25	0.002164598
2537.5	0.001153578
2543.75	0.00074242484
2550	0.001332166
2556.25	0.00050964629
2562.5	0.00069413795
2568.75	0.00045312919
2575	0.0010878921
2581.25	0.0013513231
2587.5	0.00076754672
2593.75	0.0015910125
2600	9.4356012E-5
2606.25	0.0017963078
2612.5	0.00067683017
2618.75	0.0010439484
2625	0.00014389821
2631.25	0.0016207793
2637.5	0.00090279996
2643.75	0.00064312305
2650	0.0011141498
2656.25	0.00079228734
2662.5	0.0011511525
2668.75	0.00055089215
2675	0.0013000214
2681.25	0.0029484171
2687.5	0.00088914554
2693.75	0.00073516238
2700	0.00054940323
2706.25	0.0010678928
2712.5	0.00071216371
2718.75	0.0016187748
2725	0.0013345778
2731.25	0.00090559529
2737.5	0.00060148315
2743.75	0.0010522944
2750	0.0013127248
2756.25	0.0007764892
2762.5	0.0015888765
2768.75	0.00043750588
2775	0.0012920882
2781.25	0.0007101394
2787.5	0.00078374978
2793.75	0.0014010651
2800	0.0010556478
2806.25	0.002266425
2812.5	0.00025801477
2818.75	0.00041383339
2825	0.00082468337
2831.25	0.00066247586
2837.5	0.00051888948
2843.75	0.00038555783
2850	0.0008882195
2856.25	0.00098484455
2862.5	0.00064144577
2868.75	0.00060372646
2875	0.0012987052
2881.25	0.0013058328
2887.5	0.0004699717
2893.75	0.00087231712
2900	0.00090434998
2906.25	0.00066655564
2912.5	0.00095799767
2918.75	0.00041133744
2925	0.0012478631
2931.25	0.00074246554
2937.5	0.00068346579
2943.75	0.00047832665
2950	0.0014141316
2956.25	0.00072540487
2962.5	0.0008134533
2968.75	0.0014800199
2975	0.00046654617
2981.25	0.00046667423
2987.5	0.00054364457
2993.75	0.000654733
3000	0.00022577007
3006.25	0.00051430555
3012.5	0.00083506838
3018.75	0.00053382589
3025	0.00011194123
3031.25	0.00070790119
3037.5	0.0010875712
3043.75	0.0004028368
3050	0.00044392455
3056.25	0.00031088248
3062.5	0.0011631904
3068.75	0.0016200566
3075	0.00069805396
3081.25	0.00073258048
3087.5	0.00022703128
3093.75	0.00088511029
3100	0.0010353332
3106.25	0.00014065631
3112.5	0.00063807804
3118.75	0.00068752993
3125	0.00030544579
3131.25	0.0004264915
3137.5	0.00022181957
3143.75	0.00072278425
3150	0.0001420423
3156.25	0.00070846912
3162.5	0.00069372685
3168.75	0.00013448875
3175	0.0002461786
3181.25	0.00058118403
3187.5	0.0012248735
3193.75	0.00038272908
3200	0.00048901357
3206.25	0.00065387327
3212.5	0.00026291556
3218.75	0.00013338529
3225	0.00027950233
3231.25	0.00097366195
3237.5	0.00063835687
3243.75	0.00080320041
3250	0.00046170906
3256.25	0.00049882181
3262.5	0.00033851983
3268.75	0.00066440815
3275	0.00054531539
3281.25	0.00019224923
3287.5	0.00017874306
3293.75	0.0003722752
3300	0.00016002966
3306.25	0.00025980475
3312.5	0.00015027829
3318.75	0.00048913613
3325	0.00017813356
3331.25	0.00051382268
3337.5	0.00014951021
3343.75	0.00064796101
3350	0.00065673986
3356.25	0.00072003359
3362.5	0.00013022538
3368.75	0.00070022254
3375	0.00029428593
3381.25	0.00035545127
3387.5	0.00026057755
3393.75	0.00042071482
3400	0.00011252407
3406.25	0.00013208331
3412.5	0.00013571613
3418.75	0.00028250141
3425	0.00034717786
3431.25	0.00038895331
3437.5	0.00029939053
3443.75	0.00012105083
3450	1.7421898E-5
3456.25	0.0005902883
3462.5	0.00033140114
3468.75	0.00044596887
3475	0.00030950851
3481.25	0.0002012025
3487.5	0.00037728908
3493.75	8.942317E-5
3500	0.00055680253
3506.25	0.00012718402
3512.5	0.0003116842
3518.75	0.0001461301
3525	4.1011756E-5
3531.25	0.00043603135
3537.5	0.00048783555
3543.75	0.00034022926
3550	0.00068998689
3556.25	0.00051410416
3562.5	5.7779728E-5
3568.75	0.00015561773
3575	0.00026049168
3581.25	8.7667593E-5
3587.5	5.0249964E-5
3593.75	0.00045803543
3600	0.00024633926
3606.25	0.0002266916
3612.5	0.00035447275
3618.75	0.00019476441
3625	0.00018740992
3631.25	0.00015947327
3637.5	0.00037657426
3643.75	0.00017821454
3650	0.00083529367
3656.25	0.00046711193
3662.5	0.0002078264
3668.75	0.00020952891
3675	0.00012984932
3681.25	0.00036155318
3687.5	0.00022250226
3693.75	8.85714E-5
3700	0.00023642939
3706.25	0.00030105632
3712.5	0.00055826935
3718.75	0.0004646048
3725	0.00029356434
3731.25	0.00013832834
3737.5	0.00051864727
3743.75	0.00011714048
3750	6.5208038E-5
3756.25	0.0004896533
3762.5	0.00012641681
3768.75	0.00033545125
3775	8.5710038E-5
3781.25	4.6159539E-5
3787.5	0.00037624468
3793.75	0.00037217487
3800	0.00024069045
3806.25	0.00030187652
3812.5	0.00029969324
3818.75	0.00023488508
3825	0.0002783632
3831.25	0.00050903597
3837.5	0.00017017056
3843.75	3.4494035E-5
3850	0.00025748105
3856.25	8.6533596E-5
3862.5	0.00011212672
3868.75	0.00026293216
3875	4.3491272E-5
3881.25	7.0912012E-5
3887.5	0.00023178785
3893.75	0.00018858375
3900	0.0003573518
3906.25	5.1227198E-5
3912.5	8.2894635E-5
3918.75	0.00020097328
3925	0.00036275707
3931.25	0.00015817065
3937.5	0.00023623321
3943.75	0.00018709182
3950	0.00012198474
3956.25	0.000420403
3962.5	0.00018025168
3968.75	0.00029203812
3975	0.00015404625
3981.25	0.00033980455
3987.5	0.00033166821
3993.75	0.00029486219
4000	0.00026685427
4006.25	0.00034083817
4012.5	0.0004670953
4018.75	0.00024359285
4025	0.0002066222
4031.25	0.00016047881
4037.5	0.0001735463
4043.75	0.00033288793
4050	0.00026739382
4056.25	0.00027878416
4062.5	0.00017139301
4068.75	0.00022232186
4075	0.00027207728
4081.25	6.6706043E-5
4087.5	0.00031230762
4093.75	0.00032467946
4100	0.00010798758
4106.25	0.00017701013
4112.5	0.0002386207
4118.75	0.00016983509
4125	0.0001756604
4131.25	0.00011951841
4137.5	0.00012834756
4143.75	0.00037574121
4150	0.00012382419
4156.25	0.00027578011
4162.5	0.00018431527
4168.75	0.0003706401
4175	0.00020309374
4181.25	0.0001172461
4187.5	0.00013379297
4193.75	0.00013028594
4200	0.00019438807
4206.25	0.00011334512
4212.5	6.696059E-5
4218.75	4.4107366E-5
4225	0.00012159054
4231.25	0.00030573974
4237.5	9.2887238E-5
4243.75	0.00017229018
4250	0.00041851697
4256.25	0.00016443094
4262.5	0.00027778794
4268.75	3.6978633E-5
4275	0.00014555178
4281.25	0.00025001328
4287.5	0.00015469269
4293.75	0.00011231598
4300	0.00018595058
4306.25	1.732185E-5
4312.5	0.00010450875
4318.75	0.00012403696
4325	0.00034243059
4331.25	9.2543026E-5
4337.5	7.1604196E-5
4343.75	0.00026262165
4350	0.00020522223
4356.25	4.8774629E-5
4362.5	0.00026791774
4368.75	0.00017297955
4375	0.00022157264
4381.25	0.00024905112
4387.5	0.00017952039
4393.75	7.9785285E-5
4400	0.0002260291
4406.25	0.00024791809
4412.5	0.00024898749
4418.75	0.00026358681
4425	0.00012610755
4431.25	3.4778059E-5
4437.5	9.8776924E-5
4443.75	0.00014969552
4450	5.4360998E-5
4456.25	0.00023335089
4462.5	0.00036715198
4468.75	0.00018935164
4475	0.00017623789
4481.25	0.00017019108
4487.5	0.00033438329
4493.75	0.00011009406
4500	0.00011829812
4506.25	0.00027818112
4512.5	7.9783671E-5
4518.75	5.8548303E-5
4525	0.00024242212
4531.25	4.0107234E-5
4537.5	3.0122031E-5
4543.75	6.9482713E-5
4550	0.00020292382
4556.25	7.7674637E-5
4562.5	8.7940335E-5
4568.75	0.00016151383
4575	0.00013286592
4581.25	0.0001807214
4587.5	0.00020037589
4593.75	0.00032632093
4600	0.00021567406
4606.25	0.00022757471
4612.5	0.0001508427
4618.75	9.4925277E-5
4625	0.00022356323
4631.25	0.000130503
4637.5	0.00021205116
4643.75	0.00018915707
4650	0.00020574713
4656.25	6.6545555E-5
4662.5	0.00019355499
4668.75	0.00029914297
4675	0.00048336069
4681.25	0.0001604275
4687.5	0.00020577622
4693.75	0.00023927596
4700	0.00016591389
4706.25	0.00016893612
4712.5	0.00023441155
4718.75	0.0003359005
4725	0.00022961479
4731.25	1.3249288E-5
4737.5	0.00017535676
4743.75	0.00013453686
4750	0.00029055687
4756.25	0.00024401832
4762.5	9.3489393E-5
4768.75	0.00031271165
4775	0.00018597587
4781.25	0.00010088868
4787.5	7.6710628E-5
4793.75	0.0002059572
4800	0.00025433715
4806.25	0.00030340711
4812.5	0.00020409529
4818.75	0.00011019059
4825	0.00016135442
4831.25	1.5213924E-5
4837.5	0.00010769783
4843.75	0.00011758356
4850	0.00017374992
4856.25	0.00016323255
4862.5	5.8508673E-5
4868.75	1.4703449E-5
4875	0.0001019369
4881.25	0.00025898495
4887.5	0.00020195108
4893.75	0.00020002582
4900	0.00014541866
4906.25	9.3301454E-5
4912.5	0.00019519138
4918.75	0.00011656778
4925	0.0001525422
4931.25	0.00031110865
4937.5	0.00010636839
4943.75	8.1952978E-5
4950	0.0005296626
4956.25	0.00020248894
4962.5	3.8804496E-5
4968.75	8.3928995E-5
4975	0.0001252373
4981.25	0.00019508998
4987.5	9.1118592E-5
4993.75	0.00010626259
5000	0.00018616046
5006.25	0.00015764047
5012.5	0.00016661789
5018.75	0.00043762387
5025	0.00011076868
5031.25	0.00011226912
5037.5	0.0001641083
5043.75	0.00034281397
5050	0.00024665094
5056.25	0.00021984109
5062.5	9.8131509E-5
5068.75	0.00042611018
5075	0.00016244421
5081.25	0.00010398991
5087.5	0.0001739915
5093.75	0.00029585752
5100	0.00013336001
5106.25	0.00022008134
5112.5	0.00020675367
5118.75	3.7595193E-5
5125	0.00031874753
5131.25	0.00026289974
5137.5	0.00016441192
5143.75	0.0003153526
5150	0.00021844897
5156.25	0.00020690882
5162.5	0.00022594358
5168.75	0.00035690211
5175	0.00023545844
5181.25	7.2208034E-5
5187.5	0.00018983255
5193.75	0.00013068143
5200	0.00018866413
5206.25	9.1952021E-5
5212.5	0.00035943845
5218.75	0.00021031807
5225	4.1053041E-5
5231.25	0.00028888149
5237.5	0.00052668132
5243.75	0.00015602723
5250	0.0002041848
5256.25	0.00031805203
5262.5	0.00023419563
5268.75	0.00051288512
5275	0.00027584534
5281.25	0.00038423641
5287.5	0.00027157628
5293.75	9.2654027E-5
5300	0.00012311274
5306.25	0.0002812727
5312.5	0.0004371881
5318.75	0.00029179054
5325	9.5681212E-5
5331.25	8.9624424E-5
5337.5	0.00024219765
5343.75	0.00026383164
5350	0.00011189069
5356.25	0.00029920896
5362.5	0.00035292664
5368.75	0.00020038258
5375	0.00026148152
5381.25	0.00012664227
5387.5	7.4175769E-5
5393.75	0.00023953477
5400	0.00013958927
5406.25	0.00013487243
5412.5	0.00036563166
5418.75	0.00022766669
5425	3.5085137E-5
5431.25	0.00016570066
5437.5	0.0002661696
5443.75	0.00018952625
5450	0.00021097949
5456.25	0.00035073102
5462.5	0.00030289193
5468.75	4.7916762E-5
5475	0.00028899953
5481.25	0.00014240536
5487.5	0.00034904106
5493.75	0.0004658103
5500	0.00024367745
5506.25	7.2115438E-5
5512.5	0.00016500696
5518.75	3.928568E-5
5525	6.9967111E-5
5531.25	0.00020451742
5537.5	0.00021941249
5543.75	0.00028995023
5550	0.00043414018
5556.25	6.3976031E-5
5562.5	0.00017316837
5568.75	0.00020807907
5575	0.00011440031
5581.25	0.00033178528
5587.5	0.00026996882
5593.75	0.00020963087
5600	0.00018596789
5606.25	0.00032120074
5612.5	0.00033106419
5618.75	0.0002669704
5625	0.00058504937
5631.25	0.0001663249
5637.5	4.3097361E-5
5643.75	0.00019897918
5650	8.1547431E-5
5656.25	0.00032397129
5662.5	8.8337015E-5
5668.75	0.00010648359
5675	0.00041296362
5681.25	0.00016817589
5687.5	0.00014809494
5693.75	0.00019268262
5700	0.00037477897
5706.25	0.00028381437
5712.5	0.00033493567
5718.75	0.00029017954
5725	0.00022324924
5731.25	0.00033882557
5737.5	0.00010048383
5743.75	0.00047117461
5750	0.00024668437
5756.25	0.00019572581
5762.5	0.00042491369
5768.75	4.4141805E-5
5775	6.1098321E-5
5781.25	0.00019077321
5787.5	0.00015214144
5793.75	0.00025035508
5800	0.00036757341
5806.25	0.00033621191
5812.5	0.00021614073
5818.75	0.00011213337
5825	0.00067194141
5831.25	0.00010271402
5837.5	0.00024121874
5843.75	1.2916312E-5
5850	2.2336258E-5
5856.25	0.00020526261
5862.5	9.3821316E-5
5868.75	0.00028366862
5875	0.00035273156
5881.25	0.00022813688
5887.5	0.00020311942
5893.75	0.00027616477
5900	0.00070524124
5906.25	0.00040306519
5912.5	0.00037998987
5918.75	0.00047075825
5925	0.00073477055
5931.25	0.00018201149
5937.5	0.00089272929
5943.75	0.00056135958
5950	0.00084206945
5956.25	0.0010681952
5962.5	0.00107275
5968.75	0.0013810375
5975	0.0011999259
5981.25	0.0018162397
5987.5	0.003172738
5993.75	0.011097985
6000	0.0067287544
6006.25	0.002886506
6012.5	0.0014750639
6018.75	0.0012163856
6025	0.0011238108
6031.25	0.00054151515
6037.5	0.00065003476
6043.75	0.00017687908
6050	0.00099455513
6056.25	0.0002194181
6062.5	0.00046032727
6068.75	0.00047120705
6075	0.00057118088
6081.25	0.00084323845
6087.5	0.00031038001
6093.75	0.00033900243
6100	0.00068842209
6106.25	0.0005100924
6112.5	0.00072095268
6118.75	0.00046852646
6125	0.00026520154
6131.25	0.00031618865
6137.5	0.00052682671
6143.75	0.00075458587
6150	0.00016279659
6156.25	6.9473172E-5
6162.5	0.00014363241
6168.75	0.00061669983
6175	0.00085990955
6181.25	0.00080601582
6187.5	0.0003630982
6193.75	0.00018143893
6200	0.00037586041
6206.25	0.00021462653
6212.5	0.00080357105
6218.75	0.00021937555
6225	0.00029816555
6231.25	8.8056864E-5
6237.5	0.00069488007
6243.75	0.0005293084
6250	0.0010078359
6256.25	0.00068574128
6262.5	8.1659745E-5
6268.75	0.0003737662
6275	0.00047799622
6281.25	0.00087752131
6287.5	0.00069543371
6293.75	0.00043457052
6300	6.8819033E-5
6306.25	0.0003695952
6312.5	0.00068186832
6318.75	0.00030764303
6325	0.00079312736
6331.25	0.00041267865
6337.5	0.00093562749
6343.75	0.00031238521
6350	7.2057306E-5
6356.25	0.00033236436
6362.5	0.00035996443
6368.75	0.00052855655
6375	0.00027112335
6381.25	0.00041247325
6387.5	0.00049030206
6393.75	0.00022396799
6400	0.001918597
6406.25	0.00041743601
6412.5	0.00062712081
6418.75	0.0004560013
6425	0.00016211467
6431.25	0.00045355921
6437.5	0.0001555896
6443.75	0.00029792962
6450	6.8188506E-5
6456.25	0.00011797679
6462.5	0.00038129792
6468.75	0.00039700767
6475	0.00036370922
6481.25	0.00016329352
6487.5	0.00058027679
6493.75	0.00075590193
6500	0.00014513238
6506.25	0.0005753663
6512.5	0.00080225936
6518.75	0.00048615154
6525	0.00056217104
6531.25	0.00024807445
6537.5	0.00050546663
6543.75	0.00032840912
6550	0.00071601721
6556.25	0.00037171177
6562.5	0.00025811383
6568.75	0.00035758218
6575	0.00053593718
6581.25	0.00070789024
6587.5	0.00065900752
6593.75	0.0007064662
6600	0.0004854852
6606.25	0.0003527198
6612.5	0.00086476696
6618.75	0.00042611512
6625	0.00062526109
6631.25	0.00034190108
6637.5	0.00063746622
6643.75	0.0002816892
6650	0.00036318547
6656.25	0.00033843579
6662.5	0.00054371725
6668.75	0.00018158679
6675	0.0002562408
6681.25	4.3329205E-5
6687.5	0.0002334364
6693.75	0.00071224384
6700	0.00045210705
6706.25	0.00029635751
6712.5	0.00078562873
6718.75	0.00031308234
6725	0.00050126368
6731.25	0.0001901668
6737.5	0.00046690108
6743.75	0.00033587826
6750	0.00044045368
6756.25	0.00074432756
6762.5	0.00068622258
6768.75	0.00025815981
6775	0.00030356061
6781.25	0.0001423213
6787.5	0.00049841777
6793.75	0.00055951607
6800	0.00043484478
6806.25	0.00062552605
6812.5	0.00043678625
6818.75	0.00027579479
6825	0.00033575641
6831.25	0.0001503498
6837.5	0.00055343591
6843.75	0.00042306605
6850	0.00080533717
6856.25	0.00044255164
6862.5	0.00032202777
6868.75	0.00018129846
6875	0.0004355499
6881.25	0.00041608939
6887.5	0.00018278611
6893.75	0.00046072701
6900	0.00043934231
6906.25	0.00058732426
6912.5	0.00050397648
6918.75	8.1861109E-5
6925	0.00066128246
6931.25	0.00013453783
6937.5	0.00038561657
6943.75	0.00044472243
6950	0.00069437875
6956.25	0.00066383669
6962.5	0.0004061091
6968.75	0.00076819257
6975	4.0649222E-5
6981.25	0.00048548638
6987.5	0.00083258667
6993.75	0.00042145849
7000	0.0007855769
7006.25	0.00068044955
7012.5	0.00021495581
7018.75	0.00012507984
7025	3.6312522E-5
7031.25	0.0004641453
7037.5	0.00048530147
7043.75	0.0004781437
7050	0.00026931749
7056.25	0.00040419688
7062.5	0.00018987611
7068.75	8.8452691E-5
7075	0.00045936674
7081.25	0.00047196732
7087.5	0.00038043841
7093.75	0.00033055338
7100	0.0003393738
7106.25	0.00042950383
7112.5	0.00038009967
7118.75	0.00037423666
7125	0.00019450878
7131.25	0.00043988531
7137.5	0.00045705294
7143.75	0.00032741243
7150	0.00085925826
7156.25	0.00016226328
7162.5	0.00061822222
7168.75	0.0009228323
7175	0.00075359926
7181.25	0.00038492802
7187.5	0.00071298587
7193.75	0.00031120867
7200	0.00019088803
7206.25	0.00073969383
7212.5	0.00017180774
7218.75	0.00031424782
7225	0.00065419085
7231.25	0.00057377491
7237.5	0.00073099805
7243.75	0.00051289314
7250	0.00013834806
7256.25	0.00034240758
7262.5	0.00022720462
7268.75	0.00011676482
7275	0.00024841284
7281.25	0.00042706821
7287.5	0.00047534141
7293.75	0.00064793331
7300	0.00027654406
7306.25	0.00028479923
7312.5	0.00021735098
7318.75	0.00039447037
7325	0.00068357814
7331.25	0.00049161853
7337.5	0.00052629077
7343.75	0.00035950568
7350	0.00044739153
7356.25	0.00018745087
7362.5	0.00042725269
7368.75	0.0005499566
7375	1.757916E-5
7381.25	0.00012043276
7387.5	0.00051378972
7393.75	0.00066276115
7400	0.0001483218
7406.25	0.00013413248
7412.5	0.00024286629
7418.75	0.00049616324
7425	0.00038147512
7431.25	0.00015993528
7437.5	0.0003028461
7443.75	0.00037341246
7450	0.00011160016
7456.25	0.00019216648
7462.5	0.00018874263
7468.75	0.00066997884
7475	0.00038692045
7481.25	8.1588817E-5
7487.5	7.0608748E-5
7493.75	0.00040656017
7500	0.00077189117
7506.25	0.00028384017
7512.5	5.3531017E-5
7518.75	0.00057878254
7525	0.00037321208
7531.25	0.00030303649
7537.5	0.00043751147
7543.75	0.0001129981
7550	0.00014239836
7556.25	0.00049365459
7562.5	0.00033865249
7568.75	0.00022073636
7575	0.00028200128
7581.25	0.00087243636
7587.5	0.00045063777
7593.75	0.00029014
7600	0.00053260738
7606.25	0.00070705028
7612.5	0.00024715624
7618.75	0.000454456
7625	0.00032721213
7631.25	0.00062169139
7637.5	0.00012690195
7643.75	0.00033479622
7650	0.00020035477
7656.25	0.00013692306
7662.5	0.0004808097
7668.75	0.00030812795
7675	0.00050583743
7681.25	0.00019946434
7687.5	0.00034623826
7693.75	0.00045433936
7700	0.00057127849
7706.25	0.00077371884
7712.5	0.00036602032
7718.75	0.00075423055
7725	0.00024518693
7731.25	0.00038447385
7737.5	0.00051938157
7743.75	0.00022099549
7750	0.00037472888
7756.25	0.00060513555
7762.5	0.00018719589
7768.75	0.00024043619
7775	0.0004124385
7781.25	0.00052391027
7787.5	0.00063607785
7793.75	0.00025601655
7800	0.00017328649
7806.25	0.0003067905
7812.5	0.00059693282
7818.75	0.00020580619
7825	0.00013329541
7831.25	0.00081909433
7837.5	0.00043538978
7843.75	0.00033914922
7850	0.00022513229
7856.25	7.0252223E-5
7862.5	0.00046117221
7868.75	0.00011909738
7875	0.00032925387
7881.25	0.00032637623
7887.5	0.00031383901
7893.75	0.00016305827
7900	0.00019981871
7906.25	0.00029669858
7912.5	0.00028431796
7918.75	0.0005102482
7925	0.00036939473
7931.25	0.00044823303
7937.5	0.00033707127
7943.75	0.00039233289
7950	9.2847903E-5
7956.25	0.00023880883
7962.5	4.5071958E-5
7968.75	0.00037457625
7975	0.00023022289
7981.25	0.00029485066
7987.5	0.00045379743
7993.75	0.00033653157
8000	0.00013418492
8006.25	0.00024104535
8012.5	0.00029448113
8018.75	0.00015328863
8025	0.00050914667
8031.25	0.0003604025
8037.5	0.00024891347
8043.75	0.00019420794
8050	0.00036003633
8056.25	0.00070617149
8062.5	0.00030508711
8068.75	0.00025124178
8075	0.00027825584
8081.25	0.00017106098
8087.5	0.00046303963
8093.75	0.0001171928
8100	0.00023688372
8106.25	0.00055789026
8112.5	9.6067124E-5
8118.75	0.00053506011
8125	0.00017525141
8131.25	0.00046610066
8137.5	0.00026602003
8143.75	0.00032327739
8150	0.00029639126
8156.25	0.00039050893
8162.5	0.0002001775
8168.75	6.0153469E-5
8175	0.00046667858
8181.25	0.00024020755
8187.5	0.00020065571
8193.75	0.00031054248
8200	0.00038540594
8206.25	0.00018900878
8212.5	0.00041431195
8218.75	0.00033536473
8225	0.00017102025
8231.25	0.00030372267
8237.5	0.0002593405
8243.75	0.00041958794
8250	0.00020335558
8256.25	0.00033602605
8262.5	0.00031689197
8268.75	0.00024509186
8275	0.00010779465
8281.25	0.00035035268
8287.5	4.830455E-5
8293.75	0.00015814997
8300	0.00041743324
8306.25	9.8595071E-5
8312.5	9.1723296E-5
8318.75	0.00017856203
8325	0.00013559208
8331.25	6.7460699E-5
8337.5	0.00052788016
8343.75	0.00021241039
8350	0.00030233173
8356.25	0.00016487666
8362.5	0.00028008797
8368.75	0.00017040456
8375	0.00039141728
8381.25	0.00039529246
8387.5	0.00022162663
8393.75	0.00020429923
8400	0.00020128281
8406.25	0.00021906364
8412.5	0.00022864304
8418.75	0.00010682503
8425	7.1213112E-5
8431.25	4.0700884E-5
8437.5	0.00019711966
8443.75	0.000297009
8450	0.00023320342
8456.25	0.00035590641
8462.5	0.00018606777
8468.75	0.0002178002
8475	0.00017576581
8481.25	0.00051600048
8487.5	0.0001532139
8493.75	0.00011704386
8500	4.5934074E-5
8506.25	0.00047527872
8512.5	0.000466823
8518.75	0.00018237888
8525	0.00038260909
8531.25	0.00021471711
8537.5	0.00012009312
8543.75	0.00023598537
8550	0.00036248891
8556.25	0.00017781233
8562.5	9.2881202E-5
8568.75	0.00033923595
8575	7.4405444E-5
8581.25	0.00033912853
8587.5	0.00010633359
8593.75	0.00042525623
8600	0.00035825411
8606.25	0.00023291335
8612.5	0.00022401146
8618.75	0.00020708264
8625	0.00017123825
8631.25	0.00028216653
8637.5	0.00040692068
8643.75	0.00015687947
8650	0.00039932251
8656.25	0.00015830272
8662.5	0.00037183492
8668.75	0.00017999393
8675	0.00030721808
8681.25	0.00020966941
8687.5	0.00024280104
8693.75	0.00017862201
8700	0.00020060247
8706.25	0.00024847391
8712.5	0.00028188483
8718.75	0.00010041509
8725	0.00021818169
8731.25	0.00017406824
8737.5	7.5443274E-5
8743.75	0.00024592791
8750	0.00025781364
8756.25	0.00011671302
8762.5	0.0001153934
8768.75	0.00040984741
8775	0.00024005624
8781.25	0.00036949331
8787.5	0.00022797961
8793.75	0.00027690383
8800	0.0002656872
8806.25	0.00025536073
8812.5	9.2150731E-5
8818.75	0.00020147935
8825	8.5276265E-5
8831.25	0.00023397818
8837.5	0.00023802616
8843.75	0.00012168122
8850	0.00014268724
8856.25	0.0001519815
8862.5	4.4769471E-5
8868.75	0.00041443302
8875	0.00017629055
8881.25	7.3767476E-5
8887.5	0.00024058016
8893.75	0.00015713926
8900	0.00031188895
8906.25	0.00011330684
8912.5	0.00019044999
8918.75	0.00026722148
8925	0.00026551231
8931.25	0.00017832992
8937.5	0.00011949443
8943.75	0.00023032172
8950	0.0003873851
8956.25	0.00028856464
8962.5	0.00011363628
8968.75	0.00017531004
8975	0.00011072621
8981.25	0.00014836041
8987.5	0.00025503565
8993.75	4.0324775E-5
9000	0.00022230719
9006.25	0.00046788705
9012.5	0.00031572589
9018.75	0.00028128542
9025	0.00029001114
9031.25	0.00025864489
9037.5	8.4300254E-5
9043.75	0.00016485868
9050	0.00013152917
9056.25	0.0002559016
9062.5	0.00028266179
9068.75	0.00029057885
9075	5.1231371E-5
9081.25	0.00022031597
9087.5	9.0986617E-5
9093.75	0.00027163219
9100	0.00013754784
9106.25	0.00021320351
9112.5	0.00020219205
9118.75	6.9042916E-5
9125	8.3106464E-5
9131.25	0.00039686911
9137.5	0.00038686762
9143.75	0.00026418847
9150	5.0113984E-5
9156.25	8.6889524E-5
9162.5	0.00013167251
9168.75	0.00036533751
9175	0.0002450515
9181.25	0.00033836327
9187.5	0.00023379867
9193.75	0.0002234136
9200	7.0266191E-5
9206.25	0.00010131557
9212.5	0.00018658246
9218.75	4.7433522E-5
9225	0.00018246272
9231.25	3.9814299E-5
9237.5	0.00023646485
9243.75	0.00015298318
9250	0.00018459302
9256.25	0.00024334198
9262.5	0.00012366576
9268.75	0.00036761189
9275	5.6079696E-5
9281.25	0.00035337582
9287.5	0.00033075846
9293.75	0.00019006527
9300	0.00021804196
9306.25	0.0002341827
9312.5	0.00030514561
9318.75	0.00019254034
9325	0.00030453144
9331.25	0.00029199116
9337.5	8.3427074E-5
9343.75	0.0001211726
9350	0.00013224763
9356.25	0.00012542213
9362.5	6.9976517E-5
9368.75	0.00030890381
9375	0.00024978075
9381.25	0.00022457715
9387.5	0.00026459666
9393.75	0.00033206703
9400	0.00023333403
9406.25	0.00015469475
9412.5	0.00011541234
9418.75	0.00012555465
9425	0.0001660383
9431.25	0.00027027334
9437.5	0.00014628342
9443.75	7.2165268E-5
9450	0.00010100809
9456.25	0.00023166137
9462.5	0.00022150949
9468.75	7.1675169E-5
9475	0.000194294
9481.25	0.00020938952
9487.5	8.3525322E-5
9493.75	0.00011753879
9500	0.00028568577
9506.25	0.00031443933
9512.5	0.00019965055
9518.75	0.00016644121
9525	0.00012040941
9531.25	6.7777698E-5
9537.5	0.00020398345
9543.75	0.00011911828
9550	3.730713E-5
9556.25	0.00037487051
9562.5	3.1613001E-5
9568.75	0.00031082844
9575	0.00012972313
9581.25	0.00018654787
9587.5	0.00011098107
9593.75	0.00012228248
9600	0.00029860371
9606.25	0.00026897356
9612.5	7.8552788E-5
9618.75	0.00025146465
9625	0.00030597717
9631.25	0.00020619914
9637.5	0.00014576126
9643.75	3.8722927E-5
9650	5.9709101E-5
9656.25	0.00026156438
9662.5	0.00018558286
9668.75	0.00024167276
9675	0.00027484032
9681.25	0.0002699302
9687.5	3.0812586E-5
9693.75	0.00023071786
9700	9.7245828E-5
9706.25	0.0001950403
9712.5	0.00028206219
9718.75	0.00011722433
9725	0.00029119071
9731.25	0.00027140602
9737.5	0.00018573035
9743.75	0.00028439889
9750	0.00020286529
9756.25	0.00026404921
9762.5	0.00012389619
9768.75	0.00012472469
9775	0.00035017184
9781.25	0.00022148791
9787.5	0.00024158729
9793.75	4.1809504E-5
9800	0.00017311367
9806.25	0.00016767678
9812.5	0.00019804171
9818.75	0.00014780259
9825	0.00023734137
9831.25	0.00020307928
9837.5	0.00011747138
9843.75	4.9239946E-5
9850	4.8960259E-5
9856.25	0.00022367532
9862.5	0.00013022806
9868.75	0.0003658406
9875	0.00028507408
9881.25	0.00012284963
9887.5	7.0821161E-5
9893.75	0.00015682882
9900	0.00010585102
9906.25	7.4339648E-5
9912.5	0.00011161822
9918.75	0.00011893075
9925	7.9934865E-5
9931.25	0.0002637256
9937.5	0.00015536526
9943.75	0.00016257821
9950	0.00025268543
9956.25	0.0001496137
9962.5	0.00021419533
9968.75	0.0001253017
9975	0.00011785559
9981.25	0.00013667497
9987.5	2.7627031E-5
9993.75	0.00013858369
10000	0.00022019156
10006.25	0.00019228157
10012.5	0.00012546531
10018.75	0.0001894028
10025	0.0001413649
10031.25	0.00015274414
10037.5	7.8770666E-5
10043.75	0.00022206696
10050	0.00016473443
10056.25	0.00010655831
10062.5	5.5700558E-5
10068.75	0.00032696115
10075	0.00032094617
10081.25	0.00021532349
10087.5	8.4608708E-5
10093.75	0.0001467795
10100	0.00022825767
10106.25	0.00019143836
10112.5	0.00035459059
10118.75	0.00017306324
10125	0.00030535255
10131.25	5.0691025E-5
10137.5	5.4109122E-5
10143.75	0.00023730335
10150	2.1385901E-5
10156.25	0.00023397633
10162.5	0.0002744124
10168.75	0.00012484523
10175	0.00024162359
10181.25	6.9994022E-5
10187.5	5.7166437E-5
10193.75	8.8036564E-5
10200	0.00022634178
10206.25	0.00014269319
10212.5	0.00017591729
10218.75	0.00014931217
10225	0.00019066679
10231.25	7.8073523E-5
10237.5	4.3925718E-5
10243.75	0.00026585562
10250	0.00011483936
10256.25	0.00034214308
10262.5	0.00022848921
10268.75	0.00037303459
10275	9.4180845E-5
10281.25	0.00015747043
10287.5	0.00015810697
10293.75	0.00016839779
10300	0.00017329603
10306.25	0.00016522603
10312.5	0.00027363358
10318.75	0.00016021547
10325	0.00024709642
10331.25	0.0002126379
10337.5	0.00016934966
10343.75	0.00023789527
10350	0.00029680742
10356.25	0.00026879174
10362.5	8.5707458E-5
10368.75	0.00028884977
10375	0.00026190658
10381.25	0.00021442467
10387.5	0.00036739017
10393.75	0.00026048293
10400	9.3165899E-5
10406.25	0.00021605716
10412.5	6.0841287E-5
10418.75	0.0001607377
10425	0.00031407652
10431.25	5.1775047E-5
10437.5	1.3532417E-5
10443.75	0.00018611341
10450	0.00010631644
10456.25	8.8195572E-5
10462.5	0.00014615888
10468.75	0.00021885804
10475	0.00044586061
10481.25	9.0132009E-5
10487.5	0.00014850751
10493.75	0.000259433
10500	0.00010760316
10506.25	0.00021805542
10512.5	5.5939385E-5
10518.75	0.00022252963
10525	0.00030313648
10531.25	9.9371116E-5
10537.5	3.450954E-5
10543.75	0.00015736301
10550	0.00016470201
10556.25	0.00030093995
10562.5	0.0002008735
10568.75	0.00022348102
10575	0.00015988159
10581.25	0.0003143369
10587.5	0.0001728177
10593.75	0.00011330122
10600	0.00022566568
10606.25	0.00015892946
10612.5	1.1130095E-5
10618.75	0.00016816049
10625	0.0002095682
10631.25	7.6108236E-5
10637.5	7.7354329E-5
10643.75	0.00013793786
10650	0.00019204307
10656.25	0.00010800054
10662.5	0.00020809709
10668.75	0.00019542613
10675	0.00021642019
10681.25	0.00023350056
10687.5	0.00013739683
10693.75	0.00022358863
10700	0.00024047836
10706.25	0.00045069298
10712.5	0.00025519615
10718.75	0.00012728074
10725	1.0335259E-5
10731.25	0.00029041542
10737.5	0.00040282701
10743.75	0.00022808383
10750	0.00015056629
10756.25	0.00014271795
10762.5	0.0001365178
10768.75	0.00022222799
10775	0.000364115
10781.25	0.00012254737
10787.5	0.00012293928
10793.75	0.00013228717
10800	0.00029578799
10806.25	0.00019406239
10812.5	0.0001176834
10818.75	0.00017086433
10825	0.00011538078
10831.25	7.4946285E-5
10837.5	0.00015957451
10843.75	0.0003066931
10850	0.00013250633
10856.25	0.00012904039
10862.5	0.00020975844
10868.75	0.00018491808
10875	0.00012542701
10881.25	0.00031347823
10887.5	0.00024159184
10893.75	0.00011012934
10900	0.00014125113
10906.25	0.00015375502
10912.5	0.0002178443
10918.75	0.00019932474
10925	6.3555207E-5
10931.25	0.00017449714
10937.5	0.00034270685
10943.75	0.00041683745
10950	0.00015113708
10956.25	0.00013897092
10962.5	0.00018585766
10968.75	0.00025398471
10975	9.57221E-5
10981.25	0.00028398192
10987.5	0.00022595322
10993.75	0.00024513213
11000	0.00013842974
11006.25	0.00019516839
11012.5	0.00034034642
11018.75	8.9062341E-5
11025	0.00017212694
11031.25	0.00031673489
11037.5	0.00018586335
11043.75	0.00017338417
11050	9.0724488E-5
11056.25	0.00012663531
11062.5	0.00019636735
11068.75	0.00041743958
11075	0.00027570871
11081.25	0.00022737207
11087.5	0.00023065799
11093.75	0.00030026649
11100	0.0001838014
11106.25	0.00025771166
11112.5	0.00018140587
11118.75	0.00021238877
11125	0.00031341106
11131.25	0.00028533704
11137.5	0.00012706532
11143.75	0.00020886986
11150	0.00030598538
11156.25	0.00028353033
11162.5	0.00025001584
11168.75	0.00023709523
11175	0.0002150054
11181.25	0.00032515885
11187.5	0.00025414684
11193.75	0.00036522194
11200	0.00013989401
11206.25	0.00026239264
11212.5	0.00027736973
11218.75	0.00018284932
11225	0.00035748494
11231.25	0.00036255572
11237.5	0.00032254748
11243.75	0.00029931874
11250	0.00040800079
11256.25	0.00052148945
11262.5	0.00022676627
11268.75	0.00010105007
11275	0.0002273428
11281.25	0.0001524402
11287.5	0.00042234242
11293.75	0.00036126636
11300	0.00023486446
11306.25	0.00035552478
11312.5	0.00019942577
11318.75	0.0002723311
11325	0.00018651533
11331.25	0.00034036337
11337.5	0.00027229439
11343.75	0.00020726969
11350	0.00021740573
11356.25	0.000352428
11362.5	0.00036903351
11368.75	0.00035495933
11375	0.00032892226
11381.25	0.00030802155
11387.5	0.00038343488
11393.75	0.00034553158
11400	0.00029467476
11406.25	0.0004618856
11412.5	0.00051752311
11418.75	0.00039136838
11425	0.00027601848
11431.25	0.00033707871
11437.5	0.00043816129
11443.75	0.00028233495
11450	0.00057891195
11456.25	0.0003560267
11462.5	0.0002840796
11468.75	0.00042861531
11475	0.00049863078
11481.25	0.00016274366
11487.5	0.00029779465
11493.75	0.00022075342
11500	0.00044846107
11506.25	0.00033988561
11512.5	0.00025679368
11518.75	0.00032278973
11525	0.00021757694
11531.25	0.00045402166
11537.5	0.00025381591
11543.75	0.00046491472
11550	0.00045651762
11556.25	0.00028697436
11562.5	0.00044488719
11568.75	0.00030574054
11575	0.00060312141
11581.25	0.00047752877
11587.5	0.00065433183
11593.75	0.00055034389
11600	0.00047190067
11606.25	0.00039316134
11612.5	0.00048895292
11618.75	0.00042966135
11625	0.00046318672
11631.25	0.00049881354
11637.5	0.0007240497
11643.75	0.0003799116
11650	0.00053351226
11656.25	0.00050372043
11662.5	0.00068739678
11668.75	0.00056154292
11675	0.00054335582
11681.25	0.00067917705
11687.5	0.00051602273
11693.75	0.00062838614
11700	0.00071679625
11706.25	0.00056449623
11712.5	0.00070139838
11718.75	0.00069401227
11725	0.0005916662
11731.25	0.00074971215
11737.5	0.00078053394
11743.75	0.00082302306
11750	0.00077303821
11756.25	0.00088107623
11762.5	0.00085896432
11768.75	0.00087860724
11775	0.0007260313
11781.25	0.0010558541
11787.5	0.00087606723
11793.75	0.00093172462
11800	0.0010128771
11806.25	0.0011079845
11812.5	0.0008235704
11818.75	0.0010853354
11825	0.0012029392
11831.25	0.0012079122
11837.5	0.0012239028
11843.75	0.0011415347
11850	0.001466354
11856.25	0.001432081
11862.5	0.0014567866
11868.75	0.0014599557
11875	0.0014920705
11881.25	0.0014821289
11887.5	0.0018060449
11893.75	0.0018475541
11900	0.0018968717
11906.25	0.0020231965
11912.5	0.0020664755
11918.75	0.0023728242
11925	0.0027621029
11931.25	0.0028098189
11937.5	0.0032303251
11943.75	0.0037215379
11950	0.0041529969
11956.25	0.0047246223
11962.5	0.0056928908
11968.75	0.0074810061
11975	0.010188606
11981.25	0.015771674
11987.5	0.036086159
11993.75	0.12747807
12000	0.023075254
12006.25	0.012773218
12012.5	0.0086975497
12018.75	0.0067822407
12025	0.0052493518
12031.25	0.0044394742
12037.5	0.0036792735
12043.75	0.0036203862
12050	0.0028748384
12056.25	0.0028818523
12062.5	0.0024046318
12068.75	0.002324118
12075	0.0018736552
12081.25	0.0019593146
12087.5	0.0018673807
12093.75	0.001661635
12100	0.0015155521
12106.25	0.0015065811
12112.5	0.001471572
12118.75	0.0012911875
12125	0.001258096
12131.25	0.0012932588
12137.5	0.0012354263
12143.75	0.0010768502
12150	0.0010812865
12156.25	0.00099024598
12162.5	0.00089947852
12168.75	0.0011542763
12175	0.0009990482
12181.25	0.0008769387
12187.5	0.00089360783
12193.75	0.00079956716
12200	0.00078492674
12206.25	0.0007882322
12212.5	0.00067297955
12218.75	0.00083715266
12225	0.00070057858
12231.25	0.00076405609
12237.5	0.00086141794
12243.75	0.00073769846
12250	0.0006774899
12256.25	0.00052586753
12262.5	0.0005951039
12268.75	0.00064244544
12275	0.0005685944
12281.25	0.0005052081
12287.5	0.00052693684
12293.75	0.00082170654
12300	0.00048510322
12306.25	0.00054915634
12312.5	0.0006974078
12318.75	0.00056126683
12325	0.0004938899
12331.25	0.00046559529
12337.5	0.00055549253
12343.75	0.00052773318
12350	0.00046876305
12356.25	0.00035492909
12362.5	0.00053575942
12368.75	0.00017173997
12375	0.00056279767
12381.25	0.00022948028
12387.5	0.00051065766
12393.75	0.00056456298
12400	0.00051866457
12406.25	0.00045340387
12412.5	0.00051932124
12418.75	0.00029467618
12425	0.0004376566
12431.25	0.00023280549
12437.5	0.00036232396
12443.75	0.0003577802
12450	0.0001936768
12456.25	0.00032524521
12462.5	0.00015294789
12468.75	0.00026116463
[truncated: 38,004 more rows]
