# Supplementary material for: Electrically activated ferroelectric nematic microrobots
Source: Nat Commun. 2024 Aug 20;15:6928. doi: 10.1038/s41467-024-50226-y (PMC11336208; doi:10.1038/s41467-024-50226-y)
Supplement: Supplementary file 11 — Source Data [file 41467_2024_50226_MOESM11_ESM.zip › Figure4/uswp/f06000U080.csv]

ASCII data file created with TiePie Multi Channel software. www.tiepie.com.
2023-09-22 15:16:40 817m
Frequency	FFT1
Hz	V
0	0.015459788
6.25	0.0016392199
12.5	0.002456615
18.75	0.00060128451
25	0.0013113556
31.25	0.0028208133
37.5	0.00083755406
43.75	0.0013262897
50	0.0065249281
56.25	0.00053373929
62.5	0.0022849377
68.75	0.0016241872
75	0.00088271857
81.25	0.00074026736
87.5	0.0016147045
93.75	0.00046256673
100	0.0032043733
106.25	0.0035380822
112.5	0.0024348692
118.75	0.0041594954
125	0.001816056
131.25	0.0021479683
137.5	0.0010856862
143.75	0.0033636426
150	0.0050657559
156.25	0.018468704
162.5	0.0060133055
168.75	0.0050755802
175	0.0033599945
181.25	0.0020549281
187.5	0.0050710335
193.75	0.0046830418
200	0.0061983064
206.25	0.0018289198
212.5	0.011624216
218.75	0.0019670238
225	0.0087328015
231.25	0.0098603443
237.5	0.029751241
243.75	0.0069081297
250	0.0026944629
256.25	0.0045691066
262.5	0.0040698943
268.75	0.014419283
275	0.0097458698
281.25	0.020866099
287.5	0.0273161
293.75	0.010556658
300	0.01241486
306.25	0.0048174627
312.5	0.0082821025
318.75	0.019234572
325	0.0037990425
331.25	0.0077291133
337.5	0.0089190628
343.75	0.0018197616
350	0.0039395691
356.25	0.0062911149
362.5	0.0057458617
368.75	0.012689755
375	0.0062246387
381.25	0.0019911898
387.5	0.0099270429
393.75	0.0066005213
400	0.0041145019
406.25	0.0088043564
412.5	0.010389302
418.75	0.0047006576
425	0.010444125
431.25	0.0068235847
437.5	0.021867937
443.75	0.0059438633
450	0.0050325362
456.25	0.0059415965
462.5	0.0035086563
468.75	0.0064641153
475	0.0052597598
481.25	0.0098477359
487.5	0.0026445596
493.75	0.0077897028
500	0.00088278601
506.25	0.00083865907
512.5	0.0034391552
518.75	0.0017998166
525	0.00099401387
531.25	0.0023313739
537.5	0.0021408222
543.75	0.004667366
550	0.0029509774
556.25	0.0040429923
562.5	0.0073094903
568.75	0.0029440554
575	0.0037194081
581.25	0.0014334086
587.5	0.0044568147
593.75	0.004562009
600	0.0066042549
606.25	0.0051544217
612.5	0.0028459746
618.75	0.0020946772
625	0.0060013769
631.25	0.0095381353
637.5	0.0019217976
643.75	0.0032985036
650	0.0035891976
656.25	0.003511108
662.5	0.00083873721
668.75	0.0043119351
675	0.0022232039
681.25	0.00093185819
687.5	0.0017425134
693.75	0.0016167654
700	0.0029228931
706.25	0.0013359846
712.5	0.0005633048
718.75	0.0018903975
725	0.0030686063
731.25	0.0010335516
737.5	0.00038547211
743.75	0.0048607927
750	0.0011006901
756.25	0.002733755
762.5	0.0010033167
768.75	0.0011643634
775	0.00037286265
781.25	0.0011430846
787.5	0.004707667
793.75	0.0043040465
800	0.0032228588
806.25	0.0037547886
812.5	0.0025586275
818.75	0.0006638584
825	0.002310503
831.25	0.00098633482
837.5	0.0032303215
843.75	0.00094666926
850	0.0040007564
856.25	0.00082111708
862.5	0.0029526687
868.75	0.0055568992
875	0.0087669901
881.25	0.0032866782
887.5	0.0012667813
893.75	0.0028218244
900	0.0027199967
906.25	0.00086907183
912.5	0.0012148538
918.75	0.0024168787
925	0.0019508442
931.25	0.0023329723
937.5	0.0019216615
943.75	0.0022199409
950	0.0018299484
956.25	0.0017078757
962.5	0.00074562549
968.75	0.0029821631
975	0.0024827843
981.25	0.0019668498
987.5	0.0027670225
993.75	0.005608031
1000	0.0043406206
1006.25	0.0016344299
1012.5	0.0025004446
1018.75	0.0072301797
1025	0.0048331816
1031.25	0.0014022844
1037.5	0.0017286666
1043.75	0.00083484431
1050	0.0035030011
1056.25	0.0016931402
1062.5	0.00069006489
1068.75	0.0032835293
1075	0.0021960316
1081.25	0.0041238266
1087.5	0.0021065724
1093.75	0.005071983
1100	0.0032948747
1106.25	0.0032900394
1112.5	0.0027893045
1118.75	0.0010991057
1125	0.0029818604
1131.25	0.0062407126
1137.5	0.007969216
1143.75	0.0063264561
1150	0.0032362216
1156.25	0.0029992106
1162.5	0.0014299902
1168.75	0.0044300845
1175	0.0014412153
1181.25	0.0062981847
1187.5	0.0034970856
1193.75	0.0036410174
1200	0.0017633833
1206.25	0.0063007962
1212.5	0.0042103113
1218.75	0.0033853646
1225	0.0012399822
1231.25	0.0026295528
1237.5	0.0019600061
1243.75	0.0013856286
1250	0.0062858205
1256.25	0.021770297
1262.5	0.01689573
1268.75	0.0048022113
1275	0.0042017013
1281.25	0.0015693407
1287.5	0.0017244929
1293.75	0.00086648283
1300	0.0025217412
1306.25	0.0026967238
1312.5	0.0016309992
1318.75	0.00045196325
1325	0.0020096521
1331.25	0.00095685712
1337.5	0.00087479519
1343.75	0.0012523158
1350	0.00031746391
1356.25	0.0010263224
1362.5	0.00064284761
1368.75	0.00027479405
1375	0.00099651386
1381.25	0.00099520684
1387.5	0.0015533291
1393.75	0.00060498072
1400	0.0027750671
1406.25	0.00056320635
1412.5	0.00038261211
1418.75	0.0019588103
1425	0.0008636959
1431.25	0.001170807
1437.5	0.0016269737
1443.75	0.00087179915
1450	0.0010104647
1456.25	0.0019423835
1462.5	0.00094050654
1468.75	0.00056155155
1475	0.0012056364
1481.25	0.00067575501
1487.5	0.0020451462
1493.75	0.0016159041
1500	0.0016345075
1506.25	0.0019160351
1512.5	0.00042479354
1518.75	0.0010248426
1525	0.00067302047
1531.25	0.0010844955
1537.5	0.00024981685
1543.75	0.00064125805
1550	0.0010966356
1556.25	0.0020934854
1562.5	0.0014741793
1568.75	0.0024996474
1575	0.0012586574
1581.25	0.00022755916
1587.5	0.00065360412
1593.75	0.00080073337
1600	0.0005858392
1606.25	0.00099671073
1612.5	0.00037962946
1618.75	0.0015404822
1625	0.00025464083
1631.25	0.00040548524
1637.5	0.00091885635
1643.75	0.00016817236
1650	0.00073462076
1656.25	0.00028296577
1662.5	0.00056004206
1668.75	0.0009067889
1675	0.00041175018
1681.25	0.00094744559
1687.5	0.0005572145
1693.75	0.00041068889
1700	0.00049373199
1706.25	0.00031517141
1712.5	0.00033849993
1718.75	0.00068886195
1725	0.00014285124
1731.25	0.00082913083
1737.5	0.0010452725
1743.75	0.00053567713
1750	0.0004273549
1756.25	0.00061115866
1762.5	0.00014214747
1768.75	0.00067021
1775	0.00051465364
1781.25	0.00099305687
1787.5	0.0007024714
1793.75	0.00042081922
1800	0.00071256901
1806.25	0.00060472744
1812.5	0.00031969015
1818.75	0.00033786013
1825	0.00047848541
1831.25	0.00022473771
1837.5	0.00013740077
1843.75	0.00061068846
1850	0.00092324863
1856.25	0.00012444327
1862.5	0.0006438914
1868.75	0.0010957635
1875	0.00071328592
1881.25	0.00015746657
1887.5	0.0013285002
1893.75	0.00048960566
1900	0.00016575458
1906.25	0.0010470897
1912.5	0.00047107681
1918.75	0.00047116293
1925	0.0012352346
1931.25	0.00044760283
1937.5	0.00057427594
1943.75	0.00047845148
1950	0.00045543364
1956.25	0.00058925218
1962.5	0.00086875627
1968.75	0.00034266357
1975	0.00065595214
1981.25	0.00047005671
1987.5	0.00019877098
1993.75	0.00046669128
2000	0.00079665629
2006.25	0.0009530316
2012.5	0.00061201719
2018.75	0.0013742803
2025	0.00037562077
2031.25	0.00028099123
2037.5	0.00029461933
2043.75	0.00013374356
2050	0.00099158372
2056.25	0.00078355841
2062.5	0.00048997331
2068.75	0.00090820854
2075	0.001510008
2081.25	0.0004809118
2087.5	0.00097751802
2093.75	0.0012330082
2100	0.00039057101
2106.25	0.0011221598
2112.5	0.00015785007
2118.75	0.00073810009
2125	0.0014087462
2131.25	0.00051715663
2137.5	0.0015750879
2143.75	0.00038891916
2150	0.00090939877
2156.25	0.00032301098
2162.5	0.0001924327
2168.75	0.0042391813
2175	0.00029809798
2181.25	0.00092274736
2187.5	0.00082862169
2193.75	0.00080298412
2200	0.0013546438
2206.25	0.0019843565
2212.5	0.00216328
2218.75	0.001633918
2225	0.00054401024
2231.25	0.0002247519
2237.5	0.0003072397
2243.75	0.0010510143
2250	8.0779952E-5
2256.25	0.00078399473
2262.5	0.0022897552
2268.75	0.002673286
2275	0.0014149022
2281.25	0.00088465361
2287.5	0.00034102451
2293.75	0.00060442848
2300	0.0014111698
2306.25	0.0016641881
2312.5	0.0010676888
2318.75	0.0019949421
2325	0.0011312923
2331.25	0.001434221
2337.5	0.00037074539
2343.75	0.001170725
2350	0.0021618282
2356.25	0.0016312797
2362.5	0.002489392
2368.75	0.0011586031
2375	0.002059905
2381.25	0.0011966068
2387.5	0.0004154564
2393.75	0.00040425723
2400	0.0012005213
2406.25	0.00068968842
2412.5	0.0013402657
2418.75	0.0014783211
2425	0.0003060466
2431.25	0.00036165922
2437.5	0.0017149855
2443.75	0.00040897671
2450	0.0002088508
2456.25	0.0020111241
2462.5	0.0011010156
2468.75	0.0018780729
2475	0.00095279378
2481.25	0.00057107791
2487.5	0.00075535935
2493.75	0.00042253191
2500	0.0015399766
2506.25	0.0013214367
2512.5	0.00092595964
2518.75	0.0013627083
2525	0.00073991463
2531.25	0.00044476683
2537.5	0.00064553427
2543.75	0.00045614547
2550	0.0018655221
2556.25	0.0013236228
2562.5	0.00076170784
2568.75	0.00082918605
2575	0.0013591747
2581.25	0.0014410294
2587.5	0.00083669709
2593.75	0.0017158612
2600	0.001777563
2606.25	0.00032590936
2612.5	0.00068585306
2618.75	0.00090643781
2625	0.00055407592
2631.25	0.0022633478
2637.5	0.00099662306
2643.75	0.0010187216
2650	0.0016697801
2656.25	0.00071419383
2662.5	0.0020786695
2668.75	0.00036045328
2675	0.0018874032
2681.25	0.0016706447
2687.5	0.00057795842
2693.75	0.002392466
2700	0.0014606564
2706.25	0.000968885
2712.5	0.00059021255
2718.75	0.00063412346
2725	0.0006338822
2731.25	0.00099950569
2737.5	0.00078056105
2743.75	0.0014516384
2750	0.00065695254
2756.25	0.00075896736
2762.5	0.00087367236
2768.75	0.00064457451
2775	0.00061882851
2781.25	0.0012696288
2787.5	0.0010335756
2793.75	0.00047285772
2800	0.001197447
2806.25	0.00068692358
2812.5	0.0015406994
2818.75	0.00089335806
2825	0.0011723641
2831.25	0.0057553431
2837.5	0.0017564739
2843.75	0.00046993859
2850	0.0016352748
2856.25	0.00077021041
2862.5	0.00089991668
2868.75	0.00059156278
2875	0.00025789779
2881.25	0.00021129221
2887.5	0.00045455964
2893.75	0.0010196799
2900	0.00065667318
2906.25	0.00063894311
2912.5	0.00031838336
2918.75	0.00056042341
2925	0.0005609947
2931.25	0.0012055659
2937.5	0.0015368064
2943.75	0.00056832465
2950	0.00050438046
2956.25	0.00080456105
2962.5	0.00045483481
2968.75	0.00052189791
2975	0.00064115969
2981.25	0.0024371156
2987.5	0.0014949537
2993.75	0.00041253008
3000	0.0010219861
3006.25	0.00060540465
3012.5	0.00059233962
3018.75	0.00046072913
3025	0.0012563991
3031.25	0.00057695045
3037.5	0.00036824154
3043.75	0.00011247617
3050	0.00053021536
3056.25	0.00017066152
3062.5	0.00082536187
3068.75	0.00066889285
3075	0.00066385957
3081.25	0.00052835792
3087.5	0.00048305145
3093.75	0.00039409036
3100	0.0018021293
3106.25	0.00028361909
3112.5	0.00047137435
3118.75	0.00020424045
3125	0.0012580961
3131.25	0.00040561133
3137.5	0.00035943129
3143.75	0.00040041573
3150	0.00075437203
3156.25	0.00052660424
3162.5	0.00023730389
3168.75	0.00085058329
3175	0.00033356087
3181.25	0.00058863193
3187.5	0.00039941976
3193.75	0.00050122322
3200	0.00027694597
3206.25	0.00044059911
3212.5	0.00088213988
3218.75	0.00023890872
3225	0.00034781528
3231.25	0.00056044038
3237.5	0.00051109311
3243.75	0.00033875695
3250	0.00027423682
3256.25	0.00018057334
3262.5	0.00090850279
3268.75	0.00099488197
3275	0.00049685603
3281.25	0.0003856641
3287.5	0.00046197236
3293.75	0.00010085353
3300	0.00024147898
3306.25	0.00019782421
3312.5	0.0010727512
3318.75	0.00029064309
3325	0.00016153668
3331.25	0.00017449693
3337.5	0.00018780505
3343.75	0.0005384909
3350	0.00070221298
3356.25	0.00028657232
3362.5	0.00054400639
3368.75	0.00053579595
3375	0.00027121309
3381.25	0.00028855147
3387.5	0.00030916114
3393.75	0.00029482571
3400	0.00027541498
3406.25	0.00036536934
3412.5	4.1497342E-5
3418.75	0.00047146729
3425	0.00020968063
3431.25	0.00036080898
3437.5	0.00045094037
3443.75	0.00039228434
3450	0.00042032877
3456.25	0.00031534256
3462.5	0.00067509077
3468.75	0.00024856334
3475	0.0007892592
3481.25	0.00027970092
3487.5	0.0002339057
3493.75	0.00064935789
3500	5.7635739E-5
3506.25	0.00015595745
3512.5	0.00029573025
3518.75	0.00034310118
3525	0.00046815117
3531.25	0.00019981098
3537.5	3.8816774E-5
3543.75	0.00036538243
3550	0.0002692597
3556.25	0.00029545536
3562.5	0.00018879467
3568.75	7.382801E-5
3575	0.00030588969
3581.25	0.00021515338
3587.5	0.00042959967
3593.75	0.00010810582
3600	0.00033066284
3606.25	0.0002512679
3612.5	0.00053152298
3618.75	0.0002875237
3625	0.00020911504
3631.25	0.00022456095
3637.5	0.00045043064
3643.75	0.00050896013
3650	0.00043085074
3656.25	0.00020804386
3662.5	0.00057664229
3668.75	0.00067456052
3675	0.00037896805
3681.25	0.00014983215
3687.5	0.00041472429
3693.75	0.0001661247
3700	9.277482E-5
3706.25	0.00046266112
3712.5	0.00019497012
3718.75	0.00020406642
3725	0.00032152618
3731.25	0.00023416364
3737.5	0.00022397276
3743.75	8.5641355E-5
3750	0.00030933413
3756.25	0.00039877007
3762.5	0.0001991231
3768.75	0.00019768998
3775	0.00032770828
3781.25	0.00014273619
3787.5	0.00017279622
3793.75	0.00035002454
3800	0.00023736266
3806.25	0.00031276558
3812.5	0.00030474324
3818.75	0.00026282846
3825	0.00034410433
3831.25	0.00029714587
3837.5	7.3609801E-5
3843.75	0.00049906867
3850	0.00024222601
3856.25	0.00037865825
3862.5	0.00031497841
3868.75	0.00010080265
3875	0.00029048812
3881.25	0.00021698344
3887.5	0.00022043802
3893.75	0.00016675548
3900	0.00011696862
3906.25	0.00013235388
3912.5	0.00032847551
3918.75	0.00027412404
3925	0.00065818507
3931.25	0.00048386079
3937.5	0.00027411026
3943.75	0.00012104226
3950	0.00017975619
3956.25	0.00027626116
3962.5	3.7093113E-5
3968.75	0.0002846223
3975	0.00021012422
3981.25	0.00031009573
3987.5	0.0003721896
3993.75	0.00031728009
4000	0.00022566667
4006.25	6.8785849E-5
4012.5	0.00017100075
4018.75	0.00022720402
4025	0.0002041975
4031.25	0.00027603598
4037.5	0.00018261507
4043.75	0.0002154225
4050	0.00057689345
4056.25	0.00023425593
4062.5	0.00037868326
4068.75	0.00018147865
4075	0.00031717267
4081.25	0.00018636641
4087.5	0.00036831801
4093.75	0.00024408087
4100	0.0002652186
4106.25	0.00019119559
4112.5	0.00022044244
4118.75	6.058256E-5
4125	0.0002164609
4131.25	0.0001334414
4137.5	0.00032682877
4143.75	9.3677615E-5
4150	0.00061187666
4156.25	0.00053158288
4162.5	0.00035544967
4168.75	0.00034414795
4175	0.00025243427
4181.25	0.00028795263
4187.5	0.00018885413
4193.75	0.0002504486
4200	0.00024035219
4206.25	0.00014456906
4212.5	0.00016036703
4218.75	0.00021243346
4225	9.9423144E-5
4231.25	0.00011862662
4237.5	0.00010830778
4243.75	0.0003127419
4250	0.00011492868
4256.25	7.2974943E-5
4262.5	0.0001500782
4268.75	8.6475742E-5
4275	0.00028073106
4281.25	5.8270173E-5
4287.5	0.00016149768
4293.75	0.00028289035
4300	5.4933167E-5
4306.25	0.0001791513
4312.5	0.00017534773
4318.75	0.00015410073
4325	7.1801392E-5
4331.25	0.00027433319
4337.5	0.00035418527
4343.75	0.00019256365
4350	0.00015312494
4356.25	0.0002121507
4362.5	0.0002077015
4368.75	0.0001443845
4375	8.1817842E-5
4381.25	5.1784475E-5
4387.5	0.00016502105
4393.75	6.7116706E-5
4400	7.6741746E-5
4406.25	0.00011610392
4412.5	0.00027957369
4418.75	0.00010240125
4425	0.00013689985
4431.25	0.00011146406
4437.5	0.00031945854
4443.75	0.00026165646
4450	0.00021208323
4456.25	0.00027410365
4462.5	0.00022271694
4468.75	0.00020169044
4475	0.00019444302
4481.25	0.00012563
4487.5	5.3264323E-5
4493.75	0.00011416626
4500	9.0984804E-5
4506.25	0.00033983004
4512.5	0.00013166185
4518.75	0.0001945007
4525	2.6125745E-5
4531.25	0.00042798367
4537.5	5.0379597E-5
4543.75	3.4643927E-5
4550	0.00016837448
4556.25	0.00022321841
4562.5	0.00015607857
4568.75	0.00036481493
4575	0.0001038963
4581.25	0.00013556201
4587.5	3.2199703E-5
4593.75	0.00013140564
4600	0.00029819032
4606.25	0.00023729466
4612.5	0.00019094501
4618.75	0.00042744972
4625	0.00030007619
4631.25	0.00020787335
4637.5	0.00023657217
4643.75	9.196632E-5
4650	0.00030828294
4656.25	0.00016893004
4662.5	0.0003058109
4668.75	4.084055E-5
4675	0.00014190004
4681.25	1.519965E-6
4687.5	0.0002197577
4693.75	0.00013816686
4700	0.00018955463
4706.25	0.00020101307
4712.5	0.00013376539
4718.75	3.5569278E-5
4725	0.00023398722
4731.25	0.00025591051
4737.5	0.00027187388
4743.75	0.00035642215
4750	0.00012933172
4756.25	0.00020451397
4762.5	0.0002829676
4768.75	2.5016531E-5
4775	0.00034844176
4781.25	0.00024087834
4787.5	0.00015011008
4793.75	0.00010505341
4800	0.00026176511
4806.25	0.00040017568
4812.5	0.00028835008
4818.75	6.7234937E-5
4825	0.00032511245
4831.25	0.00016223896
4837.5	0.00030739454
4843.75	0.00042913781
4850	0.0001217256
4856.25	0.00022063834
4862.5	0.00018809517
4868.75	0.00024733031
4875	5.8102556E-5
4881.25	8.7778158E-5
4887.5	0.00013211221
4893.75	0.00018409616
4900	0.00013190139
4906.25	0.00013641303
4912.5	0.00022197944
4918.75	0.00016580034
4925	6.123828E-5
4931.25	0.00026261166
4937.5	0.00024294273
4943.75	7.948354E-5
4950	0.00011512108
4956.25	3.9435268E-5
4962.5	0.0001727768
4968.75	0.00016699908
4975	0.00021880563
4981.25	0.00020428804
4987.5	0.00018831034
4993.75	8.5748574E-5
5000	0.00018829891
5006.25	0.0001562697
5012.5	0.0001850449
5018.75	0.00031200635
5025	3.3705577E-5
5031.25	0.00019104324
5037.5	0.00032099739
5043.75	0.00017667541
5050	6.1076292E-5
5056.25	0.00010233955
5062.5	0.00013297713
5068.75	0.00014959692
5075	0.00016493284
5081.25	7.1181279E-5
5087.5	0.00010190485
5093.75	5.2253907E-5
5100	9.7678897E-5
5106.25	0.00038981455
5112.5	0.00028324235
5118.75	0.00027521436
5125	0.00010286793
5131.25	0.00022633179
5137.5	0.00011707894
5143.75	0.00039599423
5150	0.00020790072
5156.25	0.00043500897
5162.5	5.0433628E-5
5168.75	0.00015923508
5175	0.00018535995
5181.25	0.00026773457
5187.5	0.0004043368
5193.75	8.2195666E-5
5200	0.00039955774
5206.25	0.00028903499
5212.5	1.7337872E-5
5218.75	0.00031715605
5225	4.2555284E-5
5231.25	0.00032049588
5237.5	0.00049756526
5243.75	0.00018078763
5250	0.00033166092
5256.25	0.00019648736
5262.5	0.00021000318
5268.75	0.00014990563
5275	0.00016805945
5281.25	0.00028103632
5287.5	0.00041259622
5293.75	0.0001678259
5300	2.9994004E-5
5306.25	0.00010543949
5312.5	2.6461317E-5
5318.75	0.00025275701
5325	0.00021402332
5331.25	0.00029146668
5337.5	0.00033297939
5343.75	0.00017604067
5350	0.00021202655
5356.25	0.0001748474
5362.5	9.3229276E-5
5368.75	0.00014510796
5375	0.00028197971
5381.25	0.00010662991
5387.5	4.454088E-6
5393.75	0.00013356663
5400	0.0002400036
5406.25	0.00021835368
5412.5	0.00024329124
5418.75	0.00026904521
5425	0.00036630172
5431.25	0.0001526458
5437.5	0.00013673447
5443.75	0.00019006699
5450	0.00049453542
5456.25	0.0001295476
5462.5	0.00016476029
5468.75	0.00030995841
5475	0.00027060767
5481.25	0.00031229813
5487.5	0.00032140884
5493.75	0.00026533037
5500	0.00019839621
5506.25	0.00025147063
5512.5	0.00029364593
5518.75	0.00042822079
5525	0.00025770605
5531.25	0.00041284735
5537.5	0.00026859977
5543.75	0.00013918478
5550	0.0002918497
5556.25	0.00027030226
5562.5	0.00023178911
5568.75	0.00015471433
5575	0.0003175878
5581.25	0.00021679666
5587.5	0.00013198133
5593.75	0.00032408085
5600	0.00048541087
5606.25	0.00015152034
5612.5	0.00021896261
5618.75	0.00019913122
5625	0.00040187071
5631.25	0.00012360181
5637.5	9.6563873E-5
5643.75	0.00014154885
5650	0.00021366494
5656.25	0.00036130203
5662.5	0.00033226054
5668.75	0.00016291584
5675	0.00013621803
5681.25	0.00016656549
5687.5	0.00024644797
5693.75	0.00031949611
5700	0.00010868153
5706.25	0.00023852355
5712.5	0.00023512761
5718.75	0.0005176556
5725	0.00022226205
5731.25	0.00027996566
5737.5	0.00011181612
5743.75	0.00020671408
5750	0.00042742139
5756.25	0.00043635855
5762.5	0.00061725024
5768.75	0.00026996921
5775	0.00027528117
5781.25	0.00041776483
5787.5	0.00037232712
5793.75	0.00013811395
5800	0.00073869283
5806.25	0.00065553479
5812.5	0.00020235723
5818.75	0.00018371784
5825	0.00036482733
5831.25	0.00019261965
5837.5	0.00060222237
5843.75	0.00050929543
5850	0.00056415932
5856.25	0.00018431852
5862.5	0.0002496637
5868.75	0.00026313628
5875	0.00057579133
5881.25	0.00041564724
5887.5	0.00024165673
5893.75	0.00028830904
5900	0.00017001281
5906.25	0.00044846674
5912.5	0.00081582817
5918.75	0.00097254788
5925	0.0007897965
5931.25	0.00061910383
5937.5	0.00047126232
5943.75	0.00071232382
5950	0.00061977691
5956.25	0.00048707647
5962.5	0.00077875074
5968.75	0.00099891875
5975	0.0014501638
5981.25	0.0026495929
5987.5	0.0035408694
5993.75	0.011914529
6000	0.007630213
6006.25	0.0025764922
6012.5	0.001686321
6018.75	0.0012051302
6025	0.00080840009
6031.25	0.00070231172
6037.5	0.00062044985
6043.75	0.00082958143
6050	0.00015794723
6056.25	0.00042070193
6062.5	0.00023799413
6068.75	0.00033481818
6075	0.00077813509
6081.25	0.00042768469
6087.5	0.00012938612
6093.75	0.00047930917
6100	0.00058528487
6106.25	0.00032310093
6112.5	0.00043478105
6118.75	0.00064619417
6125	0.00040495744
6131.25	0.00090490098
6137.5	0.00027011964
6143.75	0.00047816543
6150	0.00032008519
6156.25	0.00051515282
6162.5	0.0003631505
6168.75	0.00030435612
6175	0.00044518182
6181.25	0.0003983131
6187.5	8.5137276E-5
6193.75	0.00060196961
6200	0.00046845302
6206.25	0.00022160011
6212.5	0.00014042551
6218.75	0.00084008775
6225	0.00051289205
6231.25	0.00016070255
6237.5	0.00034440226
6243.75	0.0004894797
6250	6.7973084E-5
6256.25	9.2438173E-5
6262.5	0.00019972277
6268.75	0.00070950023
6275	0.00020142932
6281.25	0.00028398494
6287.5	0.00048430452
6293.75	0.00042705612
6300	0.0002475889
6306.25	0.00047281455
6312.5	8.4746604E-5
6318.75	0.00080922682
6325	8.5796131E-5
6331.25	0.00052877342
6337.5	0.00018724786
6343.75	0.00022738416
6350	0.00043450706
6356.25	0.00031423315
6362.5	0.00027226424
6368.75	0.00034548208
6375	0.00033785427
6381.25	0.00045003489
6387.5	0.0004153958
6393.75	0.00017592096
6400	4.4922526E-6
6406.25	0.00057164204
6412.5	0.00028086173
6418.75	0.00033007314
6425	0.00056983511
6431.25	0.00021899333
6437.5	0.00049510302
6443.75	0.00040337534
6450	0.0012471929
6456.25	0.00032708932
6462.5	0.00012523898
6468.75	0.00032923956
6475	0.00037971699
6481.25	0.00036859437
6487.5	0.00053943336
6493.75	0.00082744913
6500	0.00029221367
6506.25	0.00073069593
6512.5	0.00038299952
6518.75	0.00051646908
6525	0.00035578818
6531.25	0.00011394515
6537.5	0.00021451545
6543.75	0.00051407761
6550	0.00044684972
6556.25	0.00051316748
6562.5	0.00057728632
6568.75	0.00053608796
6575	0.0003379388
6581.25	0.00013242494
6587.5	0.0010799678
6593.75	0.00025459159
6600	0.00037604199
6606.25	0.00089487669
6612.5	0.00077343552
6618.75	0.00036342804
6625	0.00045335213
6631.25	0.00012169633
6637.5	0.00024578892
6643.75	0.00048607138
6650	0.00045548563
6656.25	0.00030986282
6662.5	0.00019765304
6668.75	0.00065269945
6675	9.533584E-5
6681.25	0.00027270029
6687.5	6.5114256E-5
6693.75	0.00059970414
6700	0.00057365566
6706.25	0.00032096045
6712.5	0.00012289926
6718.75	0.00043017977
6725	0.00056382115
6731.25	0.00057269636
6737.5	0.00018655718
6743.75	0.00021589697
6750	0.00041489713
6756.25	0.00017490906
6762.5	0.00059391665
6768.75	0.0002171092
6775	0.00025297504
6781.25	0.00031954261
6787.5	0.00033677335
6793.75	0.00036459612
6800	0.00071518433
6806.25	0.00024186332
6812.5	0.00091660258
6818.75	0.00048459532
6825	0.00030927895
6831.25	0.00021322839
6837.5	0.00053127797
6843.75	0.00031004174
6850	0.00040203014
6856.25	0.00018430283
6862.5	0.00070695493
6868.75	0.0002994506
6875	0.00037868262
6881.25	0.000267459
6887.5	0.00055008447
6893.75	0.00037724584
6900	0.00015667926
6906.25	0.0005121541
6912.5	0.00033580136
6918.75	0.00052608619
6925	5.2042427E-5
6931.25	0.00056670387
6937.5	0.00067353072
6943.75	0.00016368413
6950	0.00036650819
6956.25	0.00018298333
6962.5	0.00054867585
6968.75	0.00049663995
6975	0.00040525701
6981.25	0.00027424784
6987.5	0.00051583265
6993.75	0.00019153007
7000	0.00052418353
7006.25	0.00040465905
7012.5	0.00064155881
7018.75	0.00023513022
7025	0.00020549663
7031.25	0.00029071503
7037.5	0.00025131033
7043.75	0.00087334165
7050	0.00077287564
7056.25	0.00027059901
7062.5	0.00052268906
7068.75	0.00029908673
7075	0.00012364666
7081.25	0.00015796066
7087.5	0.00038083922
7093.75	0.00056798923
7100	0.00042283192
7106.25	0.00037704075
7112.5	0.00070084438
7118.75	0.00021110634
7125	0.0003803118
7131.25	0.00055365259
7137.5	0.00045274725
7143.75	0.00044386564
7150	0.00036880967
7156.25	0.00040447487
7162.5	0.00047957443
7168.75	0.0005284349
7175	0.00036908296
7181.25	0.00043683214
7187.5	0.0001293134
7193.75	0.0005040027
7200	0.0004064183
7206.25	0.00020841213
7212.5	0.00025449196
7218.75	0.00023323155
7225	0.00038064497
7231.25	0.00057760392
7237.5	0.00066099838
7243.75	0.00022956046
7250	0.00089791434
7256.25	0.00016206728
7262.5	0.00043738041
7268.75	0.00029970242
7275	0.00054890129
7281.25	0.00022570205
7287.5	0.00015237926
7293.75	0.00032366947
7300	0.00047377911
7306.25	0.00071061404
7312.5	0.00042122343
7318.75	0.00064204534
7325	0.0006219462
7331.25	0.00039465284
7337.5	0.0002871593
7343.75	0.00026432538
7350	0.00027115102
7356.25	0.00067366829
7362.5	0.00059564979
7368.75	0.00030689036
7375	0.00056397114
7381.25	0.00045884219
7387.5	0.00035804144
7393.75	0.00010048217
7400	0.00054037848
7406.25	0.00017425953
7412.5	0.00036037934
7418.75	0.00022345821
7425	0.00039932801
7431.25	0.00039497028
7437.5	0.00037417211
7443.75	0.00030012953
7450	8.8948705E-5
7456.25	0.0004120936
7462.5	0.00021588782
7468.75	0.00055390174
7475	0.00083953349
7481.25	0.00057796642
7487.5	0.00035493639
7493.75	0.00011077593
7500	0.00047331347
7506.25	0.00033466626
7512.5	0.00010216447
7518.75	0.00050856357
7525	0.00077970223
7531.25	0.00022350692
7537.5	0.00031768943
7543.75	0.0008104179
7550	0.00010689766
7556.25	0.00079371497
7562.5	0.0003147419
7568.75	0.00043264391
7575	0.00024902007
7581.25	0.00064547161
7587.5	0.00048361964
7593.75	0.0005640841
7600	0.00014271286
7606.25	0.0002432552
7612.5	0.00052184219
7618.75	0.00061317284
7625	5.9854129E-5
7631.25	0.00042924904
7637.5	3.549803E-5
7643.75	4.6807298E-5
7650	0.00026471524
7656.25	0.00059842613
7662.5	0.0002826961
7668.75	0.00043085468
7675	0.00018427138
7681.25	0.00024921648
7687.5	0.00031291113
7693.75	0.00027138736
7700	0.00012564983
7706.25	0.00047111992
7712.5	0.0004792154
7718.75	0.00031682834
7725	0.00016352374
7731.25	0.00043266998
7737.5	0.00033013744
7743.75	0.0006457168
7750	0.00041955615
7756.25	0.00030528583
7762.5	0.00037161699
7768.75	0.00024135014
7775	0.00030439229
7781.25	0.00024071772
7787.5	0.0003010844
7793.75	0.00012168287
7800	0.00035793823
7806.25	0.00038495032
7812.5	0.00054448593
7818.75	0.0003493028
7825	0.0002942804
7831.25	0.00011174973
7837.5	0.00032941199
7843.75	0.00051680033
7850	0.00049474995
7856.25	0.00023649961
7862.5	0.00053290963
7868.75	0.00018163547
7875	0.00017877091
7881.25	0.00033313445
7887.5	0.0004050991
7893.75	0.00058561778
7900	0.00035774459
7906.25	0.00019090146
7912.5	0.00035028759
7918.75	7.3597629E-5
7925	0.00050491236
7931.25	0.00038220722
7937.5	0.00025941514
7943.75	0.00019321055
7950	0.00072828796
7956.25	0.00043697297
7962.5	0.00027623
7968.75	0.00030156172
7975	0.00022077162
7981.25	0.00012855153
7987.5	0.00047033886
7993.75	0.0003554901
8000	0.00028711385
8006.25	0.00066204814
8012.5	0.00055144865
8018.75	0.0004738539
8025	0.00024669156
8031.25	0.00036754965
8037.5	0.00033712746
8043.75	0.00045690496
8050	0.00040671522
8056.25	0.00022652297
8062.5	0.00057010806
8068.75	8.327367E-5
8075	9.7036328E-5
8081.25	0.00016790817
8087.5	0.00015764898
8093.75	0.00035174954
8100	0.00022253532
8106.25	0.00018236734
8112.5	0.00052346407
8118.75	0.00030152054
8125	0.00024909059
8131.25	0.00030945231
8137.5	0.00037416851
8143.75	0.00027963614
8150	0.00046980206
8156.25	0.000307405
8162.5	0.00016305886
8168.75	5.2247417E-5
8175	0.00029532609
8181.25	2.0870108E-5
8187.5	0.00018146648
8193.75	0.0002313433
8200	0.00020533314
8206.25	0.00012523646
8212.5	0.00017087832
8218.75	0.00042569198
8225	0.00023626838
8231.25	0.00016824171
8237.5	0.00020859241
8243.75	0.00014559159
8250	0.00022163941
8256.25	0.00030755736
8262.5	0.00028102456
8268.75	0.00027716474
8275	0.00025358473
8281.25	0.00034267786
8287.5	0.00040877097
8293.75	0.00029480072
8300	0.00025539866
8306.25	0.00020959248
8312.5	0.00018738803
8318.75	4.4897535E-5
8325	0.00022333664
8331.25	0.00024257279
8337.5	0.00018597193
8343.75	0.00032242658
8350	0.00029911378
8356.25	0.000126431
8362.5	3.3990822E-5
8368.75	0.00032497119
8375	0.00015317379
8381.25	0.00010954267
8387.5	0.00043410011
8393.75	0.0002429825
8400	0.00025385203
8406.25	0.00019505642
8412.5	9.1537723E-5
8418.75	0.00028581411
8425	4.8253765E-5
8431.25	0.00029149993
8437.5	3.1766003E-5
8443.75	0.00031801952
8450	0.00012777689
8456.25	7.8194284E-5
8462.5	0.00027347806
8468.75	8.8012027E-5
8475	2.7604706E-5
8481.25	0.00012246093
8487.5	0.00014320379
8493.75	0.00032405632
8500	0.00018912416
8506.25	0.00016919764
8512.5	0.00027374347
8518.75	0.00011077079
8525	2.6630095E-5
8531.25	0.00037348894
8537.5	0.00017329951
8543.75	0.00024022432
8550	0.00041171311
8556.25	0.00016660621
8562.5	0.00043631894
8568.75	0.00011064479
8575	0.00026432484
8581.25	0.00013737268
8587.5	0.00020118101
8593.75	0.00036418387
8600	6.2799317E-5
8606.25	0.00029130374
8612.5	0.00011167779
8618.75	0.00026774202
8625	0.00030621758
8631.25	0.0001729057
8637.5	0.00023740156
8643.75	8.5045036E-5
8650	0.00011828179
8656.25	0.00023837229
8662.5	0.00039291248
8668.75	0.00021202954
8675	6.509166E-5
8681.25	0.00031417965
8687.5	0.00032084264
8693.75	0.00020331316
8700	5.8953293E-5
8706.25	6.6493606E-5
8712.5	0.00029113586
8718.75	6.3421587E-5
8725	0.00018915388
8731.25	0.00014357565
8737.5	9.473783E-5
8743.75	0.00012711004
8750	0.00033644806
8756.25	0.00033393502
8762.5	0.00012782026
8768.75	0.00028395166
8775	0.00018254344
8781.25	0.0001970444
8787.5	0.0001714692
8793.75	0.00023849296
8800	6.4013511E-5
8806.25	0.00028125259
8812.5	0.0001438198
8818.75	2.4359561E-5
8825	0.00034332944
8831.25	0.00037349074
8837.5	0.00028877717
8843.75	0.0001362562
8850	0.00018285871
8856.25	0.00016622348
8862.5	0.00046504087
8868.75	0.00011265473
8875	0.00039505685
8881.25	0.0001150848
8887.5	0.00018066921
8893.75	7.5381056E-5
8900	0.00016355175
8906.25	0.00020614783
8912.5	0.000227716
8918.75	0.00010288139
8925	0.00012751459
8931.25	0.0001012513
8937.5	8.8004668E-5
8943.75	0.00010768252
8950	0.00038371956
8956.25	0.0002591973
8962.5	0.00039807947
8968.75	7.6575734E-5
8975	0.00023209095
8981.25	0.00016348547
8987.5	6.6123634E-5
8993.75	9.9316661E-5
9000	0.00023791459
9006.25	0.00023681909
9012.5	0.00027453188
9018.75	0.00021047046
9025	0.00014607549
9031.25	0.00019271968
9037.5	5.506272E-5
9043.75	0.0001607949
9050	0.00038733806
9056.25	0.00014166265
9062.5	0.00012375974
9068.75	0.00029503034
9075	0.00018556517
9081.25	9.785741E-5
9087.5	0.00011915863
9093.75	0.00023141636
9100	0.00011554409
9106.25	0.00016379724
9112.5	0.00019739226
9118.75	0.00024891109
9125	0.00047749912
9131.25	0.00018628751
9137.5	0.00011310213
9143.75	0.00019166168
9150	8.2990882E-5
9156.25	8.5880282E-6
9162.5	0.00013620451
9168.75	0.00012564891
9175	0.00027176397
9181.25	0.0001495405
9187.5	2.5278504E-5
9193.75	5.5016575E-5
9200	9.4308295E-5
9206.25	0.00012717457
9212.5	0.00022455372
9218.75	0.00021931275
9225	3.6296942E-5
9231.25	8.4382683E-5
9237.5	0.00037418649
9243.75	0.00032440315
9250	0.00012311963
9256.25	0.00016880488
9262.5	0.00028675391
9268.75	0.00035439176
9275	0.00033970686
9281.25	0.000316468
9287.5	0.0003057827
9293.75	0.00027009338
9300	0.00020193672
9306.25	7.8726761E-5
9312.5	0.00059251625
9318.75	0.00026963073
9325	6.7054206E-5
9331.25	0.0002942122
9337.5	0.00018804402
9343.75	0.00019721804
9350	5.663501E-5
9356.25	3.1890125E-5
9362.5	0.00022259051
9368.75	5.5183503E-5
9375	0.00028721406
9381.25	0.00032465683
9387.5	7.922466E-5
9393.75	0.00014264665
9400	4.4248477E-5
9406.25	0.00021529153
9412.5	5.7022797E-5
9418.75	0.00019259475
9425	0.00018399271
9431.25	0.00021622375
9437.5	9.286084E-5
9443.75	0.00011677097
9450	8.5985039E-5
9456.25	0.00014017716
9462.5	0.0001477419
9468.75	0.00013419463
9475	0.00023857709
9481.25	0.00015982662
9487.5	6.7858575E-5
9493.75	0.00011259717
9500	8.1753143E-5
9506.25	0.00022957317
9512.5	0.00014987251
9518.75	0.00014824434
9525	0.00026789179
9531.25	0.00032000864
9537.5	0.00017805747
9543.75	0.0001939201
9550	0.00013935035
9556.25	0.00032209522
9562.5	0.00018881945
9568.75	0.00013245395
9575	0.00034210486
9581.25	0.00015901963
9587.5	0.00013659898
9593.75	0.00034035375
9600	0.00034095604
9606.25	9.1978065E-5
9612.5	8.4032508E-5
9618.75	0.00022559562
9625	0.00015007307
9631.25	0.00024291534
9637.5	0.00011628967
9643.75	3.6191937E-5
9650	0.0003191881
9656.25	3.8717817E-5
9662.5	0.00030479327
9668.75	0.00026677038
9675	9.7054409E-5
9681.25	0.0002100087
9687.5	6.4216668E-5
9693.75	3.9050573E-5
9700	0.00020627223
9706.25	0.00019746497
9712.5	0.00033234166
9718.75	0.00028307277
9725	0.00016151073
9731.25	0.00029474826
9737.5	0.00033435805
9743.75	3.8143781E-5
9750	0.00036423637
9756.25	9.0797015E-5
9762.5	0.00022907013
9768.75	0.00012398939
9775	0.00011442395
9781.25	0.00017962039
9787.5	0.0001807033
9793.75	0.00011734142
9800	0.00019553398
9806.25	0.00028313672
9812.5	9.5157985E-5
9818.75	0.00012507904
9825	0.00013092444
9831.25	0.00012728645
9837.5	6.8636003E-5
9843.75	0.00012365807
9850	7.9756708E-5
9856.25	0.00013749018
9862.5	7.6917968E-5
9868.75	0.00024636707
9875	1.6437855E-5
9881.25	0.00018623457
9887.5	0.0001014072
9893.75	5.8970688E-5
9900	0.00039758625
9906.25	0.00012116332
9912.5	0.0002796289
9918.75	0.00011374975
9925	0.00019330653
9931.25	2.5362E-5
9937.5	0.00027080458
9943.75	0.00010407501
9950	0.00027356358
9956.25	0.00013000139
9962.5	0.00018399885
9968.75	0.00010312987
9975	0.00014828458
9981.25	0.00027628742
9987.5	0.00016437171
9993.75	4.412712E-5
10000	0.00016308793
10006.25	0.00012004203
10012.5	0.00013347295
10018.75	0.00015700721
10025	0.00035134243
10031.25	0.00032977672
10037.5	9.0302235E-5
10043.75	0.00018289626
10050	0.00012644703
10056.25	0.00021199734
10062.5	0.0002272047
10068.75	4.6402239E-5
10075	0.00021981711
10081.25	0.00020467799
10087.5	0.00037081892
10093.75	0.00022447515
10100	0.00028207276
10106.25	0.00022133218
10112.5	0.00020640507
10118.75	0.00016884832
10125	0.00015111975
10131.25	0.00028161051
10137.5	0.00022257182
10143.75	0.00035530483
10150	0.00017169122
10156.25	0.00021806865
10162.5	0.00016592367
10168.75	0.00019091473
10175	0.00017474481
10181.25	0.00028183365
10187.5	0.0002655348
10193.75	0.0001012539
10200	0.00029551476
10206.25	0.00025702237
10212.5	0.00022519161
10218.75	0.00023057055
10225	0.00024829647
10231.25	0.00030666388
10237.5	0.00039369739
10243.75	0.00029678925
10250	0.00028252694
10256.25	7.9820662E-5
10262.5	2.2475309E-5
10268.75	0.00015878674
10275	0.00044005614
10281.25	0.0001544665
10287.5	0.00027228448
10293.75	0.00013218541
10300	0.00027636471
10306.25	0.0002537209
10312.5	0.00011300937
10318.75	0.0002956488
10325	0.00033860267
10331.25	0.00015316415
10337.5	0.00023273731
10343.75	0.00017857332
10350	0.00027837715
10356.25	0.00017363449
10362.5	0.00016776536
10368.75	0.00038748379
10375	0.00024382483
10381.25	0.0002984362
10387.5	0.00026143309
10393.75	0.00015330592
10400	2.7581518E-5
10406.25	8.9080282E-5
10412.5	0.00026462512
10418.75	0.00015975062
10425	0.00014309167
10431.25	0.00024294803
10437.5	9.8804371E-5
10443.75	0.0001507519
10450	0.00012059711
10456.25	0.00017465384
10462.5	0.00017135141
10468.75	0.00020755625
10475	0.00036230607
10481.25	0.00021700535
10487.5	0.00027626251
10493.75	0.00018998798
10500	0.00018784376
10506.25	0.00032855577
10512.5	0.00029450916
10518.75	0.00034902144
10525	0.00021870218
10531.25	0.00011555737
10537.5	0.00038693978
10543.75	4.2752503E-5
10550	0.00024778696
10556.25	0.00019482192
10562.5	0.00019610666
10568.75	9.7169717E-5
10575	0.00016667867
10581.25	0.00015279856
10587.5	0.00027473713
10593.75	0.00033639894
10600	0.00014199603
10606.25	0.00011881242
10612.5	9.4500251E-5
10618.75	0.00015102803
10625	0.00028265804
10631.25	0.00021477223
10637.5	0.00020321501
10643.75	0.00036051664
10650	0.00030936212
10656.25	0.00028492279
10662.5	0.00024901016
10668.75	0.00036618359
10675	0.00026627377
10681.25	0.0003355567
10687.5	0.00019873732
10693.75	0.0002551923
10700	0.00016313664
10706.25	8.4828493E-5
10712.5	0.00016811858
10718.75	0.0001136095
10725	0.00011357121
10731.25	0.00033720529
10737.5	0.0002183477
10743.75	0.00034118338
10750	0.00013825599
10756.25	0.00027537163
10762.5	0.00014914859
10768.75	0.00024094456
10775	0.00039380401
10781.25	0.00056599262
10787.5	0.00023037935
10793.75	0.00026241226
10800	0.0001732238
10806.25	8.8032501E-5
10812.5	0.0001355402
10818.75	0.00025514252
10825	0.00015981315
10831.25	0.000324866
10837.5	0.00025088091
10843.75	0.00029554726
10850	0.00043300624
10856.25	0.0002546585
10862.5	5.3324681E-5
10868.75	0.00041611658
10875	0.00024026057
10881.25	0.00011952367
10887.5	0.00023346912
10893.75	0.00016390102
10900	8.0440137E-5
10906.25	0.00028789217
10912.5	0.00015527713
10918.75	0.00033665704
10925	0.00019279187
10931.25	0.00033139104
10937.5	0.00027873447
10943.75	0.00055813162
10950	0.0004121168
10956.25	0.00022416112
10962.5	0.00046952699
10968.75	0.0002681803
10975	0.00020977214
10981.25	0.00013788408
10987.5	0.0002509772
10993.75	0.00044778104
11000	0.00024431477
11006.25	0.00029074121
11012.5	0.00029473193
11018.75	0.00057897858
11025	0.00044202749
11031.25	0.00054762276
11037.5	0.00040052147
11043.75	0.0003193592
11050	0.00033206303
11056.25	0.00031086113
11062.5	0.00022070041
11068.75	0.000238525
11075	0.00028844723
11081.25	0.00021525588
11087.5	0.00034309479
11093.75	0.00024878647
11100	0.00021385335
11106.25	0.00021665106
11112.5	0.00022415101
11118.75	0.00023128633
11125	0.00015170272
11131.25	0.00044241266
11137.5	0.00026563811
11143.75	0.00034638839
11150	0.00041414263
11156.25	0.00050723076
11162.5	0.00043356565
11168.75	8.4816573E-5
11175	0.00032610455
11181.25	0.0002963216
11187.5	0.0001952478
11193.75	0.00026928301
11200	0.00050448359
11206.25	0.00030853696
11212.5	0.00032969533
11218.75	0.00040881521
11225	0.0002621022
11231.25	0.00038988321
11237.5	0.00036381615
11243.75	0.00030074036
11250	0.00034779395
11256.25	0.00033776767
11262.5	0.00029177158
11268.75	0.00047407928
11275	0.00036643199
11281.25	0.00041440524
11287.5	0.00031117451
11293.75	0.00039103897
11300	0.0005598473
11306.25	0.00039072913
11312.5	0.00037410511
11318.75	0.00023691634
11325	0.00030000863
11331.25	0.00043998491
11337.5	0.00052092236
11343.75	0.00036883536
11350	0.00054083138
11356.25	0.00047167916
11362.5	0.0004804878
11368.75	0.00044671861
11375	0.00050764404
11381.25	0.00042642142
11387.5	0.00034345281
11393.75	0.00040058499
11400	0.00051605154
11406.25	0.00056010095
11412.5	0.00035861642
11418.75	0.00038277075
11425	0.0004157972
11431.25	0.00051425812
11437.5	0.00033116054
11443.75	0.00052558701
11450	0.00061548529
11456.25	0.00033849191
11462.5	0.00056172618
11468.75	0.00044893501
11475	0.00048942869
11481.25	0.000363788
11487.5	0.00032152341
11493.75	0.00048508965
11500	0.00063514704
11506.25	0.00071795281
11512.5	0.00046547726
11518.75	0.00033071977
11525	0.00063730425
11531.25	0.00038942411
11537.5	0.0006208489
11543.75	0.00066309243
11550	0.00050564935
11556.25	0.00046192613
11562.5	0.00076874
11568.75	0.00075175859
11575	0.00061944611
11581.25	0.00066569351
11587.5	0.00066213525
11593.75	0.00062498261
11600	0.0006717997
11606.25	0.00063998581
11612.5	0.00062939102
11618.75	0.00051331678
11625	0.00081061495
11631.25	0.00074544447
11637.5	0.00075237574
11643.75	0.00071226441
11650	0.00078689705
11656.25	0.00071947258
11662.5	0.0007795368
11668.75	0.00088627722
11675	0.0008419941
11681.25	0.00081192845
11687.5	0.0010410247
11693.75	0.00090398783
11700	0.00077641827
11706.25	0.00064007114
11712.5	0.00086544449
11718.75	0.00091151154
11725	0.00098842489
11731.25	0.00091474401
11737.5	0.0011605562
11743.75	0.0010963969
11750	0.0010892708
11756.25	0.0012406731
11762.5	0.0011109343
11768.75	0.0011882005
11775	0.0012348131
11781.25	0.0014565848
11787.5	0.0011977396
11793.75	0.0013434898
11800	0.001226366
11806.25	0.0012796952
11812.5	0.0014019436
11818.75	0.0014466946
11825	0.0014588681
11831.25	0.001620471
11837.5	0.0014943767
11843.75	0.0016047327
11850	0.0018635507
11856.25	0.001538805
11862.5	0.0018920731
11868.75	0.0019289481
11875	0.0020889493
11881.25	0.0022598623
11887.5	0.0023762024
11893.75	0.0025788332
11900	0.0028084508
11906.25	0.0028337791
11912.5	0.0031363893
11918.75	0.0034019738
11925	0.0038311031
11931.25	0.0038924303
11937.5	0.0045263253
11943.75	0.005189737
11950	0.0058238173
11956.25	0.0070267419
11962.5	0.0084552162
11968.75	0.010881716
11975	0.014715355
11981.25	0.022896853
11987.5	0.051791162
11993.75	0.18532082
12000	0.033089417
12006.25	0.018125852
12012.5	0.012703635
12018.75	0.009603238
12025	0.0076043841
12031.25	0.0065412223
12037.5	0.0055732468
12043.75	0.0050610715
12050	0.0042752221
12056.25	0.0038125131
12062.5	0.0034512537
12068.75	0.0033615349
12075	0.0032430428
12081.25	0.0028479307
12087.5	0.0028203337
12093.75	0.0025341973
12100	0.0024358732
12106.25	0.0022441786
12112.5	0.0019927367
12118.75	0.0017793912
12125	0.0019590914
12131.25	0.0019382742
12137.5	0.0017166589
12143.75	0.0016833595
12150	0.0016497212
12156.25	0.001554546
12162.5	0.0016109722
12168.75	0.0013549962
12175	0.0011094918
12181.25	0.0013017223
12187.5	0.0013223729
12193.75	0.0010939133
12200	0.0012059093
12206.25	0.0012228842
12212.5	0.0013719438
12218.75	0.00118401
12225	0.0011851288
12231.25	0.0010068021
12237.5	0.0010507497
12243.75	0.0010356043
12250	0.00085887283
12256.25	0.00096968677
12262.5	0.00097262352
12268.75	0.0009829641
12275	0.0010072571
12281.25	0.00088051131
12287.5	0.00083781267
12293.75	0.0010920839
12300	0.0009149431
12306.25	0.00074303551
12312.5	0.00098489443
12318.75	0.0009436266
12325	0.00078384183
12331.25	0.00078489472
12337.5	0.00063188498
12343.75	0.00072041895
12350	0.00061365067
12356.25	0.00066654583
12362.5	0.00058072953
12368.75	0.00074147065
12375	0.00064690773
12381.25	0.00077052738
12387.5	0.00073067699
12393.75	0.00066768561
12400	0.00056261447
12406.25	0.00056994973
12412.5	0.00073007643
12418.75	0.00076754163
12425	0.0007492185
12431.25	0.0006901496
12437.5	0.00066449422
12443.75	0.0005707687
12450	0.00058741233
12456.25	0.00061200064
12462.5	0.00058782512
12468.75	0.00044045348
[truncated: 38,004 more rows]
