# Supplementary material for: Electrically activated ferroelectric nematic microrobots
Source: Nat Commun. 2024 Aug 20;15:6928. doi: 10.1038/s41467-024-50226-y (PMC11336208; doi:10.1038/s41467-024-50226-y)
Supplement: Supplementary file 11 — Source Data [file 41467_2024_50226_MOESM11_ESM.zip › Figure4/uswp/f06000U090.csv]

ASCII data file created with TiePie Multi Channel software. www.tiepie.com.
2023-09-22 15:17:04 866m
Frequency	FFT1
Hz	V
0	0.016284131
6.25	0.0021379009
12.5	0.00065282427
18.75	0.002685912
25	0.0012173613
31.25	0.0010050309
37.5	0.0011923507
43.75	0.0018144267
50	0.0057130719
56.25	0.0019061376
62.5	0.0034965293
68.75	0.00090156744
75	0.001188518
81.25	0.0010244161
87.5	0.00047327054
93.75	0.00097291608
100	0.0027410433
106.25	0.0013131566
112.5	0.001907097
118.75	0.0022046703
125	0.00053624046
131.25	0.00080395268
137.5	0.0025624146
143.75	0.0022856117
150	0.0025250926
156.25	0.020517474
162.5	0.004685337
168.75	0.0020107814
175	0.0025737454
181.25	0.0033133184
187.5	0.0061924689
193.75	0.0029998104
200	0.0013655013
206.25	0.0004362856
212.5	0.0095048808
218.75	0.0075248657
225	0.0037172152
231.25	0.00034452069
237.5	0.032508365
243.75	0.0064885406
250	0.0098344131
256.25	0.0069328317
262.5	0.012388074
268.75	0.0058008109
275	0.0026409584
281.25	0.022839399
287.5	0.0500196
293.75	0.0092217358
300	0.0084645038
306.25	0.00498607
312.5	0.01188855
318.75	0.01351534
325	0.0049066967
331.25	0.013770766
337.5	0.0094608087
343.75	0.014719648
350	0.010550751
356.25	0.0054109621
362.5	0.0050089595
368.75	0.0064281285
375	0.0052425313
381.25	0.0068929464
387.5	0.010480893
393.75	0.014582065
400	0.0043987795
406.25	0.0066144424
412.5	0.0089573116
418.75	0.005415181
425	0.013659211
431.25	0.017271816
437.5	0.033111689
443.75	0.0056912199
450	0.0085406453
456.25	0.0030130711
462.5	0.0052294617
468.75	0.0012025431
475	0.0075507299
481.25	0.003828723
487.5	0.0049471103
493.75	0.006045218
500	0.0015162549
506.25	0.0041057937
512.5	0.0078813954
518.75	0.0029343829
525	0.0039493262
531.25	0.0091116689
537.5	0.004815142
543.75	0.0053798516
550	0.0096071924
556.25	0.0017136754
562.5	0.006424045
568.75	0.0022173127
575	0.001987514
581.25	0.0029836506
587.5	0.0020991179
593.75	0.0025007208
600	0.0089461744
606.25	0.0039928684
612.5	0.0031820908
618.75	0.0033245246
625	0.0052975711
631.25	0.0063042392
637.5	0.0014626467
643.75	0.0042009079
650	0.002300073
656.25	0.0046903896
662.5	0.0032655077
668.75	0.0010020866
675	0.0035311792
681.25	0.0024969874
687.5	0.00048686631
693.75	0.00092163528
700	0.0018549125
706.25	0.00078065817
712.5	0.0025796792
718.75	0.0014409919
725	0.0010416819
731.25	0.0027210679
737.5	0.0029254986
743.75	0.0040610425
750	0.0017791353
756.25	0.0037940762
762.5	0.0009796345
768.75	0.0027694645
775	0.0043946177
781.25	0.0040433841
787.5	0.003831137
793.75	0.00055171457
800	0.0030753386
806.25	0.00070078233
812.5	0.00054664639
818.75	0.0018093624
825	0.0011390581
831.25	0.0036567024
837.5	0.0017558249
843.75	0.00036010768
850	0.00082173585
856.25	0.0019184612
862.5	0.0015751055
868.75	0.005391091
875	0.0081733356
881.25	0.0013424762
887.5	0.0024783798
893.75	0.0017882526
900	0.0032976528
906.25	0.0020024682
912.5	0.0037381004
918.75	0.0037137513
925	0.0023276096
931.25	0.00088123798
937.5	0.0036022972
943.75	0.002511741
950	0.00088859974
956.25	0.0017296778
962.5	0.0016677043
968.75	0.00026205525
975	0.0034386565
981.25	0.0017980862
987.5	0.0033236266
993.75	0.0044135497
1000	0.0070260867
1006.25	0.00032517381
1012.5	0.0019215629
1018.75	0.0065224288
1025	0.00069721268
1031.25	0.0028994728
1037.5	0.00094953781
1043.75	0.002932385
1050	0.0038866491
1056.25	0.0059344326
1062.5	0.0059273798
1068.75	0.0028135911
1075	0.0010744439
1081.25	0.0028394961
1087.5	0.00266642
1093.75	0.0093756335
1100	0.0017890052
1106.25	0.0013192918
1112.5	0.0048520741
1118.75	0.0021510695
1125	0.0024272952
1131.25	0.0030408906
1137.5	0.0010825971
1143.75	0.0038273176
1150	0.0053575247
1156.25	0.0039194593
1162.5	0.0017273199
1168.75	0.0035139421
1175	0.0019657494
1181.25	0.0080637629
1187.5	0.0035103362
1193.75	0.0033479922
1200	0.0062294749
1206.25	0.0084949089
1212.5	0.0025538246
1218.75	0.0027923686
1225	0.002748325
1231.25	0.0019780933
1237.5	0.0017180092
1243.75	0.0049633187
1250	0.0071892426
1256.25	0.022674622
1262.5	0.012439252
1268.75	0.0069973179
1275	0.0050091801
1281.25	0.0028798502
1287.5	0.0029695336
1293.75	0.001849658
1300	0.002077765
1306.25	0.0010051215
1312.5	0.0034187083
1318.75	0.0022106009
1325	0.0022837413
1331.25	0.0027271091
1337.5	0.0041096555
1343.75	0.00023956541
1350	0.0017512235
1356.25	0.00024460851
1362.5	0.00074270424
1368.75	0.0012489642
1375	0.0014754063
1381.25	0.0010165536
1387.5	0.0016101517
1393.75	0.00037403885
1400	0.0010943454
1406.25	0.0024302767
1412.5	0.0010213354
1418.75	0.00035241399
1425	0.0015843824
1431.25	0.0016876785
1437.5	0.00080391594
1443.75	0.0011674967
1450	0.002229867
1456.25	0.00050051913
1462.5	0.0018984672
1468.75	0.00036799618
1475	0.00078801034
1481.25	0.0012242153
1487.5	0.0014574782
1493.75	0.00015979449
1500	0.0017087107
1506.25	0.00086308972
1512.5	0.0027815748
1518.75	0.00070804671
1525	0.00093176337
1531.25	0.0017974604
1537.5	0.0012007198
1543.75	0.0012153658
1550	0.00079994157
1556.25	0.0036305187
1562.5	0.00031941222
1568.75	0.0016628476
1575	0.0037974144
1581.25	0.00081063946
1587.5	0.00059577285
1593.75	0.00093660778
1600	0.00047730431
1606.25	0.0023200372
1612.5	0.00097485593
1618.75	0.00038036632
1625	0.0011252996
1631.25	0.00056146351
1637.5	0.00077345862
1643.75	0.00058691454
1650	0.00068499183
1656.25	0.00017320933
1662.5	0.0002936132
1668.75	0.00035176904
1675	0.00039653991
1681.25	0.00083953195
1687.5	0.00030478301
1693.75	0.00019172201
1700	0.00083177504
1706.25	0.00041293515
1712.5	0.00015508578
1718.75	0.00092288818
1725	0.00034556224
1731.25	0.0015633456
1737.5	0.00081664788
1743.75	0.00025514513
1750	0.0007510111
1756.25	0.0013146482
1762.5	0.00049853966
1768.75	0.00091411403
1775	0.00039448834
1781.25	0.00085558001
1787.5	0.0015370981
1793.75	0.00025692365
1800	0.0010766299
1806.25	0.00065125629
1812.5	0.00015351311
1818.75	0.0003005083
1825	0.00014537454
1831.25	0.00074187349
1837.5	0.00032928748
1843.75	0.00044793503
1850	0.0011822456
1856.25	0.00080801029
1862.5	0.00010972806
1868.75	0.00049335116
1875	0.00046536207
1881.25	0.0010076315
1887.5	0.00015832355
1893.75	0.00061978641
1900	0.00039039954
1906.25	0.0003376078
1912.5	0.00043615149
1918.75	0.00043996329
1925	0.00033645958
1931.25	0.00055059446
1937.5	0.00032799345
1943.75	0.00024199867
1950	0.00016017558
1956.25	0.00041963302
1962.5	0.00046796722
1968.75	0.00026553851
1975	0.00039205939
1981.25	0.0010492912
1987.5	0.00070339291
1993.75	0.00025499254
2000	0.00035065204
2006.25	0.00064322331
2012.5	0.00062057214
2018.75	0.0004458625
2025	0.00066430209
2031.25	0.00063155431
2037.5	0.00069281334
2043.75	0.00040844363
2050	0.0014937305
2056.25	0.00041515935
2062.5	0.00097983424
2068.75	0.0010026059
2075	0.0011567115
2081.25	0.00063321108
2087.5	0.00024091934
2093.75	0.0010966705
2100	0.00032969781
2106.25	0.0017055227
2112.5	6.0086206E-5
2118.75	0.001042469
2125	0.0011275475
2131.25	0.0005113194
2137.5	0.00093114225
2143.75	0.00092855778
2150	0.0002802332
2156.25	0.00063778192
2162.5	0.00072357383
2168.75	0.0020973522
2175	0.0025259645
2181.25	0.0011865231
2187.5	0.00060181212
2193.75	0.00085169337
2200	0.00045872027
2206.25	0.00071455385
2212.5	0.0010164066
2218.75	0.0011620683
2225	0.0010839289
2231.25	0.0004051888
2237.5	0.00022730295
2243.75	0.00046114386
2250	0.0011043267
2256.25	0.00048733433
2262.5	0.00063285704
2268.75	0.00079517618
2275	0.00061473191
2281.25	0.0004783291
2287.5	0.00090884181
2293.75	0.00079139118
2300	0.0002457158
2306.25	0.00061548788
2312.5	0.00064702789
2318.75	0.00028392742
2325	0.00072736995
2331.25	0.00049474359
2337.5	0.00098479565
2343.75	0.0008493894
2350	0.0015924106
2356.25	0.0013056898
2362.5	0.0022823131
2368.75	0.0016618333
2375	0.00094763033
2381.25	0.00031934861
2387.5	0.00034736444
2393.75	0.00026057656
2400	0.00027547063
2406.25	0.00026054491
2412.5	0.0003811339
2418.75	0.0023164403
2425	0.00059661144
2431.25	0.00055470494
2437.5	0.00076342027
2443.75	0.0012050653
2450	0.00092858341
2456.25	0.00089848148
2462.5	0.0024702899
2468.75	0.0015950511
2475	0.00034290582
2481.25	0.00078016928
2487.5	0.00087752149
2493.75	0.0012574613
2500	0.00072766592
2506.25	0.00039089189
2512.5	0.0010916826
2518.75	0.0012532613
2525	0.0010675785
2531.25	0.00027580805
2537.5	0.00079077493
2543.75	0.00096619289
2550	0.00058678641
2556.25	0.0011749927
2562.5	0.0029979787
2568.75	0.001067272
2575	0.00056765151
2581.25	0.00078605622
2587.5	0.0012950718
2593.75	0.0032084664
2600	0.00072100137
2606.25	0.0023029392
2612.5	0.0014211458
2618.75	0.0018891494
2625	0.0006062704
2631.25	0.0006723701
2637.5	0.00047994547
2643.75	0.0011034247
2650	0.001191738
2656.25	0.002637414
2662.5	0.00099200022
2668.75	0.0005891291
2675	0.0013896579
2681.25	0.0011424582
2687.5	0.0016824309
2693.75	0.00081786573
2700	0.00096419883
2706.25	0.0016173136
2712.5	0.00062466496
2718.75	0.00035295582
2725	0.00066815797
2731.25	0.0010038115
2737.5	0.0011735027
2743.75	0.00023590105
2750	0.00063261684
2756.25	0.00039839054
2762.5	0.00062542392
2768.75	0.00065013044
2775	0.0013934781
2781.25	0.0011380006
2787.5	0.00031787517
2793.75	0.0015015749
2800	0.0009299953
2806.25	0.0010507457
2812.5	0.00020452188
2818.75	0.00072807564
2825	0.0012646078
2831.25	0.0016346956
2837.5	0.0010787874
2843.75	0.00053815657
2850	3.5819785E-5
2856.25	0.00066451571
2862.5	0.00097069554
2868.75	0.00097356168
2875	0.00050236026
2881.25	0.00098023474
2887.5	0.0012433802
2893.75	0.00076961381
2900	0.0010785869
2906.25	0.00036056874
2912.5	0.00066292245
2918.75	0.00065432202
2925	0.00049401172
2931.25	0.00052446261
2937.5	0.00076844959
2943.75	0.00017698643
2950	0.00016903506
2956.25	0.00084357561
2962.5	0.00079368234
2968.75	0.0006450185
2975	0.00097641721
2981.25	0.003031175
2987.5	0.00028093804
2993.75	0.00080009685
3000	0.0011677799
3006.25	0.00066537034
3012.5	0.00074864781
3018.75	0.00050373374
3025	0.00017810417
3031.25	0.0004250874
3037.5	0.00088176802
3043.75	0.0006532271
3050	0.00061390455
3056.25	0.00026272749
3062.5	0.00073973835
3068.75	0.00085678321
3075	0.00091801766
3081.25	0.00033777243
3087.5	0.00062789506
3093.75	0.00069148546
3100	0.00031893639
3106.25	0.00019384941
3112.5	0.00055629221
3118.75	0.00043949966
3125	0.00047477206
3131.25	0.00027387389
3137.5	0.00068623167
3143.75	0.0010383556
3150	0.00059878086
3156.25	0.00076870772
3162.5	0.00011996161
3168.75	0.001304032
3175	0.00078777384
3181.25	0.00028698864
3187.5	0.00057353357
3193.75	0.00057930574
3200	0.00052744806
3206.25	0.00014490861
3212.5	0.00027103987
3218.75	0.0010389509
3225	6.4703669E-5
3231.25	0.00040857926
3237.5	0.00019192417
3243.75	0.00048422962
3250	0.00063499179
3256.25	0.0002260389
3262.5	0.00066255771
3268.75	0.00058805867
3275	0.00050050891
3281.25	0.0005601761
3287.5	8.5842604E-5
3293.75	0.00013920062
3300	0.00097272273
3306.25	0.00027036362
3312.5	0.00087961984
3318.75	0.00031305438
3325	0.00054492867
3331.25	0.00026398608
3337.5	0.00014001026
3343.75	0.00046186736
3350	0.00050654478
3356.25	0.00024836731
3362.5	0.0003534691
3368.75	0.00033480838
3375	0.00032836831
3381.25	0.00029178022
3387.5	0.0002589458
3393.75	0.00060886975
3400	0.00049543908
3406.25	0.00030698861
3412.5	0.0004745397
3418.75	0.00035263073
3425	0.00064171824
3431.25	0.00023728549
3437.5	0.00022591134
3443.75	0.0004269016
3450	0.00020759069
3456.25	0.00043603245
3462.5	0.00031771831
3468.75	0.00054660212
3475	0.00045558078
3481.25	0.0009620777
3487.5	0.00028672583
3493.75	0.00038064406
3500	0.00036541628
3506.25	0.00035313655
3512.5	0.00031459195
3518.75	0.0003411806
3525	0.00037008769
3531.25	0.00030540533
3537.5	0.00064322201
3543.75	0.0001263079
3550	0.00026296899
3556.25	0.00016118997
3562.5	0.000420846
3568.75	0.00022734717
3575	0.0004222306
3581.25	0.00029087799
3587.5	0.00013569827
3593.75	0.00070562088
3600	0.00018227772
3606.25	0.00052056612
3612.5	0.00014197149
3618.75	0.00028636431
3625	0.00023974322
3631.25	2.7284456E-5
3637.5	0.00027208245
3643.75	0.00071878939
3650	0.00034361934
3656.25	0.00045362451
3662.5	0.0001901077
3668.75	0.00072297933
3675	0.0003589041
3681.25	0.00037672695
3687.5	0.0004920782
3693.75	0.00031474448
3700	0.00022672066
3706.25	0.00047737943
3712.5	0.00035928819
3718.75	0.00040344486
3725	0.00015058806
3731.25	0.00055173021
3737.5	0.0004577227
3743.75	0.00029658685
3750	0.00087211549
3756.25	0.00042932185
3762.5	0.00032860256
3768.75	0.00036868544
3775	6.7415704E-5
3781.25	0.00014927571
3787.5	0.00017879678
3793.75	0.000380612
3800	0.00029880681
3806.25	0.00031104596
3812.5	0.00015016141
3818.75	0.00038390324
3825	6.8908461E-5
3831.25	0.00051466053
3837.5	0.00033405365
3843.75	0.00026104596
3850	0.00076006985
3856.25	0.00027608822
3862.5	0.00016712216
3868.75	0.00017458492
3875	0.00017900562
3881.25	0.00012002616
3887.5	0.00028301665
3893.75	0.00024275494
3900	0.00023370488
3906.25	0.00026268999
3912.5	0.00048164553
3918.75	0.00037832169
3925	0.00013164714
3931.25	0.00016309564
3937.5	9.4860752E-5
3943.75	0.00020834609
3950	0.00013291785
3956.25	0.00031322705
3962.5	0.00029278453
3968.75	0.00049737613
3975	0.00022298485
3981.25	7.251321E-5
3987.5	0.00018380306
3993.75	0.00025822121
4000	0.00018792319
4006.25	0.00029528601
4012.5	0.000218069
4018.75	0.00023638478
4025	0.00022520586
4031.25	0.00036931194
4037.5	0.00020284265
4043.75	0.00029305109
4050	0.0004583852
4056.25	0.00019464009
4062.5	0.00018952783
4068.75	0.00044213958
4075	5.6214186E-5
4081.25	0.00029441515
4087.5	0.00046417782
4093.75	0.0002190194
4100	0.00040928238
4106.25	3.603182E-5
4112.5	3.0494863E-5
4118.75	0.00019392555
4125	9.9623833E-5
4131.25	0.00023543234
4137.5	0.00038350184
4143.75	0.00015012097
4150	0.00025211076
4156.25	0.00013690095
4162.5	0.00018772918
4168.75	0.00024649062
4175	0.00025482382
4181.25	5.9583893E-5
4187.5	8.9750836E-5
4193.75	0.00019307717
4200	0.00015749868
4206.25	0.00020665418
4212.5	4.9694703E-5
4218.75	0.00033710817
4225	0.00034354306
4231.25	7.4361178E-5
4237.5	0.00010753533
4243.75	0.00032032075
4250	9.1679478E-5
4256.25	0.00027710384
4262.5	0.00025792484
4268.75	0.00016960967
4275	0.00024514639
4281.25	5.9310723E-5
4287.5	0.00016329236
4293.75	0.00021421851
4300	0.00024037862
4306.25	0.00020371489
4312.5	0.0002238012
4318.75	0.00013087555
4325	0.00017407609
4331.25	0.00034629553
4337.5	0.00017097446
4343.75	0.00013221036
4350	5.5376341E-5
4356.25	6.0582749E-5
4362.5	0.00034397445
4368.75	0.00030970553
4375	0.000140112
4381.25	0.00013206897
4387.5	0.00017861423
4393.75	0.00014050303
4400	6.4576136E-5
4406.25	0.00010185951
4412.5	0.00016618759
4418.75	0.00013858896
4425	9.9301711E-5
4431.25	3.4835589E-5
4437.5	0.00025943664
4443.75	0.0001867984
4450	0.00011212112
4456.25	9.2110808E-5
4462.5	0.00029658227
4468.75	0.00035133664
4475	0.00018738359
4481.25	0.00045354234
4487.5	0.00035238315
4493.75	0.00026945374
4500	0.0002767479
4506.25	7.3843407E-5
4512.5	0.00020817019
4518.75	8.1984173E-5
4525	0.00016181147
4531.25	0.00011454526
4537.5	0.00023314778
4543.75	2.27358E-5
4550	0.00020783056
4556.25	0.00036717484
4562.5	4.6316223E-5
4568.75	0.00013737896
4575	0.00034021018
4581.25	0.00024518798
4587.5	0.00018044498
4593.75	0.00010944489
4600	0.00017380209
4606.25	0.00020630315
4612.5	8.8544323E-5
4618.75	0.00010222373
4625	0.0002766931
4631.25	6.0301456E-5
4637.5	0.00013650415
4643.75	0.00022940039
4650	9.112688E-5
4656.25	0.00016909857
4662.5	0.00018444181
4668.75	0.00019047076
4675	0.00027617222
4681.25	0.00013320687
4687.5	8.6164438E-5
4693.75	0.00024918331
4700	0.00013611936
4706.25	0.00017152223
4712.5	0.00016185387
4718.75	0.0004922518
4725	0.00039632874
4731.25	0.00032536823
4737.5	8.1747323E-5
4743.75	8.9720264E-5
4750	0.00019227519
4756.25	8.5362518E-5
4762.5	0.00020936162
4768.75	0.00023732402
4775	6.5163234E-5
4781.25	0.00023670306
4787.5	8.1022105E-5
4793.75	0.00053472467
4800	0.0002421131
4806.25	0.00030807874
4812.5	0.00012481462
4818.75	0.00034300129
4825	0.00011740452
4831.25	0.00010371324
4837.5	0.00020896539
4843.75	0.00020538133
4850	8.9895276E-5
4856.25	0.0001979792
4862.5	0.00013350383
4868.75	8.4573881E-5
4875	0.0001771265
4881.25	0.00036613392
4887.5	0.00011256473
4893.75	0.0001111282
4900	5.9260811E-5
4906.25	2.4032053E-5
4912.5	8.7905633E-5
4918.75	0.00025416773
4925	0.00016578725
4931.25	9.8476553E-5
4937.5	0.00015230086
4943.75	0.0001255516
4950	0.0002328599
4956.25	2.2221029E-5
4962.5	0.00023233497
4968.75	0.00010073864
4975	0.00020833276
4981.25	0.00031756387
4987.5	0.00021317008
4993.75	0.00028272556
5000	0.00027759686
5006.25	0.00024596417
5012.5	0.00015735039
5018.75	5.4090734E-5
5025	0.00013664257
5031.25	0.0004066461
5037.5	0.0003032937
5043.75	0.00028260175
5050	7.7905925E-5
5056.25	0.00029932173
5062.5	0.00017264061
5068.75	0.00023650864
5075	0.00035686927
5081.25	0.00011952511
5087.5	0.00019850443
5093.75	0.00027660593
5100	0.00013290394
5106.25	0.00022772852
5112.5	0.00042035335
5118.75	0.00011727856
5125	0.00015274017
5131.25	0.00021495293
5137.5	0.00023089684
5143.75	0.00020300193
5150	0.00026560072
5156.25	9.9119197E-5
5162.5	0.00024206792
5168.75	8.8677081E-5
5175	0.00018159793
5181.25	0.00012682705
5187.5	0.00015557748
5193.75	0.00016839364
5200	0.00025232214
5206.25	0.00011429615
5212.5	0.00027654122
5218.75	0.00014811604
5225	3.5230521E-5
5231.25	0.0001069077
5237.5	0.00013342731
5243.75	8.1480831E-5
5250	6.8583461E-5
5256.25	0.00016807884
5262.5	6.4741643E-6
5268.75	0.00022464664
5275	0.00033474825
5281.25	0.00023474924
5287.5	0.00021110181
5293.75	0.00012169461
5300	0.00021905369
5306.25	0.0001271996
5312.5	0.0002368563
5318.75	4.5851426E-5
5325	0.00031412981
5331.25	0.00011915907
5337.5	0.00014609787
5343.75	0.0003569507
5350	0.00038807533
5356.25	0.00019087185
5362.5	0.0003400461
5368.75	0.00015663272
5375	0.00024906302
5381.25	0.00036494544
5387.5	0.00033774257
5393.75	0.00011291171
5400	0.00025863736
5406.25	0.00023096315
5412.5	0.00023288675
5418.75	0.00027656559
5425	0.00024661876
5431.25	0.00036724843
5437.5	0.0001788008
5443.75	0.00017178129
5450	0.00017806496
5456.25	8.0426006E-5
5462.5	0.00030893543
5468.75	0.00011626729
5475	4.0183383E-5
5481.25	0.00027827561
5487.5	8.3409638E-5
5493.75	0.00011982897
5500	0.00036210943
5506.25	0.00021778035
5512.5	0.00037193552
5518.75	0.00017563542
5525	0.000254589
5531.25	0.00026999744
5537.5	0.0002649424
5543.75	0.00018310481
5550	0.00037816302
5556.25	0.00029037885
5562.5	8.1606931E-5
5568.75	0.00024989799
5575	0.00026783142
5581.25	0.00025677807
5587.5	0.00017900978
5593.75	0.00014172433
5600	0.0001705222
5606.25	0.00033636564
5612.5	0.00036642875
5618.75	0.00025433868
5625	0.00021491558
5631.25	0.0002939915
5637.5	0.00033573502
5643.75	0.0002676034
5650	0.00026555585
5656.25	0.00031041146
5662.5	0.00015696437
5668.75	0.00026237477
5675	0.00012661662
5681.25	0.00012187502
5687.5	0.00040599695
5693.75	8.9573786E-5
5700	0.00043553442
5706.25	0.0002081917
5712.5	0.00047090053
5718.75	0.00025439357
5725	0.00026177982
5731.25	0.00029552682
5737.5	6.5191002E-5
5743.75	0.00039258025
5750	0.00047862112
5756.25	5.2265712E-5
5762.5	0.00062096807
5768.75	0.00027134153
5775	0.00018404334
5781.25	0.00031983822
5787.5	0.00042753402
5793.75	0.00037335971
5800	0.0003015439
5806.25	0.00062217413
5812.5	0.00020997009
5818.75	0.00063964201
5825	0.00025332104
5831.25	0.00049317133
5837.5	0.00021269381
5843.75	0.00042730958
5850	0.00050336823
5856.25	0.0002512579
5862.5	0.00019166125
5868.75	0.00068187756
5875	0.00085787742
5881.25	0.00065184789
5887.5	0.00064980459
5893.75	0.00072907104
5900	0.00063952823
5906.25	0.00033655828
5912.5	0.00073805116
5918.75	0.00064634478
5925	0.00081418846
5931.25	0.00079675129
5937.5	0.00044654449
5943.75	0.00075275196
5950	0.00076342433
5956.25	0.00093592337
5962.5	0.0012057904
5968.75	0.0016909861
5975	0.0018236348
5981.25	0.0022275638
5987.5	0.0042324174
5993.75	0.01386873
6000	0.0087831437
6006.25	0.0031663797
6012.5	0.0020879027
6018.75	0.0017469192
6025	0.0010008767
6031.25	0.00092761872
6037.5	0.00066117764
6043.75	0.00074882675
6050	0.00047179393
6056.25	0.00080144926
6062.5	0.00035002012
6068.75	0.00069184948
6075	0.00048629109
6081.25	0.00025720411
6087.5	0.00027549686
6093.75	0.00031057612
6100	0.00045692935
6106.25	0.00035109709
6112.5	0.00024427617
6118.75	0.00069349783
6125	0.00026162523
6131.25	0.00015552037
6137.5	0.00027965918
6143.75	9.8868725E-5
6150	0.00023755794
6156.25	0.00015157267
6162.5	0.00015096115
6168.75	0.00032290314
6175	0.00058790242
6181.25	0.00024098414
6187.5	0.00039891124
6193.75	0.00021899041
6200	0.00051732527
6206.25	0.0003747758
6212.5	0.00066530657
6218.75	0.00031157093
6225	0.00043967821
6231.25	0.00039751189
6237.5	0.00061519471
6243.75	0.00040546637
6250	0.0004331189
6256.25	0.00056020571
6262.5	0.00021407855
6268.75	0.00039681617
6275	0.00025096331
6281.25	0.00037912862
6287.5	0.00040681053
6293.75	0.0003566868
6300	0.00017864732
6306.25	0.00043980864
6312.5	0.00049777144
6318.75	0.00097809382
6325	9.417297E-5
6331.25	0.00077392302
6337.5	0.00011793028
6343.75	0.00021490516
6350	0.00038966227
6356.25	0.00063811801
6362.5	0.0002575762
6368.75	0.00040947359
6375	0.00027316931
6381.25	0.00023794702
6387.5	0.00061647261
6393.75	0.00023161228
6400	0.00097440706
6406.25	8.3401472E-5
6412.5	0.00022007369
6418.75	0.00050192865
6425	0.0001689018
6431.25	0.00037916534
6437.5	0.00047021733
6443.75	0.00050617235
6450	0.00012905066
6456.25	0.00033906615
6462.5	0.00033409392
6468.75	0.00028690884
6475	0.00026323209
6481.25	0.00069063084
6487.5	0.00030540137
6493.75	0.00065952878
6500	0.00051588594
6506.25	0.00034884923
6512.5	0.0005579144
6518.75	0.00026108855
6525	0.00019616603
6531.25	0.00011686492
6537.5	0.00016450166
6543.75	0.00021866226
6550	0.00042030696
6556.25	0.0002487616
6562.5	0.00021374358
6568.75	0.00012123244
6575	0.0007253972
6581.25	0.0004333365
6587.5	0.00048841182
6593.75	0.00059746849
6600	0.00048411457
6606.25	0.00053994609
6612.5	0.00033197303
6618.75	0.00033343767
6625	0.00059009477
6631.25	0.00055223689
6637.5	0.00029349096
6643.75	0.00026950279
6650	0.00026424156
6656.25	0.000236535
6662.5	0.00011281411
6668.75	0.00011635652
6675	0.00012712998
6681.25	0.00011342452
6687.5	0.00033339176
6693.75	0.001323848
6700	0.00030699185
6706.25	0.00041858865
6712.5	0.00063809687
6718.75	0.0003360031
6725	0.00046915249
6731.25	0.00055541007
6737.5	0.00025131286
6743.75	0.00011145301
6750	0.00031585644
6756.25	0.00016078824
6762.5	0.0016952256
6768.75	0.0002909381
6775	0.00017043929
6781.25	0.00028364036
6787.5	0.00045301946
6793.75	0.00049150897
6800	0.00058623282
6806.25	0.00018640193
6812.5	0.00048938725
6818.75	0.00032353076
6825	0.00021657691
6831.25	0.00060530009
6837.5	0.00042441371
6843.75	0.00036809448
6850	0.0003287677
6856.25	2.716286E-5
6862.5	0.00053788334
6868.75	0.00024147613
6875	0.00036250896
6881.25	0.00044538893
6887.5	0.00017304551
6893.75	0.00042655151
6900	0.00021398016
6906.25	0.00032840732
6912.5	5.4829776E-5
6918.75	0.00054503187
6925	0.00088586871
6931.25	0.00056910963
6937.5	0.00026188643
6943.75	0.00052764829
6950	0.00022945343
6956.25	0.00033711907
6962.5	0.00015659041
6968.75	0.0006414385
6975	0.00077727202
6981.25	0.00037316887
6987.5	0.000506283
6993.75	0.00018495668
7000	0.00029137433
7006.25	0.00022675508
7012.5	0.00010559371
7018.75	3.8656599E-5
7025	0.00020157072
7031.25	0.0003045014
7037.5	0.00019431496
7043.75	0.00050449635
7050	0.00041498148
7056.25	0.00036543626
7062.5	0.00011790642
7068.75	0.00048900204
7075	0.00095678652
7081.25	0.00050716215
7087.5	0.00039803723
7093.75	0.00032932153
7100	0.00032201178
7106.25	0.00049574874
7112.5	0.00068227722
7118.75	0.00017275091
7125	0.00054531
7131.25	0.00058554946
7137.5	0.00048738301
7143.75	0.00036681982
7150	2.5724355E-5
7156.25	0.00032499928
7162.5	0.00031920359
7168.75	0.00086194477
7175	0.00030702317
7181.25	0.0005442305
7187.5	0.0004191454
7193.75	0.0002230596
7200	0.00026315454
7206.25	0.00077274131
7212.5	0.00021292831
7218.75	0.00030071897
7225	0.00053590699
7231.25	0.00046526003
7237.5	0.00027851784
7243.75	0.00050604971
7250	0.00022552287
7256.25	0.00038834076
7262.5	0.00031169751
7268.75	0.00027824038
7275	0.00076787346
7281.25	0.00024928266
7287.5	0.00030694533
7293.75	0.00029413224
7300	0.00086927964
7306.25	0.00060629625
7312.5	0.00040340043
7318.75	0.0003601381
7325	0.00036433389
7331.25	0.00035893809
7337.5	0.00019587066
7343.75	0.00021551255
7350	0.00087676067
7356.25	0.00038119794
7362.5	8.6101803E-5
7368.75	0.00029658076
7375	0.00025716303
7381.25	0.00071388004
7387.5	0.00023009536
7393.75	0.00036285043
7400	0.0008221084
7406.25	0.00058411854
7412.5	0.00026286445
7418.75	0.00021375911
7425	0.0009123559
7431.25	0.00017306372
7437.5	0.00022640199
7443.75	0.00033454292
7450	0.00071520837
7456.25	0.00073261834
7462.5	0.00044877138
7468.75	0.00028970982
7475	0.00020308313
7481.25	0.00025426243
7487.5	0.00043096778
7493.75	0.00082076814
7500	0.00049335827
7506.25	0.00043033409
7512.5	0.00032855796
7518.75	5.828861E-5
7525	0.0009957262
7531.25	0.00044683558
7537.5	0.0004206026
7543.75	0.00044382854
7550	0.00061501876
7556.25	0.00055666035
7562.5	0.00018369477
7568.75	0.00019419347
7575	0.00013961139
7581.25	0.00029817442
7587.5	0.00023389171
7593.75	0.00024275339
7600	0.00040655634
7606.25	0.00017160508
7612.5	0.00047919806
7618.75	0.00011616217
7625	0.00047651606
7631.25	0.00022720501
7637.5	0.00019652081
7643.75	0.00056898871
7650	0.000393594
7656.25	0.00046027247
7662.5	0.00033324602
7668.75	0.00039489355
7675	0.00062565854
7681.25	0.0002410732
7687.5	0.00057211983
7693.75	0.00021181729
7700	0.00021572334
7706.25	0.00038010606
7712.5	0.00085693015
7718.75	0.0007271089
7725	0.00011933638
7731.25	0.0003093032
7737.5	0.00019644868
7743.75	0.00030579319
7750	0.00044876394
7756.25	0.00026391022
7762.5	0.0003000384
7768.75	0.00051017374
7775	0.0004098737
7781.25	0.00023841752
7787.5	0.00069590188
7793.75	0.0001477261
7800	0.00023565844
7806.25	0.00038512172
7812.5	0.00058704161
7818.75	0.00062720424
7825	0.00046173264
7831.25	0.00027402744
7837.5	0.00030228926
7843.75	0.00050276327
7850	0.00023568788
7856.25	0.00022338464
7862.5	0.00033140901
7868.75	0.00068604033
7875	0.00038145585
7881.25	0.00049547913
7887.5	0.00044317525
7893.75	0.00038662253
7900	0.00052629075
7906.25	0.00027146064
7912.5	0.00023137175
7918.75	0.00013796258
7925	0.00029806567
7931.25	0.00063108847
7937.5	0.0001003263
7943.75	0.00070650484
7950	0.00070232586
7956.25	0.00015096791
7962.5	0.00052218837
7968.75	0.00036177632
7975	0.00042083844
7981.25	0.00025013312
7987.5	0.00043694651
7993.75	0.00012340678
8000	0.00010860828
8006.25	0.00025649827
8012.5	0.00037557752
8018.75	0.00021095034
8025	0.00031612771
8031.25	0.00026777774
8037.5	0.0002066167
8043.75	0.00033628197
8050	0.00018977995
8056.25	0.00060119079
8062.5	0.00032024742
8068.75	0.0002520934
8075	0.00028676949
8081.25	0.00059784806
8087.5	0.00020595225
8093.75	0.00058540329
8100	0.00048450486
8106.25	0.00014822835
8112.5	0.00069337754
8118.75	0.00041073545
8125	0.00024539838
8131.25	0.00029714968
8137.5	2.1411846E-5
8143.75	0.00022281424
8150	0.00023631948
8156.25	0.00018845201
8162.5	0.00024658823
8168.75	0.0004307854
8175	0.00024456735
8181.25	0.00051254286
8187.5	0.00020671854
8193.75	0.00019854908
8200	0.00026624266
8206.25	0.00056126162
8212.5	0.00015613472
8218.75	0.00016990719
8225	0.00018733468
8231.25	0.00017173035
8237.5	0.00019925096
8243.75	0.00021012905
8250	0.00028247101
8256.25	0.00027476352
8262.5	5.5936714E-5
8268.75	0.0001685344
8275	0.00033200451
8281.25	5.0041385E-5
8287.5	0.00042446775
8293.75	0.0001917559
8300	0.00042255375
8306.25	0.00013874885
8312.5	0.000368407
8318.75	0.00043088454
8325	0.00017373603
8331.25	0.00026693481
8337.5	0.00035175397
8343.75	3.7561071E-5
8350	0.00031597953
8356.25	0.00043264513
8362.5	0.00015170835
8368.75	0.00047892991
8375	0.00011597442
8381.25	0.00024716854
8387.5	9.9949682E-5
8393.75	0.0001504908
8400	0.00035234091
8406.25	0.00036527133
8412.5	5.368091E-5
8418.75	0.000204873
8425	3.8894592E-5
8431.25	0.00010217861
8437.5	0.00014504531
8443.75	0.00024269108
8450	0.00010453846
8456.25	0.00017878875
8462.5	0.00043106729
8468.75	9.8520203E-5
8475	0.00019758301
8481.25	0.00027360275
8487.5	0.00036165925
8493.75	0.00038047447
8500	0.00019566554
8506.25	0.00022763724
8512.5	0.00016780993
8518.75	5.9884798E-5
8525	0.00030346784
8531.25	8.4165747E-5
8537.5	0.00013574054
8543.75	0.00021024727
8550	8.784882E-5
8556.25	0.00035870743
8562.5	9.2709225E-5
8568.75	7.3208735E-5
8575	0.00018302714
8581.25	0.0006643886
8587.5	0.00041157271
8593.75	0.00018348779
8600	0.00011268985
8606.25	0.00022457182
8612.5	0.00024574464
8618.75	0.0001858252
8625	0.00028693021
8631.25	0.00027886566
8637.5	0.00025890618
8643.75	6.1770096E-5
8650	0.00026391515
8656.25	0.00011104561
8662.5	0.00017779892
8668.75	0.0002801933
8675	0.00031999129
8681.25	0.00025580994
8687.5	0.00024362225
8693.75	0.00028871812
8700	0.00024563416
8706.25	5.9300446E-5
8712.5	0.00041322381
8718.75	0.00051797316
8725	0.0006821408
8731.25	0.00023702758
8737.5	0.00022203447
8743.75	0.00023289014
8750	0.00023376669
8756.25	0.00022248191
8762.5	0.00022095755
8768.75	0.00018542205
8775	0.00010910396
8781.25	0.00017262966
8787.5	0.0001356666
8793.75	0.00010291947
8800	0.00027106199
8806.25	0.00038740518
8812.5	0.00022547855
8818.75	0.00030012649
8825	0.00035149753
8831.25	0.00022161821
8837.5	0.00037908876
8843.75	0.0002436629
8850	0.00022194962
8856.25	0.00020715959
8862.5	0.0005114421
8868.75	0.00031991113
8875	0.00019029714
8881.25	0.00037843784
8887.5	0.00047144195
8893.75	0.00040075184
8900	0.00025475641
8906.25	0.0001549775
8912.5	0.0001424728
8918.75	0.00013531838
8925	9.9399775E-5
8931.25	0.00013221856
8937.5	0.00010714488
8943.75	0.00013460177
8950	0.00014228764
8956.25	8.4016796E-5
8962.5	0.00013833266
8968.75	0.00023345077
8975	0.00023178618
8981.25	3.9912088E-5
8987.5	0.00016864242
8993.75	0.00010230356
9000	0.00015243269
9006.25	0.00011842865
9012.5	6.7634333E-5
9018.75	0.00021578775
9025	0.00034304815
9031.25	0.00027633413
9037.5	0.00026570113
9043.75	0.00015591031
9050	0.00024826204
9056.25	0.00034753885
9062.5	0.00022643534
9068.75	0.00010320631
9075	0.00018509503
9081.25	0.00019589338
9087.5	0.00013614842
9093.75	0.0002543864
9100	0.00026277663
9106.25	0.0002075555
9112.5	0.00025155515
9118.75	0.00030554521
9125	0.00033140092
9131.25	0.00017483745
9137.5	8.2858743E-5
9143.75	6.6545773E-5
9150	0.00017895119
9156.25	0.00039560294
9162.5	0.00034517384
9168.75	0.00030337286
9175	0.00022014176
9181.25	0.00020437523
9187.5	0.000260533
9193.75	0.0001915898
9200	0.00014408866
9206.25	0.00024716553
9212.5	2.5974059E-5
9218.75	0.00012591224
9225	7.0107091E-5
9231.25	0.00010090732
9237.5	0.00023500264
9243.75	0.000288683
9250	0.00022241376
9256.25	0.00011419883
9262.5	0.0001377216
9268.75	0.00016563605
9275	0.00025365321
9281.25	0.0003247738
9287.5	0.00038444329
9293.75	0.00032633619
9300	0.00017969944
9306.25	0.00056981811
9312.5	0.0002360827
9318.75	0.00019174633
9325	0.00016651504
9331.25	0.00027307934
9337.5	0.00015845906
9343.75	5.4125556E-5
9350	5.0984173E-5
9356.25	9.9858044E-5
9362.5	0.00012186696
9368.75	0.00027472477
9375	0.00018716462
9381.25	0.00015492524
9387.5	0.00014070076
9393.75	0.00010179086
9400	0.00018966634
9406.25	0.00013998767
9412.5	9.8618095E-5
9418.75	0.00011497678
9425	0.00033994823
9431.25	0.00041728302
9437.5	0.00026924331
9443.75	0.00013445459
9450	0.00021967536
9456.25	0.00034311971
9462.5	0.00022722161
9468.75	0.00028345374
9475	0.00032550871
9481.25	0.00020154802
9487.5	0.00010832094
9493.75	0.00016741384
9500	0.00041679316
9506.25	0.00021137568
9512.5	0.00015360137
9518.75	0.00021643999
9525	0.00012229203
9531.25	0.00022047965
9537.5	0.00026711859
9543.75	0.00024870148
9550	0.00026520618
9556.25	0.00013207963
9562.5	0.00011002866
9568.75	0.00014055756
9575	8.8245299E-5
9581.25	4.2043211E-5
9587.5	0.00030545102
9593.75	9.9353805E-5
9600	3.369092E-5
9606.25	0.00037466515
9612.5	0.00036402746
9618.75	0.00020098125
9625	2.3738714E-5
9631.25	0.00029559386
9637.5	0.00033183545
9643.75	0.0001163626
9650	6.1405494E-5
9656.25	8.3757654E-5
9662.5	9.3760021E-5
9668.75	3.1808907E-5
9675	0.00015544356
9681.25	0.00019289137
9687.5	0.00031028654
9693.75	0.00030206523
9700	0.00015237147
9706.25	0.000311172
9712.5	0.00027025544
9718.75	7.4133446E-5
9725	0.00028663046
9731.25	0.00014803719
9737.5	0.00024247117
9743.75	0.00017547213
9750	4.5721193E-5
9756.25	0.00028553554
9762.5	0.00022287118
9768.75	0.00035833339
9775	0.00012731783
9781.25	0.00012108307
9787.5	0.00017085046
9793.75	0.00010080056
9800	0.00015793339
9806.25	0.00018959108
9812.5	0.00011533567
9818.75	0.00036598258
9825	9.1165674E-5
9831.25	2.9311131E-5
9837.5	0.00016824324
9843.75	0.00016785999
9850	0.00016540902
9856.25	0.0003049995
9862.5	0.00018170217
9868.75	0.00019791871
9875	0.0002646725
9881.25	0.00016366345
9887.5	0.00015747634
9893.75	9.3341688E-5
9900	0.00020519435
9906.25	0.00023315571
9912.5	0.00041692181
9918.75	0.0003329646
9925	0.00029686543
9931.25	0.00013091815
9937.5	0.00024982427
9943.75	0.00019440762
9950	0.00032110582
9956.25	0.00013843177
9962.5	0.00012102418
9968.75	0.00011447082
9975	3.3691478E-5
9981.25	0.0001611722
9987.5	0.00036227668
9993.75	0.00024229354
10000	0.00034393978
10006.25	0.00010055864
10012.5	0.00024419333
10018.75	0.00016326256
10025	8.6938037E-5
10031.25	0.00029992153
10037.5	0.00021780626
10043.75	0.00011187765
10050	0.00046856442
10056.25	0.00035145154
10062.5	0.00019659253
10068.75	0.00020551676
10075	7.0171488E-5
10081.25	0.00022678627
10087.5	0.00034958382
10093.75	0.00018381745
10100	0.00032053721
10106.25	0.00025166999
10112.5	9.0267126E-5
10118.75	0.0002138874
10125	0.00023741251
10131.25	0.00024558832
10137.5	0.00021753962
10143.75	0.00019861595
10150	0.00014496286
10156.25	0.00019584295
10162.5	0.00036089779
10168.75	0.00023950701
10175	8.7747969E-5
10181.25	0.00039854208
10187.5	0.00024226551
10193.75	5.4461612E-5
10200	0.00038949075
10206.25	0.00025758948
10212.5	0.00026630965
10218.75	0.00047258943
10225	4.5532039E-5
10231.25	0.00036462486
10237.5	0.00028671185
10243.75	0.00010524992
10250	0.00013781396
10256.25	0.00014164554
10262.5	0.00024685775
10268.75	0.000189638
10275	0.00027560551
10281.25	0.00016889
10287.5	0.00027308462
10293.75	0.00033256436
10300	0.00027988486
10306.25	0.00011851025
10312.5	0.00033048714
10318.75	0.00025304141
10325	0.00024511052
10331.25	0.00023407928
10337.5	0.00032654283
10343.75	0.00036799502
10350	0.00040780444
10356.25	0.00023317339
10362.5	8.1360367E-6
10368.75	0.00029173498
10375	0.00025999023
10381.25	0.00016551182
10387.5	0.00019309668
10393.75	0.00024173343
10400	0.00022296823
10406.25	0.00035851417
10412.5	6.7518581E-5
10418.75	0.00024607911
10425	0.0002160423
10431.25	8.073091E-5
10437.5	0.00024168132
10443.75	0.00028009869
10450	0.00033362899
10456.25	0.00032458663
10462.5	0.00016182856
10468.75	0.00031531375
10475	0.0002995822
10481.25	0.00037898411
10487.5	0.00029695165
10493.75	0.00014020391
10500	0.00029272172
10506.25	0.00038574777
10512.5	0.00019793221
10518.75	0.00026980914
10525	0.00036893618
10531.25	0.00036298456
10537.5	0.00038679041
10543.75	0.00040927652
10550	0.00025437082
10556.25	0.0001037178
10562.5	0.00038056318
10568.75	0.00033701309
10575	0.00030862807
10581.25	0.00023344848
10587.5	0.00045049457
10593.75	0.00025092669
10600	0.00017804223
10606.25	0.00017557918
10612.5	0.00023854051
10618.75	0.00021918408
10625	0.00020545946
10631.25	0.00025967859
10637.5	0.00027306219
10643.75	0.00015847389
10650	0.0002296122
10656.25	0.00028144067
10662.5	0.00040489952
10668.75	0.00027992969
10675	0.00030861842
10681.25	0.00031043088
10687.5	0.00023981193
10693.75	0.00025890199
10700	0.0003167971
10706.25	0.00027439803
10712.5	0.00045435549
10718.75	0.0002384357
10725	0.00031123154
10731.25	0.00033501066
10737.5	0.00020048771
10743.75	0.00035187849
10750	0.00022291498
10756.25	9.6829492E-5
10762.5	0.00019914055
10768.75	0.00030020687
10775	0.00038807377
10781.25	0.00025399811
10787.5	0.00020640406
10793.75	0.00026935783
10800	0.00029644754
10806.25	0.00032218269
10812.5	0.00024216281
10818.75	0.00016469166
10825	0.00030416994
10831.25	0.00020513039
10837.5	0.00024438635
10843.75	0.00034762253
10850	0.00024683928
10856.25	0.00034210543
10862.5	0.00026341529
10868.75	0.00034302028
10875	0.00045521598
10881.25	0.00027433636
10887.5	0.00037567514
10893.75	0.00027929481
10900	0.00024015268
10906.25	0.00033433004
10912.5	0.00031899803
10918.75	0.00027095544
10925	0.00029890589
10931.25	0.00028633204
10937.5	0.00031776317
10943.75	0.00028471736
10950	0.00056095506
10956.25	0.00023673568
10962.5	0.00028755681
10968.75	0.00031343953
10975	0.00050518787
10981.25	0.0005634091
10987.5	0.00050352407
10993.75	0.00044683819
11000	0.0003623854
11006.25	0.00044379791
11012.5	0.00045033101
11018.75	0.00045983143
11025	0.00028260709
11031.25	0.00018167682
11037.5	0.0003694578
11043.75	0.00030922665
11050	0.0003416246
11056.25	0.00031869969
11062.5	0.0004191566
11068.75	0.00027294291
11075	0.00027609384
11081.25	0.00047982677
11087.5	0.00030474542
11093.75	0.00046667434
11100	0.00041173636
11106.25	0.00039333643
11112.5	0.00062428431
11118.75	0.00054505319
11125	0.00040717684
11131.25	0.00030309041
11137.5	0.00037227911
11143.75	0.00058265779
11150	0.00042708917
11156.25	0.00033124871
11162.5	0.00032766984
11168.75	0.00049554678
11175	0.00044036332
11181.25	0.00037503958
11187.5	0.00047740805
11193.75	0.00046592033
11200	0.00038865021
11206.25	0.0004752934
11212.5	0.00054645741
11218.75	0.00065470884
11225	0.00043229611
11231.25	0.0005140465
11237.5	0.00043188549
11243.75	0.00055311054
11250	0.00049030686
11256.25	0.00063264
11262.5	0.00065822807
11268.75	0.00051759545
11275	0.00052086888
11281.25	0.00052487766
11287.5	0.00054738772
11293.75	0.00071986329
11300	0.00054549146
11306.25	0.00032828928
11312.5	0.00044334037
11318.75	0.00057420018
11325	0.00069142324
11331.25	0.00071328033
11337.5	0.00068578351
11343.75	0.00038140836
11350	0.00055575367
11356.25	0.00071505614
11362.5	0.0006429379
11368.75	0.00048700785
11375	0.00063712785
11381.25	0.00058309322
11387.5	0.00063082116
11393.75	0.00062270798
11400	0.00048519282
11406.25	0.00071698185
11412.5	0.00066308864
11418.75	0.00088390086
11425	0.00070300278
11431.25	0.000652534
11437.5	0.00074860942
11443.75	0.00075796095
11450	0.00077033302
11456.25	0.00071731853
11462.5	0.00062615227
11468.75	0.00071956323
11475	0.00084708619
11481.25	0.00057474865
11487.5	0.00080299753
11493.75	0.00073818362
11500	0.00090341149
11506.25	0.0007836286
11512.5	0.00086857389
11518.75	0.00082476155
11525	0.00079421099
11531.25	0.00070153039
11537.5	0.00094632939
11543.75	0.00073712061
11550	0.00075468512
11556.25	0.00072781529
11562.5	0.0010005858
11568.75	0.0008230016
11575	0.00092251139
11581.25	0.00073165274
11587.5	0.00092974652
11593.75	0.00090179477
11600	0.001127679
11606.25	0.0010241314
11612.5	0.00085751444
11618.75	0.0010088539
11625	0.0010145627
11631.25	0.0010555173
11637.5	0.00099963649
11643.75	0.0010487875
11650	0.0010942871
11656.25	0.0011455671
11662.5	0.00098417123
11668.75	0.0012009462
11675	0.0012393047
11681.25	0.0010997103
11687.5	0.0012145015
11693.75	0.0011987638
11700	0.0012169677
11706.25	0.00130115
11712.5	0.0014406955
11718.75	0.001269689
11725	0.0016089732
11731.25	0.0015362305
11737.5	0.0015168194
11743.75	0.0016016279
11750	0.0016689959
11756.25	0.0015765258
11762.5	0.0017427065
11768.75	0.0017955536
11775	0.0017433232
11781.25	0.0017455828
11787.5	0.0019099527
11793.75	0.0019211346
11800	0.0021200629
11806.25	0.0020131959
11812.5	0.0020817368
11818.75	0.0020837911
11825	0.0020665032
11831.25	0.0023074597
11837.5	0.0024058266
11843.75	0.0026043154
11850	0.0025513695
11856.25	0.0028869693
11862.5	0.0030517564
11868.75	0.0032974172
11875	0.0033394273
11881.25	0.0034097073
11887.5	0.0036310694
11893.75	0.003894907
11900	0.0039769256
11906.25	0.0043400983
11912.5	0.0046332082
11918.75	0.0050898243
11925	0.0056012981
11931.25	0.0061414764
11937.5	0.0069408098
11943.75	0.0075612759
11950	0.0091099842
11956.25	0.010338415
11962.5	0.012692277
11968.75	0.015861329
11975	0.021712271
11981.25	0.034008029
11987.5	0.077554014
11993.75	0.27470611
12000	0.049669941
12006.25	0.0273693
12012.5	0.018998888
12018.75	0.014194374
12025	0.01162647
12031.25	0.009601801
12037.5	0.0084551396
12043.75	0.0073775418
12050	0.0064709025
12056.25	0.0060223643
12062.5	0.0053236988
12068.75	0.0049296156
12075	0.0045511747
12081.25	0.0042518607
12087.5	0.0041617785
12093.75	0.0038938332
12100	0.0036380405
12106.25	0.0033687354
12112.5	0.0032633643
12118.75	0.0029728281
12125	0.0028771734
12131.25	0.002703756
12137.5	0.002629066
12143.75	0.0025740977
12150	0.0022549738
12156.25	0.0025407751
12162.5	0.0024649449
12168.75	0.0021930921
12175	0.0023237469
12181.25	0.0019099465
12187.5	0.0020034733
12193.75	0.0019007425
12200	0.0017706869
12206.25	0.0015755028
12212.5	0.0018048157
12218.75	0.0017823771
12225	0.0015402344
12231.25	0.0014602116
12237.5	0.0016933431
12243.75	0.0013753141
12250	0.0014581463
12256.25	0.0012800689
12262.5	0.0014254517
12268.75	0.0014715586
12275	0.0015535245
12281.25	0.0013544465
12287.5	0.0013783618
12293.75	0.0012563256
12300	0.0013682816
12306.25	0.001232579
12312.5	0.0012971047
12318.75	0.00089514743
12325	0.001131407
12331.25	0.0011329831
12337.5	0.0010351833
12343.75	0.0011725579
12350	0.001195932
12356.25	0.0011499258
12362.5	0.00089861167
12368.75	0.0011035191
12375	0.00083053025
12381.25	0.0010873675
12387.5	0.00088293175
12393.75	0.001048421
12400	0.0012422477
12406.25	0.001192002
12412.5	0.0008953441
12418.75	0.0010076965
12425	0.0010274138
12431.25	0.0008620997
12437.5	0.00096464267
12443.75	0.00091510236
12450	0.00099046709
12456.25	0.00078862811
12462.5	0.0009845622
12468.75	0.00078656343
[truncated: 38,004 more rows]
