# Supplementary material for: Electrically activated ferroelectric nematic microrobots
Source: Nat Commun. 2024 Aug 20;15:6928. doi: 10.1038/s41467-024-50226-y (PMC11336208; doi:10.1038/s41467-024-50226-y)
Supplement: Supplementary file 11 — Source Data [file 41467_2024_50226_MOESM11_ESM.zip › Figure4/uswp/f06000U100.csv]

ASCII data file created with TiePie Multi Channel software. www.tiepie.com.
2023-09-22 15:17:26 030m
Frequency	FFT1
Hz	V
0	0.017022867
6.25	0.0012783733
12.5	0.0018108513
18.75	0.0015410749
25	0.00084012901
31.25	0.0021625065
37.5	0.0012701748
43.75	0.001745727
50	0.0060317128
56.25	0.0015197665
62.5	0.001967276
68.75	0.0015963214
75	0.0024775509
81.25	0.0014697838
87.5	0.0011427832
93.75	0.00031935119
100	0.0017159331
106.25	0.0017767185
112.5	0.0020057675
118.75	0.0052199348
125	0.0027544177
131.25	0.0010488541
137.5	0.0035736448
143.75	0.0022604596
150	0.0018259011
156.25	0.010077174
162.5	0.0024403814
168.75	0.0016347244
175	0.0037562359
181.25	0.0022723046
187.5	0.010105667
193.75	0.0093677082
200	0.0049960679
206.25	0.0046732493
212.5	0.0073263241
218.75	0.0083806993
225	0.0077938303
231.25	0.005926001
237.5	0.007486402
243.75	0.0073726227
250	0.010874658
256.25	0.005876035
262.5	0.0058156252
268.75	0.018067503
275	0.015178202
281.25	0.03171557
287.5	0.033078226
293.75	0.0059992513
300	0.020583147
306.25	0.00066379751
312.5	0.0069493858
318.75	0.011913918
325	0.0036968894
331.25	0.01548607
337.5	0.0058465588
343.75	0.0092437814
350	0.003961475
356.25	0.0026365551
362.5	0.0099966951
368.75	0.0027067032
375	0.0042402926
381.25	0.0040167456
387.5	0.009225539
393.75	0.010940076
400	0.0064641604
406.25	0.01045253
412.5	0.0044767735
418.75	0.0084349845
425	0.01207359
431.25	0.0042679995
437.5	0.022186665
443.75	0.0020649082
450	0.0012901988
456.25	0.0074863641
462.5	0.0027134763
468.75	0.0064987322
475	0.0061671065
481.25	0.0050961146
487.5	0.0044485435
493.75	0.0063836501
500	0.0034651111
506.25	0.0025259423
512.5	0.0052568226
518.75	0.0069673544
525	0.0023370357
531.25	0.0037198216
537.5	0.0065402491
543.75	0.0030270555
550	0.011973118
556.25	0.0015802127
562.5	0.0021237634
568.75	0.00084051878
575	0.0022010975
581.25	0.00085111473
587.5	0.0044566025
593.75	0.0020941024
600	0.0048524615
606.25	0.0050323114
612.5	0.001705733
618.75	0.0010723893
625	0.0023247093
631.25	0.001972929
637.5	0.002242947
643.75	0.0024382552
650	0.00063777052
656.25	0.0050502361
662.5	0.0014407016
668.75	0.0035317093
675	0.0029220899
681.25	0.0015148109
687.5	0.0011469579
693.75	0.00081069965
700	0.0012322497
706.25	0.00079895515
712.5	0.0029208179
718.75	0.00090984205
725	0.00096322887
731.25	0.0011398006
737.5	0.0011311119
743.75	0.002262637
750	0.0058368514
756.25	0.0036086594
762.5	0.003291266
768.75	0.0008055871
775	0.00300069
781.25	0.0011906206
787.5	0.0037868423
793.75	0.0043971647
800	0.0036251264
806.25	0.00085158383
812.5	0.0016601081
818.75	0.0015536154
825	0.00098975687
831.25	0.0013958769
837.5	0.0035224397
843.75	0.0032213562
850	0.0015461184
856.25	0.0014809605
862.5	0.0020437542
868.75	0.0061464312
875	0.008566901
881.25	0.0060171616
887.5	0.0028240227
893.75	0.0021034729
900	0.00056667695
906.25	0.0019033747
912.5	0.0016566862
918.75	0.0014215548
925	0.0042729774
931.25	0.0017946281
937.5	0.0012137063
943.75	0.0030930819
950	0.0026410877
956.25	0.00096040644
962.5	0.0018056227
968.75	0.0009826907
975	0.0041666502
981.25	0.0031232086
987.5	0.0014425318
993.75	0.0030074427
1000	0.0062035985
1006.25	0.0029017797
1012.5	0.0025527301
1018.75	0.0037676784
1025	0.0010756041
1031.25	0.0020225171
1037.5	0.0030012681
1043.75	0.0049368284
1050	0.0066170202
1056.25	0.0062745209
1062.5	0.0015775135
1068.75	0.0034358083
1075	0.0033236846
1081.25	0.0026410494
1087.5	0.0013256632
1093.75	0.0039494183
1100	0.0019453945
1106.25	0.0019334379
1112.5	0.004400958
1118.75	0.0017477704
1125	0.0016631807
1131.25	0.0087010347
1137.5	0.0034836405
1143.75	0.0062374548
1150	0.0020090568
1156.25	0.0019359336
1162.5	0.0027257697
1168.75	0.002745982
1175	0.0013487288
1181.25	0.0057173819
1187.5	0.0023308271
1193.75	0.0041604452
1200	0.0025690498
1206.25	0.0039520763
1212.5	0.0023134679
1218.75	0.0045604869
1225	0.001429995
1231.25	0.0023095481
1237.5	0.0024950279
1243.75	0.0048281694
1250	0.0065442113
1256.25	0.021111079
1262.5	0.019054987
1268.75	0.0072931543
1275	0.0022880221
1281.25	0.0024985622
1287.5	0.0013705189
1293.75	0.0029041752
1300	0.0036922713
1306.25	0.0013663625
1312.5	0.0043422847
1318.75	0.0016154029
1325	0.0022554842
1331.25	0.0005495117
1337.5	0.0027981525
1343.75	0.0017288641
1350	0.00069202794
1356.25	0.00044207709
1362.5	0.0010866264
1368.75	0.0001572963
1375	0.0015178406
1381.25	0.0028057175
1387.5	0.00081155966
1393.75	0.0014236572
1400	0.00086720105
1406.25	0.0011121682
1412.5	0.0013792805
1418.75	0.0015811197
1425	0.0018179621
1431.25	0.0016475553
1437.5	0.0017066136
1443.75	0.00090105523
1450	0.00062442198
1456.25	0.0013079462
1462.5	0.0013232724
1468.75	0.00066864256
1475	0.00044665979
1481.25	0.0007100719
1487.5	0.00055047007
1493.75	0.0014142502
1500	0.00095340898
1506.25	0.0011961135
1512.5	0.0013981203
1518.75	0.00055040393
1525	0.0015201685
1531.25	0.0013380268
1537.5	0.0010657201
1543.75	0.00063111654
1550	0.00051878859
1556.25	0.0013982249
1562.5	0.00063905745
1568.75	0.0003234972
1575	0.0027187688
1581.25	0.0017096292
1587.5	0.00077557509
1593.75	0.00017775769
1600	0.00086617616
1606.25	0.0022116354
1612.5	0.0012709454
1618.75	0.00029940413
1625	0.00035285142
1631.25	0.00028931346
1637.5	0.00090299757
1643.75	0.00030305475
1650	0.0006244295
1656.25	0.0003421271
1662.5	0.00038537666
1668.75	0.0014311744
1675	0.00077491008
1681.25	0.00083510325
1687.5	0.00047449971
1693.75	0.00012542971
1700	0.0017186188
1706.25	0.00091600913
1712.5	0.00052600396
1718.75	0.00021711611
1725	0.00035629961
1731.25	0.0011604762
1737.5	0.00063649389
1743.75	0.00085906013
1750	0.00060081633
1756.25	0.00030063906
1762.5	0.0005018246
1768.75	0.00019073964
1775	0.00032228242
1781.25	0.00074567861
1787.5	0.00048193486
1793.75	0.00082193823
1800	0.00074268874
1806.25	0.00046640092
1812.5	0.00021056956
1818.75	0.00069242853
1825	0.00047557352
1831.25	0.00045294821
1837.5	0.00023041927
1843.75	0.00045638091
1850	4.4381637E-5
1856.25	0.00036764138
1862.5	0.0005274849
1868.75	0.00071651919
1875	0.00043038252
1881.25	0.00029650094
1887.5	0.0020153469
1893.75	0.00029605093
1900	0.00064668129
1906.25	0.00075889455
1912.5	0.00042221463
1918.75	0.00070369209
1925	0.00040066079
1931.25	0.00098488042
1937.5	0.0002662675
1943.75	0.00083407912
1950	0.00027919375
1956.25	0.00034002891
1962.5	0.00027315534
1968.75	0.00029504299
1975	0.00052427607
1981.25	0.00015022715
1987.5	0.00037788242
1993.75	0.00020629089
2000	0.00027730786
2006.25	0.00070277855
2012.5	0.00027758603
2018.75	0.001569205
2025	0.00030411465
2031.25	0.00048564751
2037.5	0.00053772642
2043.75	0.00057339761
2050	0.00063716604
2056.25	0.0010095414
2062.5	0.00077774826
2068.75	0.0013638974
2075	0.0016866906
2081.25	0.00034279779
2087.5	0.00034313768
2093.75	0.0012727525
2100	0.0020059584
2106.25	0.0003103261
2112.5	0.00032932861
2118.75	0.00043019984
2125	0.00065921767
2131.25	6.9620203E-5
2137.5	0.0010191894
2143.75	0.00040937701
2150	0.00061809785
2156.25	0.0014623243
2162.5	0.0018249839
2168.75	0.0073689881
2175	0.00082732448
2181.25	0.00018471139
2187.5	0.0014640945
2193.75	0.0011042862
2200	0.001267832
2206.25	0.00046477203
2212.5	0.00057928151
2218.75	0.00055475271
2225	0.0010436036
2231.25	0.00057181501
2237.5	0.00071348039
2243.75	0.00081999121
2250	0.0017314128
2256.25	0.00025716338
2262.5	0.00082070526
2268.75	0.0009003115
2275	0.00059028573
2281.25	0.0020146731
2287.5	0.0013742281
2293.75	0.00072870788
2300	0.00019889261
2306.25	0.00054500812
2312.5	0.0016698219
2318.75	0.0003266077
2325	0.0015298763
2331.25	0.0005545162
2337.5	0.0016552754
2343.75	0.0015365361
2350	0.0011000464
2356.25	0.0028173814
2362.5	0.0034598551
2368.75	0.0022471721
2375	0.00023519224
2381.25	0.0024196219
2387.5	0.0010012043
2393.75	0.00059911616
2400	0.00088612049
2406.25	0.00056469859
2412.5	0.00098566845
2418.75	0.00064917904
2425	0.00051130952
2431.25	0.0014165006
2437.5	0.0015931307
2443.75	0.00072928863
2450	0.00035067951
2456.25	0.002096722
2462.5	0.00076123169
2468.75	0.0012102392
2475	0.00047638213
2481.25	0.0016721094
2487.5	0.00068174693
2493.75	0.002028241
2500	0.00093006605
2506.25	0.0012776495
2512.5	0.001070612
2518.75	0.0044176274
2525	0.0014681568
2531.25	0.00034621693
2537.5	0.00054919426
2543.75	0.00089546598
2550	0.0037924935
2556.25	0.0016152637
2562.5	0.00089225325
2568.75	0.00084154897
2575	0.0018180043
2581.25	0.00093493069
2587.5	0.0017699011
2593.75	0.0010604035
2600	0.0011619736
2606.25	0.0015512232
2612.5	0.0015731885
2618.75	0.00044702795
2625	0.00073461607
2631.25	0.00082810234
2637.5	0.00070562048
2643.75	0.0006829854
2650	0.0020906207
2656.25	0.00084887452
2662.5	0.0012669433
2668.75	0.00012487963
2675	0.0015514774
2681.25	0.00087459084
2687.5	0.00061762951
2693.75	0.00054712639
2700	0.0011267535
2706.25	0.00063125853
2712.5	0.00095052578
2718.75	0.001406925
2725	0.00022167471
2731.25	0.0015901993
2737.5	0.0010531601
2743.75	0.00085460588
2750	0.00068326605
2756.25	0.0015856377
2762.5	0.00092266562
2768.75	0.0002856839
2775	0.0017321935
2781.25	0.001420596
2787.5	0.0014763988
2793.75	0.0028266247
2800	0.00039211184
2806.25	0.001247175
2812.5	0.00087922944
2818.75	0.0014325073
2825	0.00021325351
2831.25	0.0018051033
2837.5	0.0011923153
2843.75	0.00084539337
2850	0.0018512333
2856.25	0.0001312919
2862.5	0.00072597356
2868.75	0.00064942962
2875	0.0010667938
2881.25	0.0013182509
2887.5	0.00067887719
2893.75	0.00070988229
2900	0.00075405669
2906.25	0.00089948282
2912.5	0.00048717851
2918.75	0.0011587308
2925	0.00055815608
2931.25	0.00062278139
2937.5	0.0011085345
2943.75	0.00021776652
2950	0.0018371212
2956.25	0.0010554661
2962.5	0.00014396036
2968.75	0.0013666143
2975	0.0017138299
2981.25	0.00024467566
2987.5	0.00072783516
2993.75	0.0017638188
3000	0.0011225706
3006.25	0.00045822879
3012.5	0.00015861747
3018.75	0.00067517596
3025	0.00018216597
3031.25	0.00020280496
3037.5	0.00019108067
3043.75	0.00050720634
3050	0.0011174598
3056.25	0.0003326084
3062.5	0.00023332808
3068.75	0.00065921599
3075	0.00045204507
3081.25	0.00068354766
3087.5	0.00085979568
3093.75	0.0008446012
3100	0.00061250086
3106.25	0.0010906244
3112.5	0.00033400847
3118.75	0.0006620469
3125	0.00040264736
3131.25	0.00039837867
3137.5	0.0004776296
3143.75	0.00026082045
3150	0.00033546069
3156.25	0.00045170199
3162.5	0.00063250019
3168.75	0.00041243177
3175	8.6723155E-5
3181.25	0.0011387045
3187.5	0.00046169659
3193.75	0.0004369369
3200	0.00056561716
3206.25	0.00021291807
3212.5	0.00033634893
3218.75	0.00044972957
3225	0.00044459239
3231.25	0.00044122734
3237.5	0.00063197968
3243.75	0.00031412687
3250	0.00057228065
3256.25	0.00094020396
3262.5	0.00067420349
3268.75	0.00040279276
3275	0.00015296446
3281.25	0.00023849397
3287.5	0.00038125318
3293.75	0.00037345972
3300	0.0002617254
3306.25	0.00059649552
3312.5	0.00090347594
3318.75	0.0003724047
3325	0.00050155033
3331.25	0.0008668557
3337.5	0.00053313608
3343.75	0.00015613346
3350	0.00040336273
3356.25	0.00025724319
3362.5	0.00046843902
3368.75	0.00011273947
3375	0.00058460885
3381.25	0.00034841274
3387.5	0.00074699908
3393.75	0.00019001977
3400	0.00050310291
3406.25	0.00038855514
3412.5	4.7407854E-5
3418.75	0.00012692908
3425	0.00041727004
3431.25	0.00035459686
3437.5	7.2189047E-5
3443.75	0.00021691667
3450	0.00039637561
3456.25	0.00069862208
3462.5	0.00015105002
3468.75	0.00029917223
3475	0.00010686569
3481.25	0.00021089262
3487.5	0.0007585285
3493.75	0.00035465534
3500	0.00058993991
3506.25	0.00033875319
3512.5	0.00064415977
3518.75	0.00041962779
3525	0.00054081221
3531.25	0.00032260394
3537.5	0.00034126678
3543.75	0.00030171482
3550	0.00080933966
3556.25	0.00011974397
3562.5	0.0002178144
3568.75	0.00019730039
3575	0.00042831772
3581.25	6.0958669E-5
3587.5	0.00021910157
3593.75	0.0002286299
3600	0.00016500491
3606.25	0.00040451037
3612.5	0.00020359193
3618.75	0.00019519067
3625	0.00039540766
3631.25	0.00020120013
3637.5	0.00042246357
3643.75	0.00036693286
3650	0.00026533848
3656.25	0.00025085029
3662.5	8.0627738E-5
3668.75	0.00054596846
3675	0.0005595845
3681.25	0.00044729404
3687.5	0.00056598295
3693.75	9.7744068E-5
3700	0.00039870862
3706.25	0.0001439504
3712.5	0.00021061849
3718.75	0.00031941121
3725	0.00033087881
3731.25	0.00057749555
3737.5	0.00021288299
3743.75	0.00032562729
3750	0.00038956891
3756.25	0.00017479462
3762.5	0.00012114013
3768.75	0.00021487418
3775	0.0002187574
3781.25	0.00025663136
3787.5	0.0006438127
3793.75	0.00035339603
3800	0.0001370606
3806.25	0.00037436472
3812.5	0.00037074099
3818.75	0.00014977567
3825	0.00030884735
3831.25	0.00020465813
3837.5	0.00047350358
3843.75	0.00010342055
3850	0.00045676149
3856.25	0.00023439001
3862.5	0.00022401015
3868.75	0.00011359384
3875	0.00034508245
3881.25	0.00049843795
3887.5	0.00017518777
3893.75	0.00029993506
3900	0.00026533417
3906.25	0.00021849407
3912.5	0.00050825497
3918.75	0.00027958364
3925	0.00016590063
3931.25	0.00018411077
3937.5	0.0002230906
3943.75	0.00025661203
3950	0.0002902212
3956.25	0.00016949749
3962.5	0.0005431227
3968.75	0.00019014587
3975	4.370757E-5
3981.25	0.00029046282
3987.5	0.00042782364
3993.75	0.00015761634
4000	0.00040360495
4006.25	0.00048693264
4012.5	0.00032232535
4018.75	0.00010139578
4025	0.0002685951
4031.25	4.1088201E-5
4037.5	0.00018416451
4043.75	7.7646039E-5
4050	0.00024076883
4056.25	0.00013347236
4062.5	0.00017124954
4068.75	0.00010269052
4075	0.0001278809
4081.25	0.00042858257
4087.5	0.00014499821
4093.75	0.00014296871
4100	0.00015014187
4106.25	0.00015215057
4112.5	0.00011210302
4118.75	0.00026771897
4125	0.00014984655
4131.25	6.3805143E-5
4137.5	0.00028988766
4143.75	0.00032277698
4150	8.4126672E-5
4156.25	0.0001027028
4162.5	0.00033110667
4168.75	9.7063553E-5
4175	8.4327682E-5
4181.25	0.00019070581
4187.5	0.0003715543
4193.75	0.00028475278
4200	0.00027359069
4206.25	2.5604914E-5
4212.5	0.00031432662
4218.75	0.00012680173
4225	8.9771964E-5
4231.25	0.00029332739
4237.5	0.00012905892
4243.75	9.7426912E-5
4250	6.293302E-5
4256.25	0.00020776209
4262.5	0.00015909674
4268.75	1.3561808E-5
4275	0.00029453963
4281.25	0.00030361315
4287.5	0.0001179296
4293.75	0.00027296944
4300	9.2591144E-5
4306.25	0.00019277963
4312.5	0.00030321563
4318.75	0.00019665156
4325	0.000141674
4331.25	0.00027556048
4337.5	0.00014913981
4343.75	0.00019909303
4350	0.00021794777
4356.25	8.7295028E-5
4362.5	0.00018554401
4368.75	0.00020962173
4375	0.00023509491
4381.25	0.00015889082
4387.5	0.00021373338
4393.75	6.0272476E-5
4400	1.2998547E-5
4406.25	0.00042593726
4412.5	0.00026977607
4418.75	0.00019036609
4425	0.00031161455
4431.25	0.00015162685
4437.5	0.00029671107
4443.75	0.00014190113
4450	0.00027381917
4456.25	9.467391E-5
4462.5	0.00021419871
4468.75	0.00010079525
4475	0.00022852104
4481.25	0.00022573591
4487.5	0.0001324369
4493.75	6.0918739E-5
4500	0.00012079742
4506.25	0.00018440585
4512.5	0.00011589002
4518.75	0.00023430941
4525	0.00023144788
4531.25	0.00030689704
4537.5	0.00017921761
4543.75	0.00020049108
4550	5.4602254E-5
4556.25	0.00013348744
4562.5	0.00028866863
4568.75	0.00039921029
4575	0.00016022544
4581.25	0.00012656558
4587.5	0.00019912514
4593.75	0.00035115278
4600	0.00021395714
4606.25	0.00037611195
4612.5	0.00028492113
4618.75	0.00015494203
4625	0.00026161275
4631.25	0.00017545695
4637.5	0.00013328
4643.75	0.00020422571
4650	0.00012791987
4656.25	0.00036186781
4662.5	0.00015718816
4668.75	8.202399E-5
4675	0.0002982957
4681.25	8.2966078E-5
4687.5	8.2866833E-5
4693.75	3.6855497E-5
4700	0.00018260135
4706.25	0.00012756633
4712.5	0.00025550804
4718.75	0.0001623213
4725	0.00021727615
4731.25	0.00011274455
4737.5	0.00015939091
4743.75	7.0675745E-5
4750	8.2240778E-5
4756.25	9.2660219E-5
4762.5	0.00017896801
4768.75	0.00032892723
4775	0.00018336788
4781.25	0.00012831262
4787.5	0.0001453176
4793.75	6.2138946E-5
4800	0.00020114871
4806.25	0.00022377574
4812.5	0.00028811752
4818.75	0.00012098806
4825	0.00011279228
4831.25	0.00016484667
4837.5	0.00016805724
4843.75	0.00010436002
4850	0.000104198
4856.25	0.0003653365
4862.5	0.00028715281
4868.75	0.00019922054
4875	0.00012537092
4881.25	6.1241649E-5
4887.5	0.00015723184
4893.75	0.0002200864
4900	0.00026641485
4906.25	0.00038300908
4912.5	1.8730851E-5
4918.75	0.00024539009
4925	1.8345629E-5
4931.25	0.00012300376
4937.5	3.7707779E-5
4943.75	7.8887563E-5
4950	0.00011571068
4956.25	0.00025018567
4962.5	0.00027129536
4968.75	0.00022016668
4975	0.00021540318
4981.25	0.00028033242
4987.5	3.4229019E-5
4993.75	0.00015212773
5000	0.00029477869
5006.25	0.00010652121
5012.5	0.00015665995
5018.75	0.00014732165
5025	6.833335E-5
5031.25	3.3230386E-5
5037.5	1.0120302E-5
5043.75	0.00028183349
5050	0.00026802795
5056.25	0.00028552641
5062.5	0.00013066514
5068.75	0.00029043814
5075	0.0003532038
5081.25	0.00036967631
5087.5	0.0002175884
5093.75	4.0076135E-5
5100	0.00030431148
5106.25	0.00018985171
5112.5	0.00031174261
5118.75	0.00021564832
5125	0.00036618877
5131.25	0.00025296215
5137.5	0.00034952638
5143.75	0.00023343513
5150	5.2756703E-5
5156.25	0.00022735069
5162.5	0.00023553551
5168.75	0.00024626975
5175	5.4878771E-5
5181.25	0.00013812629
5187.5	0.00021060016
5193.75	0.00012174094
5200	0.00024327577
5206.25	0.00023690588
5212.5	0.00032713404
5218.75	0.00018483655
5225	6.245922E-5
5231.25	0.00035434386
5237.5	0.00017075342
5243.75	8.836191E-5
5250	0.00016129195
5256.25	0.0002595665
5262.5	0.00014400325
5268.75	0.00020363217
5275	0.00034822794
5281.25	0.00033385691
5287.5	0.00020228016
5293.75	0.00035490601
5300	0.00030663277
5306.25	0.00033258771
5312.5	0.00010279062
5318.75	0.00025729619
5325	3.5469639E-5
5331.25	0.00011135665
5337.5	0.00035792908
5343.75	0.00020729621
5350	0.00053985382
5356.25	0.00025360113
5362.5	0.00022660195
5368.75	0.0003751156
5375	7.0289042E-5
5381.25	0.0001790377
5387.5	0.00015549513
5393.75	0.00010682619
5400	0.00029213794
5406.25	2.5744738E-5
5412.5	0.00031499483
5418.75	0.00026503689
5425	0.00011667856
5431.25	0.00032756534
5437.5	0.00032348697
5443.75	0.00025221341
5450	0.00029637093
5456.25	0.0001903775
5462.5	0.00015093093
5468.75	0.0002384254
5475	0.00021944105
5481.25	0.00031372016
5487.5	0.00020258017
5493.75	0.0002774149
5500	0.00021471921
5506.25	0.00018615871
5512.5	3.0733274E-5
5518.75	0.00014699291
5525	0.00015007823
5531.25	5.8868139E-5
5537.5	0.00010879015
5543.75	0.00021090367
5550	0.00021538548
5556.25	0.00026520298
5562.5	0.00010356479
5568.75	0.00035145742
5575	2.0667427E-5
5581.25	0.00021612673
5587.5	0.00040713257
5593.75	0.00022459248
5600	0.00040061417
5606.25	8.9654973E-5
5612.5	0.00048217383
5618.75	0.00038168749
5625	0.00028531956
5631.25	0.00018218228
5637.5	0.00019317685
5643.75	0.00026577302
5650	0.00046139503
5656.25	0.00038980363
5662.5	0.0004280416
5668.75	7.0451327E-5
5675	3.9110499E-5
5681.25	0.0003426535
5687.5	0.00021328294
5693.75	0.00022552784
5700	0.00010317472
5706.25	0.00017596125
5712.5	0.00028501818
5718.75	0.00024520472
5725	0.00033857241
5731.25	0.00010682837
5737.5	0.00015599516
5743.75	0.00039408125
5750	0.00012072107
5756.25	0.00013210025
5762.5	0.00027672122
5768.75	0.00025086991
5775	0.00034550082
5781.25	0.00051840348
5787.5	0.00036521155
5793.75	0.00011568784
5800	0.00014111896
5806.25	0.00015962047
5812.5	0.00038332967
5818.75	6.7529136E-5
5825	0.00031791244
5831.25	0.00027983212
5837.5	0.00028433615
5843.75	0.00021022156
5850	0.00043957558
5856.25	0.00058136239
5862.5	0.00013847113
5868.75	0.00040262924
5875	0.00035684807
5881.25	0.00058440251
5887.5	0.00056802692
5893.75	0.00063579175
5900	0.00054607652
5906.25	0.00066245918
5912.5	0.00028947461
5918.75	0.00067678889
5925	0.00039110254
5931.25	0.00059362669
5937.5	0.0013269625
5943.75	0.00082215141
5950	0.00098156045
5956.25	0.0010701178
5962.5	0.0011857727
5968.75	0.0012589613
5975	0.0020551351
5981.25	0.00317082
5987.5	0.0045357456
5993.75	0.016218062
6000	0.010238569
6006.25	0.004431633
6012.5	0.0025708267
6018.75	0.00173157
6025	0.0015463775
6031.25	0.0011613646
6037.5	0.00127568
6043.75	0.00098558531
6050	0.00084342064
6056.25	0.00096791514
6062.5	0.00069152739
6068.75	0.00035502023
6075	0.00047298236
6081.25	0.00014498893
6087.5	0.00078233026
6093.75	0.00058854842
6100	0.00095465067
6106.25	0.00039995455
6112.5	0.00063646808
6118.75	0.00062645021
6125	0.00030561645
6131.25	0.00039613643
6137.5	0.00062561082
6143.75	0.00065986301
6150	0.00045342475
6156.25	0.00037403553
6162.5	0.00030358127
6168.75	0.00049293469
6175	0.00062055213
6181.25	0.00040022841
6187.5	0.00086209661
6193.75	0.00026042412
6200	0.00020573582
6206.25	0.00038273268
6212.5	0.00065972035
6218.75	0.00058318116
6225	0.00051899469
6231.25	0.00053958406
6237.5	0.0001961225
6243.75	0.00048110676
6250	0.0001532804
6256.25	0.00042514905
6262.5	0.00081106953
6268.75	9.8547959E-5
6275	0.00074683617
6281.25	0.00037386986
6287.5	0.00016694805
6293.75	0.00019033374
6300	0.00024808135
6306.25	0.00028563401
6312.5	0.00027349232
6318.75	0.00058437574
6325	0.00025755286
6331.25	0.00020534113
6337.5	0.00097161968
6343.75	0.00091448991
6350	0.00024934441
6356.25	0.00020378681
6362.5	0.00029572463
6368.75	0.00028097439
6375	0.00046189109
6381.25	0.0006368485
6387.5	0.00050877359
6393.75	0.00037003272
6400	0.00024193244
6406.25	0.0007092692
6412.5	0.00035001105
6418.75	0.00016764316
6425	0.0005235943
6431.25	0.00053759196
6437.5	0.00043384834
6443.75	0.0012753718
6450	0.00042666056
6456.25	0.00059720599
6462.5	0.00034158173
6468.75	0.0005252402
6475	0.00057154537
6481.25	0.00024936565
6487.5	0.00058441754
6493.75	0.0003290297
6500	0.00067508243
6506.25	2.5075866E-5
6512.5	0.00037257014
6518.75	6.6237848E-5
6525	0.00034933958
6531.25	0.00018155519
6537.5	0.00054737501
6543.75	0.00036852069
6550	0.00051716937
6556.25	0.00046851602
6562.5	0.00046660495
6568.75	0.00074214344
6575	0.00022981716
6581.25	0.00077971168
6587.5	0.00030737265
6593.75	0.00069857956
6600	0.00048449031
6606.25	0.00013475211
6612.5	0.00058697957
6618.75	0.00033981458
6625	0.00035991049
6631.25	0.00052000634
6637.5	0.00033514494
6643.75	0.00065332936
6650	0.00050767222
6656.25	0.000124597
6662.5	0.00018495991
6668.75	0.00039841223
6675	0.00064520389
6681.25	0.00025099625
6687.5	0.00024485613
6693.75	0.00051084985
6700	0.0011198685
6706.25	0.00041630451
6712.5	0.00041279815
6718.75	0.00062098046
6725	0.0003396428
6731.25	0.00082978865
6737.5	0.00042588786
6743.75	0.00073369177
6750	0.00052779471
6756.25	0.00061844321
6762.5	0.00063964334
6768.75	0.00043949455
6775	0.00034038591
6781.25	0.00075528953
6787.5	0.00068202474
6793.75	0.00028340275
6800	0.0005014482
6806.25	0.00070997055
6812.5	0.00066010593
6818.75	0.00069771906
6825	0.00078559143
6831.25	0.00043053226
6837.5	0.00056451128
6843.75	0.00025679854
6850	7.2133938E-5
6856.25	0.0003940133
6862.5	0.00039952021
6868.75	0.00014554873
6875	0.00026538181
6881.25	0.0002901013
6887.5	0.00010211401
6893.75	0.0003592382
6900	0.000197237
6906.25	0.00043390704
6912.5	0.00043303515
6918.75	0.00042765691
6925	0.00015902899
6931.25	0.00049893959
6937.5	0.00069700908
6943.75	0.00061001325
6950	0.00021547272
6956.25	0.00053793489
6962.5	0.000513982
6968.75	0.0003402297
6975	0.00035025259
6981.25	0.00096078964
6987.5	0.0002846611
6993.75	0.00044530729
7000	0.00057092102
7006.25	0.0004642211
7012.5	0.0002172988
7018.75	0.00021685683
7025	0.00066935497
7031.25	0.00024890809
7037.5	0.00034547729
7043.75	0.00035103626
7050	0.00059840942
7056.25	4.0529436E-5
7062.5	0.00045543218
7068.75	0.00041418658
7075	0.00023471612
7081.25	0.0010355664
7087.5	0.00036546463
7093.75	0.00050508989
7100	0.00078562248
7106.25	0.00026691278
7112.5	0.00049065164
7118.75	0.00026085216
7125	0.00070710003
7131.25	0.00038281639
7137.5	0.00059206795
7143.75	0.00047058692
7150	0.00054854156
7156.25	0.00067637248
7162.5	0.00067083834
7168.75	0.00071917123
7175	0.00020138972
7181.25	0.00049694438
7187.5	0.00033361829
7193.75	0.00045080996
7200	0.001082907
7206.25	0.00056710115
7212.5	1.2378483E-5
7218.75	0.00036495469
7225	7.7627087E-5
7231.25	0.00043943326
7237.5	0.0010315582
7243.75	0.0002674776
7250	0.00018313544
7256.25	0.00055578151
7262.5	0.00029351445
7268.75	0.00019814621
7275	0.00018193375
7281.25	0.00026878861
7287.5	0.00058580576
7293.75	0.00058386177
7300	0.00029705881
7306.25	0.00015573583
7312.5	0.00017870989
7318.75	0.00014275418
7325	0.00041920963
7331.25	0.00010672204
7337.5	0.00063487196
7343.75	0.00018043621
7350	0.00024824163
7356.25	0.00035221151
7362.5	0.00012899007
7368.75	0.00024417109
7375	0.00022749941
7381.25	0.00015640248
7387.5	0.00048771681
7393.75	0.00096282207
7400	0.00030164576
7406.25	0.00041748347
7412.5	0.00078567333
7418.75	0.00014593378
7425	0.00017850695
7431.25	0.00044593091
7437.5	0.00026227644
7443.75	0.00029574812
7450	0.00033417235
7456.25	0.00019951316
7462.5	0.0006376056
7468.75	0.00077430783
7475	0.0013220131
7481.25	0.00012890979
7487.5	0.00032071118
7493.75	0.00042175528
7500	0.00031643677
7506.25	0.00078501318
7512.5	0.00054799634
7518.75	0.0004375589
7525	0.00038866966
7531.25	0.0003970514
7537.5	0.00044859078
7543.75	0.00047921452
7550	0.0005505244
7556.25	0.00030625818
7562.5	0.00043375632
7568.75	0.00028496421
7575	0.00039088479
7581.25	0.00032683805
7587.5	0.00036116454
7593.75	0.00033140144
7600	0.00051018047
7606.25	0.00018504908
7612.5	0.00031914117
7618.75	0.00037174116
7625	0.00040036509
7631.25	2.1007313E-5
7637.5	0.0002375742
7643.75	0.00047255608
7650	7.3639865E-5
7656.25	0.00031147995
7662.5	0.00040389525
7668.75	0.00040036616
7675	0.00039219875
7681.25	0.00039824811
7687.5	0.0007495713
7693.75	0.00042431017
7700	0.00028002268
7706.25	0.00078375684
7712.5	0.00027856808
7718.75	0.00046161431
7725	0.00041258114
7731.25	0.00011227444
7737.5	0.00014686738
7743.75	0.00050639964
7750	0.00059340888
7756.25	0.00023537653
7762.5	0.00061534871
7768.75	0.00015826983
7775	7.1876561E-5
7781.25	0.00033969793
7787.5	0.00027256808
7793.75	0.00027261723
7800	0.0002864483
7806.25	0.0001408502
7812.5	0.00025106512
7818.75	0.00010321364
7825	0.00025049651
7831.25	0.00034121463
7837.5	0.00047401603
7843.75	0.00039698455
7850	0.00033584265
7856.25	8.0473888E-5
7862.5	0.0001580381
7868.75	0.00018133334
7875	0.00026942829
7881.25	0.00037827951
7887.5	0.00032655497
7893.75	0.00023527112
7900	0.00046341827
7906.25	0.00061185555
7912.5	0.00014813697
7918.75	0.0001437513
7925	0.0001682857
7931.25	0.00036295746
7937.5	0.00016403292
7943.75	0.00034877668
7950	0.00047494906
7956.25	0.00014588828
7962.5	0.00022387568
7968.75	0.00044196
7975	0.0003690782
7981.25	5.9930364E-5
7987.5	0.0003343745
7993.75	0.00011943
8000	0.00016238853
8006.25	0.0002857704
8012.5	0.00036284584
8018.75	6.1005849E-5
8025	0.00073912102
8031.25	0.00016346964
8037.5	0.00016960404
8043.75	0.00047081424
8050	9.464549E-5
8056.25	0.00019533309
8062.5	0.00020784727
8068.75	0.00025719997
8075	0.00030816073
8081.25	0.0001890798
8087.5	0.00038624263
8093.75	0.0005605173
8100	0.00042018066
8106.25	0.00059996785
8112.5	0.0006774539
8118.75	0.00025813945
8125	0.00057412265
8131.25	0.00051265018
8137.5	0.00028701128
8143.75	0.00012766711
8150	0.00038475715
8156.25	0.00023233539
8162.5	0.00042341315
8168.75	0.0007152726
8175	7.3879777E-5
8181.25	0.00044184991
8187.5	0.00045677484
8193.75	0.00043998872
8200	0.00027502905
8206.25	0.00010653103
8212.5	0.00038684911
8218.75	0.00014685454
8225	0.00021256986
8231.25	0.00020194321
8237.5	0.00040250918
8243.75	0.0003762412
8250	0.00014894427
8256.25	0.00039258656
8262.5	0.00015037506
8268.75	0.00029562873
8275	0.0001569888
8281.25	0.00033838712
8287.5	0.00013166732
8293.75	0.00019439074
8300	0.00024180444
8306.25	3.6703992E-5
8312.5	0.00035702428
8318.75	0.00031225075
8325	0.00040776464
8331.25	0.00026158306
8337.5	0.00027726944
8343.75	0.00040896331
8350	5.6840825E-5
8356.25	0.00018057304
8362.5	3.567014E-5
8368.75	0.00026487542
8375	0.00030522046
8381.25	0.00027313154
8387.5	0.00042190682
8393.75	0.00034088763
8400	0.0002732809
8406.25	0.00022131392
8412.5	0.00021776315
8418.75	0.00041797694
8425	0.00038732747
8431.25	0.00018584945
8437.5	0.00014061869
8443.75	0.0002678655
8450	0.0005105221
8456.25	0.00069388802
8462.5	0.00019229636
8468.75	0.00028833765
8475	9.7708115E-5
8481.25	8.0228553E-5
8487.5	0.00025804375
8493.75	9.7743433E-5
8500	0.00014810976
8506.25	0.00027215162
8512.5	0.00046113182
8518.75	0.0001687932
8525	0.00020248325
8531.25	0.00023122729
8537.5	0.00027183064
8543.75	0.00029281067
8550	0.00017698099
8556.25	0.00028886767
8562.5	0.00027031787
8568.75	0.00039168807
8575	0.00034965698
8581.25	0.00011650738
8587.5	0.00030882664
8593.75	0.0001515351
8600	0.00036872357
8606.25	0.0001341177
8612.5	0.00027772282
8618.75	0.00040577994
8625	0.00013749584
8631.25	0.00025441261
8637.5	0.00030674429
8643.75	8.4180072E-5
8650	0.00011768417
8656.25	8.8913959E-5
8662.5	0.00030947342
8668.75	0.00042586657
8675	0.00040608832
8681.25	0.00017926421
8687.5	0.00023580889
8693.75	6.6931392E-5
8700	0.00027098421
8706.25	0.00011176961
8712.5	0.00035226459
8718.75	0.00013965838
8725	0.00014868225
8731.25	0.00026792447
8737.5	0.00025365751
8743.75	0.00031579503
8750	0.00012827141
8756.25	0.00019580912
8762.5	8.585231E-5
8768.75	0.00036567744
8775	3.7269705E-5
8781.25	0.00042600523
8787.5	0.0003088892
8793.75	0.00033889393
8800	0.00020021285
8806.25	0.0001411234
8812.5	0.00034581406
8818.75	0.00011621682
8825	0.00010006527
8831.25	0.00022055612
8837.5	0.00040520587
8843.75	0.00035461721
8850	0.00042375938
8856.25	0.00035294733
8862.5	0.0001393882
8868.75	0.00031729135
8875	9.6385787E-5
8881.25	0.00010307035
8887.5	5.9463602E-5
8893.75	0.00033787442
8900	7.9091457E-5
8906.25	0.00025478877
8912.5	0.00031595246
8918.75	7.6981997E-5
8925	0.00032983763
8931.25	0.00027078128
8937.5	0.00023829977
8943.75	0.00019367674
8950	0.00015804673
8956.25	0.0003021316
8962.5	8.5942923E-5
8968.75	0.00038970094
8975	0.00051402083
8981.25	0.00044585619
8987.5	0.00039310083
8993.75	0.00025842226
9000	4.9061431E-5
9006.25	0.00018759433
9012.5	0.00023154373
9018.75	0.00026213117
9025	0.00014377396
9031.25	0.00041610724
9037.5	0.0003305746
9043.75	0.00010954274
9050	0.00025507788
9056.25	0.00028683092
9062.5	0.00037246096
9068.75	0.00036839471
9075	6.4145135E-5
9081.25	0.00032147019
9087.5	6.9515647E-5
9093.75	0.00023964079
9100	0.00027281167
9106.25	0.00013111543
9112.5	0.00022042626
9118.75	0.00049565399
9125	0.00058973388
9131.25	8.535006E-5
9137.5	0.00010330268
9143.75	0.00019426151
9150	0.00024276573
9156.25	9.4076612E-5
9162.5	3.0899337E-5
9168.75	0.00021799686
9175	0.00019916215
9181.25	0.00033239776
9187.5	0.00032168853
9193.75	0.00029024718
9200	0.00014463074
9206.25	0.00014015983
9212.5	0.00012884894
9218.75	0.00032731871
9225	0.00019278071
9231.25	0.00028882462
9237.5	0.00025202002
9243.75	3.9563487E-5
9250	0.00018441399
9256.25	0.00014441928
9262.5	0.0001750824
9268.75	0.00026894084
9275	1.5761026E-5
9281.25	0.00016377111
9287.5	1.2308733E-5
9293.75	0.00015915723
9300	8.5782341E-5
9306.25	0.00019342666
9312.5	0.00037361442
9318.75	8.6429268E-5
9325	0.00032834173
9331.25	0.00042240367
9337.5	0.00030296353
9343.75	0.00010148984
9350	0.00012472316
9356.25	0.00014269453
9362.5	0.00063489764
9368.75	0.00038825528
9375	0.00020717287
9381.25	0.00035602263
9387.5	0.00028181117
9393.75	0.00027171079
9400	0.00038787285
9406.25	0.00028972013
9412.5	0.00031692524
9418.75	0.00034027921
9425	0.0002680074
9431.25	0.0003250517
9437.5	0.00025579497
9443.75	1.190227E-5
9450	0.00039531603
9456.25	0.00010951053
9462.5	7.1577184E-5
9468.75	5.4383124E-5
9475	0.00030097466
9481.25	0.00029334541
9487.5	0.00038094381
9493.75	0.00011857822
9500	0.00014015947
9506.25	0.00037093056
9512.5	0.00015481384
9518.75	4.0919562E-5
9525	0.00028585256
9531.25	0.00022980955
9537.5	0.00014904332
9543.75	0.0002483309
9550	0.00022729498
9556.25	0.0004622449
9562.5	0.0004421146
9568.75	0.00030329711
9575	0.00021249749
9581.25	0.00024978423
9587.5	0.00027393554
9593.75	0.0003643337
9600	0.00015696286
9606.25	0.00021112587
9612.5	0.000298713
9618.75	0.00026637197
9625	0.00025810633
9631.25	0.00042557008
9637.5	0.00014144823
9643.75	0.00018280946
9650	0.00011848913
9656.25	0.00015830381
9662.5	0.00012535663
9668.75	0.00027214948
9675	0.00022335965
9681.25	0.0001853778
9687.5	0.00030505772
9693.75	0.0002198417
9700	0.00026768253
9706.25	0.00021747511
9712.5	3.5997732E-5
9718.75	0.00027619843
9725	0.00030789277
9731.25	0.00017526693
9737.5	0.00013370763
9743.75	0.00017915032
9750	0.00021024101
9756.25	0.0001635513
9762.5	0.00010846575
9768.75	0.00020153175
9775	0.00014408919
9781.25	0.00019633917
9787.5	0.00028300553
9793.75	0.0003537686
9800	0.00037354394
9806.25	0.00012968837
9812.5	0.00052011947
9818.75	0.00010338166
9825	0.00019273168
9831.25	0.00018545204
9837.5	0.00015566712
9843.75	0.00034802311
9850	0.00031203485
9856.25	0.00034215517
9862.5	0.00036909569
9868.75	0.00023904366
9875	0.00027892094
9881.25	0.00024948612
9887.5	0.00019134855
9893.75	0.0005045782
9900	0.00027240533
9906.25	0.00025255765
9912.5	0.00044364915
9918.75	0.00023446839
9925	0.00027640663
9931.25	0.00045988763
9937.5	0.00013927083
9943.75	0.00037981007
9950	0.00013391121
9956.25	0.00055451839
9962.5	0.00023912258
9968.75	0.00023927064
9975	0.00015412489
9981.25	9.2214662E-5
9987.5	0.00041381729
9993.75	0.00027569089
10000	0.00023045711
10006.25	0.00021086986
10012.5	0.00019244774
10018.75	8.1416225E-5
10025	0.00036521269
10031.25	0.00015651932
10037.5	0.00023965651
10043.75	0.00030011372
10050	0.00026278544
10056.25	0.00024944543
10062.5	0.00035493742
10068.75	0.00026693981
10075	0.00027325052
10081.25	0.00034817714
10087.5	0.0001285868
10093.75	0.00022751117
10100	0.00030909683
10106.25	0.00022094452
10112.5	0.0003247635
10118.75	0.00027448979
10125	0.00025150564
10131.25	0.00014464113
10137.5	0.00030204435
10143.75	0.00022068249
10150	0.00018933026
10156.25	0.00043171239
10162.5	0.0001754724
10168.75	0.00018950311
10175	0.00016920642
10181.25	0.00024231769
10187.5	8.1448866E-5
10193.75	0.00035457211
10200	0.00022305261
10206.25	0.00017098936
10212.5	0.00025738066
10218.75	0.00027778683
10225	0.00019340489
10231.25	0.00029640952
10237.5	0.00037839439
10243.75	7.4530172E-5
10250	0.00015744388
10256.25	0.0002759792
10262.5	0.00026306448
10268.75	0.0001776249
10275	0.00028068004
10281.25	0.00020909161
10287.5	0.00036008297
10293.75	0.00011169074
10300	0.00054431726
10306.25	0.00016431552
10312.5	0.00020158229
10318.75	0.0002974393
10325	0.00025218553
10331.25	0.00035635683
10337.5	0.00033342419
10343.75	0.00041511863
10350	0.0003899361
10356.25	0.0003487384
10362.5	0.00022718732
10368.75	0.00028004054
10375	8.6411639E-5
10381.25	0.000224436
10387.5	0.00017362688
10393.75	0.00029486523
10400	0.00030852577
10406.25	0.00014428998
10412.5	0.00019643543
10418.75	0.00013516119
10425	0.00034236625
10431.25	0.0004254821
10437.5	0.00036285426
10443.75	0.00022706725
10450	0.00015124716
10456.25	6.9742218E-5
10462.5	0.00041756504
10468.75	0.00028182286
10475	0.00040554869
10481.25	0.00031570017
10487.5	0.0002605449
10493.75	0.00032722478
10500	0.00027043069
10506.25	0.00027542855
10512.5	0.00025663857
10518.75	0.00018648064
10525	0.00019724348
10531.25	0.00021739438
10537.5	0.00036411994
10543.75	0.00018061598
10550	0.00041998465
10556.25	0.00016138214
10562.5	0.00031322517
10568.75	0.00037703177
10575	0.00043442398
10581.25	0.00025493461
10587.5	0.00031222464
10593.75	0.00053219382
10600	0.00034389435
10606.25	0.0004032341
10612.5	0.00021724197
10618.75	0.00031614174
10625	0.00039849424
10631.25	0.0003221894
10637.5	0.00033405545
10643.75	0.00044594283
10650	0.0001552558
10656.25	0.00032334825
10662.5	0.00033317129
10668.75	0.0002422029
10675	0.00018838196
10681.25	0.0002752393
10687.5	0.00032190352
10693.75	0.00030612514
10700	0.00046616442
10706.25	0.00050398916
10712.5	0.00036100744
10718.75	0.00054019578
10725	0.00023361797
10731.25	0.00027350948
10737.5	0.00053440327
10743.75	0.00025605128
10750	0.00019953093
10756.25	0.00041537451
10762.5	0.00035222794
10768.75	0.00044579062
10775	0.00022331511
10781.25	0.00036779119
10787.5	0.0003900149
10793.75	0.00033992485
10800	0.00061894152
10806.25	0.00049990154
10812.5	0.00047752618
10818.75	0.00038108044
10825	0.00055715084
10831.25	0.000466307
10837.5	0.00046987617
10843.75	0.00038381944
10850	0.00046044862
10856.25	0.00039487515
10862.5	0.00031130418
10868.75	0.00036989608
10875	0.00055338741
10881.25	0.00043589337
10887.5	0.00046620447
10893.75	0.00044339927
10900	0.00048958954
10906.25	0.0004561346
10912.5	0.00047965422
10918.75	0.00035976848
10925	0.00054908083
10931.25	0.00023202526
10937.5	0.00051512882
10943.75	0.00048044067
10950	0.00018886911
10956.25	0.00035476569
10962.5	0.00027356445
10968.75	0.00037463365
10975	0.00052497496
10981.25	0.00023858113
10987.5	0.00065552033
10993.75	0.00035873617
11000	0.00033912476
11006.25	0.00051489339
11012.5	0.00032907048
11018.75	0.00038824556
11025	0.00037752447
11031.25	0.00045124603
11037.5	0.00049203731
11043.75	0.00033723756
11050	0.00041738386
11056.25	0.00058047008
11062.5	0.00038055542
11068.75	0.0005291724
11075	0.00066270002
11081.25	0.00064248365
11087.5	0.00043810879
11093.75	0.00047322324
11100	0.00064587629
11106.25	0.00037933375
11112.5	0.00041174624
11118.75	0.0005691051
11125	0.00053076046
11131.25	0.00059198798
11137.5	0.00050856961
11143.75	0.00048136375
11150	0.00059626329
11156.25	0.00062106577
11162.5	0.00065146791
11168.75	0.00058531189
11175	0.00063756962
11181.25	0.00040308489
11187.5	0.00041343533
11193.75	0.00063250546
11200	0.00050899191
11206.25	0.00066136227
11212.5	0.00057748908
11218.75	0.00037716347
11225	0.00044968888
11231.25	0.00064048821
11237.5	0.00047542357
11243.75	0.00065703179
11250	0.00028283737
11256.25	0.00055502922
11262.5	0.00048153764
11268.75	0.00070148771
11275	0.00058971938
11281.25	0.00062303064
11287.5	0.00070490886
11293.75	0.00058073785
11300	0.00062230381
11306.25	0.00069402213
11312.5	0.00049485092
11318.75	0.0005424988
11325	0.00072936346
11331.25	0.00058568971
11337.5	0.00065425575
11343.75	0.00072980772
11350	0.00075632
11356.25	0.00076180592
11362.5	0.00090904499
11368.75	0.00055719856
11375	0.0006491092
11381.25	0.00070904181
11387.5	0.00071112376
11393.75	0.00068767453
11400	0.00071294656
11406.25	0.00075982567
11412.5	0.00068623
11418.75	0.00073355077
11425	0.00087061037
11431.25	0.00072513338
11437.5	0.00068488102
11443.75	0.00074618329
11450	0.0010279715
11456.25	0.00088349035
11462.5	0.00071165599
11468.75	0.00097835824
11475	0.00087652438
11481.25	0.00085706264
11487.5	0.00075657933
11493.75	0.0007805771
11500	0.00072909341
11506.25	0.00087966055
11512.5	0.00082715933
11518.75	0.00091814116
11525	0.0010755542
11531.25	0.0010569546
11537.5	0.00095921555
11543.75	0.00084131952
11550	0.00097486226
11556.25	0.0010753285
11562.5	0.00096035166
11568.75	0.0011638834
11575	0.0010778901
11581.25	0.0011134541
11587.5	0.0011925644
11593.75	0.0010766925
11600	0.00099625807
11606.25	0.0010133157
11612.5	0.0012689009
11618.75	0.001208288
11625	0.0010623621
11631.25	0.0010646026
11637.5	0.0010771658
11643.75	0.0010715975
11650	0.0009430803
11656.25	0.0012225661
11662.5	0.0011514896
11668.75	0.0012999488
11675	0.0013776415
11681.25	0.0013298616
11687.5	0.0014942712
11693.75	0.0014216632
11700	0.0014400205
11706.25	0.001512386
11712.5	0.0014773997
11718.75	0.0016190628
11725	0.0015327222
11731.25	0.0016222375
11737.5	0.0017193028
11743.75	0.0015757623
11750	0.001627311
11756.25	0.0017238557
11762.5	0.0018823495
11768.75	0.0018405155
11775	0.0020222033
11781.25	0.0018179815
11787.5	0.0019483639
11793.75	0.0021444359
11800	0.0023093151
11806.25	0.002236243
11812.5	0.0020915535
11818.75	0.0024691612
11825	0.0025273491
11831.25	0.002595197
11837.5	0.0028307674
11843.75	0.0028932121
11850	0.0031268262
11856.25	0.0029340462
11862.5	0.0032373004
11868.75	0.0034196615
11875	0.0035520568
11881.25	0.0036920817
11887.5	0.0040882044
11893.75	0.0042330888
11900	0.0044917797
11906.25	0.0048489369
11912.5	0.0053271618
11918.75	0.0056613627
11925	0.0063401223
11931.25	0.0066576868
11937.5	0.0075979562
11943.75	0.0088442847
11950	0.0098353157
11956.25	0.0117139
11962.5	0.01405133
11968.75	0.017888657
11975	0.024389701
11981.25	0.03801175
11987.5	0.08685266
11993.75	0.30234567
12000	0.055063109
12006.25	0.030283949
12012.5	0.021001027
12018.75	0.015940672
12025	0.012873838
12031.25	0.010579273
12037.5	0.0093646164
12043.75	0.008195724
12050	0.0071611696
12056.25	0.006636892
12062.5	0.0060389007
12068.75	0.0056667601
12075	0.0049693747
12081.25	0.0048846881
12087.5	0.0044106053
12093.75	0.0041259796
12100	0.0038146332
12106.25	0.0037048563
12112.5	0.0034706232
12118.75	0.0032449876
12125	0.0031179495
12131.25	0.003200159
12137.5	0.0029886763
12143.75	0.0026176588
12150	0.0026417438
12156.25	0.0027562422
12162.5	0.002555231
12168.75	0.0021101986
12175	0.0023641259
12181.25	0.0023727977
12187.5	0.0020551665
12193.75	0.0020697071
12200	0.0020615755
12206.25	0.0019458726
12212.5	0.0019634628
12218.75	0.0017134677
12225	0.0017736537
12231.25	0.0018382728
12237.5	0.0016784747
12243.75	0.0015594647
12250	0.0016474955
12256.25	0.0015569377
12262.5	0.0016845473
12268.75	0.0018274126
12275	0.0014497149
12281.25	0.0015066066
12287.5	0.0015343001
12293.75	0.0013361859
12300	0.0012700002
12306.25	0.0013753932
12312.5	0.0014652992
12318.75	0.0011974643
12325	0.0012985011
12331.25	0.0011655161
12337.5	0.0011984109
12343.75	0.0011729686
12350	0.0012415884
12356.25	0.0012574044
12362.5	0.0013737233
12368.75	0.0012094664
12375	0.0012108407
12381.25	0.0010425869
12387.5	0.0011221798
12393.75	0.0011795613
12400	0.0012986367
12406.25	0.0007416655
12412.5	0.0011755256
12418.75	0.0011025853
12425	0.000833806
12431.25	0.00094993851
12437.5	0.00091763654
12443.75	0.00097365447
12450	0.0010181222
12456.25	0.00075550163
12462.5	0.00070037858
12468.75	0.00074640423
[truncated: 38,004 more rows]
