# Supplementary material for: Electrically activated ferroelectric nematic microrobots
Source: Nat Commun. 2024 Aug 20;15:6928. doi: 10.1038/s41467-024-50226-y (PMC11336208; doi:10.1038/s41467-024-50226-y)
Supplement: Supplementary file 11 — Source Data [file 41467_2024_50226_MOESM11_ESM.zip › Figure4/uswp/f06000U110.csv]

ASCII data file created with TiePie Multi Channel software. www.tiepie.com.
2023-09-22 15:17:47 189m
Frequency	FFT1
Hz	V
0	0.015408367
6.25	0.0018540881
12.5	0.0028280177
18.75	0.0019950788
25	0.0007267072
31.25	0.0040053039
37.5	0.001436141
43.75	0.0011438289
50	0.0082732505
56.25	0.0002401062
62.5	0.0025221644
68.75	0.0012072146
75	0.0015672786
81.25	0.0015524139
87.5	0.00035497296
93.75	0.0028848463
100	0.0051252393
106.25	0.001359023
112.5	0.0032341432
118.75	0.0035039115
125	0.0012721895
131.25	0.001019508
137.5	0.0010005383
143.75	0.0019273318
150	0.0041813547
156.25	0.0053842355
162.5	0.0009725034
168.75	0.0012955559
175	0.0005510098
181.25	0.0052564901
187.5	0.006989901
193.75	0.0014874082
200	0.001219552
206.25	0.0045225838
212.5	0.0064310701
218.75	0.003334311
225	0.0023121345
231.25	0.011181924
237.5	0.024032052
243.75	0.0043337602
250	0.009935066
256.25	0.011184518
262.5	0.002511511
268.75	0.0069884906
275	0.0091775736
281.25	0.0077471536
287.5	0.011079793
293.75	0.031279103
300	0.01754252
306.25	0.007013559
312.5	0.015222956
318.75	0.010338216
325	0.0091483218
331.25	0.0039545221
337.5	0.0062363733
343.75	0.01509037
350	0.0045688535
356.25	0.0006460819
362.5	0.0049817061
368.75	0.0047783436
375	0.011631551
381.25	0.0060824451
387.5	0.0087348115
393.75	0.013445657
400	0.0090080197
406.25	0.0064059211
412.5	0.021377478
418.75	0.016505441
425	0.013373177
431.25	0.036864914
437.5	0.051821593
443.75	0.015907052
450	0.0051852695
456.25	0.0028861397
462.5	0.0032815254
468.75	0.014252936
475	0.0039486277
481.25	0.0089489432
487.5	0.0050738075
493.75	0.0070057582
500	0.0050127943
506.25	0.0065565539
512.5	0.0041059111
518.75	0.01072087
525	0.0036722725
531.25	0.0012773656
537.5	0.0034173701
543.75	0.0085361309
550	0.011797692
556.25	0.0059751263
562.5	0.002176168
568.75	0.0017478558
575	0.0015747207
581.25	0.0045261766
587.5	0.0031973183
593.75	0.0021109555
600	0.0012847925
606.25	0.0026361472
612.5	0.0030996471
618.75	0.0014979349
625	0.0024761332
631.25	0.0042298455
637.5	0.0031454378
643.75	0.0037158964
650	0.0016348659
656.25	0.0063638087
662.5	0.0028214842
668.75	0.0021354942
675	0.005062399
681.25	0.001304963
687.5	0.00020812124
693.75	0.00013076594
700	0.0025295676
706.25	0.00015025469
712.5	0.0014708292
718.75	0.0024135748
725	0.00225228
731.25	0.0017490775
737.5	0.0005003317
743.75	0.0018514323
750	0.003312115
756.25	0.0022695413
762.5	0.00054670701
768.75	0.0011362755
775	0.0014360135
781.25	0.0028010376
787.5	0.0025655503
793.75	0.0071069555
800	0.0011222604
806.25	0.00063478882
812.5	0.0046466314
818.75	0.0023663671
825	0.0058401335
831.25	0.0080283891
837.5	0.002628728
843.75	0.0018738096
850	0.0024393222
856.25	0.0031882994
862.5	0.0038975223
868.75	0.0021437807
875	0.002799502
881.25	0.005778022
887.5	0.0013448722
893.75	0.0018266334
900	0.001681637
906.25	0.0027934622
912.5	0.001591569
918.75	0.0026680063
925	0.0004982871
931.25	0.0026318231
937.5	0.0025671484
943.75	0.0027905156
950	0.0034039169
956.25	0.00068034582
962.5	0.0013006035
968.75	0.0019483027
975	0.0050463661
981.25	0.0053761298
987.5	0.0027089645
993.75	0.003982816
1000	0.0032960101
1006.25	0.0019899393
1012.5	0.00031136943
1018.75	0.00032498883
1025	0.001785361
1031.25	0.0025452622
1037.5	0.0036570925
1043.75	0.0015370994
1050	0.0050923387
1056.25	0.003979068
1062.5	0.0015657996
1068.75	0.0010914286
1075	0.0012092318
1081.25	0.004936989
1087.5	0.00097850675
1093.75	0.0058625556
1100	0.0040135022
1106.25	0.0028117744
1112.5	0.0013187275
1118.75	0.0026879372
1125	0.0066210721
1131.25	0.0083201872
1137.5	0.0061903252
1143.75	0.0031422141
1150	0.0066888084
1156.25	0.0020449263
1162.5	0.0034734303
1168.75	0.0015818836
1175	0.0017951635
1181.25	0.0044872772
1187.5	0.0016782308
1193.75	0.003157377
1200	0.0032010025
1206.25	0.00449885
1212.5	0.0031141064
1218.75	0.0022879905
1225	0.0020443993
1231.25	0.0026864683
1237.5	0.0030003862
1243.75	0.0033525503
1250	0.0084670211
1256.25	0.02099377
1262.5	0.020377654
1268.75	0.0077918805
1275	0.0061844701
1281.25	0.0020577682
1287.5	0.005288727
1293.75	0.00079779275
1300	0.0021418231
1306.25	0.0029255691
1312.5	0.0034757665
1318.75	0.0020983278
1325	0.0024561236
1331.25	0.00066633205
1337.5	0.0025384324
1343.75	0.0011000758
1350	0.00045053725
1356.25	0.00030484989
1362.5	0.0012677271
1368.75	0.0013159199
1375	0.0030464615
1381.25	0.0010879473
1387.5	0.0019124514
1393.75	0.00042820375
1400	0.0022064424
1406.25	0.0006940573
1412.5	0.0017106645
1418.75	0.001867243
1425	0.0011698881
1431.25	0.001389641
1437.5	0.0017846202
1443.75	0.000708173
1450	0.002710849
1456.25	0.00064597745
1462.5	0.00094497067
1468.75	0.0010217751
1475	0.00083715272
1481.25	0.00090277791
1487.5	0.00059282967
1493.75	0.0017031799
1500	0.0036499471
1506.25	0.0010109579
1512.5	0.00065072234
1518.75	0.00039257331
1525	0.00045831032
1531.25	0.0006183471
1537.5	0.0015262565
1543.75	0.00087060376
1550	0.0010570554
1556.25	0.0012633635
1562.5	0.00089919676
1568.75	0.00059222919
1575	0.0015138084
1581.25	0.0016123942
1587.5	0.00089839412
1593.75	0.00065707742
1600	0.00089706471
1606.25	0.0005305682
1612.5	0.00049759066
1618.75	0.0013428895
1625	0.00029824059
1631.25	0.00055249549
1637.5	0.00032815875
1643.75	0.00035495259
1650	0.00074696484
1656.25	0.0006327447
1662.5	0.00039508449
1668.75	0.0001893878
1675	0.0011853593
1681.25	0.0001788108
1687.5	0.00022154736
1693.75	0.0011116847
1700	0.0005096906
1706.25	0.00072967741
1712.5	0.0003104032
1718.75	0.00039029284
1725	0.00071498698
1731.25	0.00089693179
1737.5	0.00076730016
1743.75	0.00067583325
1750	0.0016739063
1756.25	0.0003564491
1762.5	0.00072875735
1768.75	0.00055074809
1775	0.00039722908
1781.25	0.00060244959
1787.5	0.0010862164
1793.75	0.00074542441
1800	0.00096238385
1806.25	0.0012492103
1812.5	0.00023926797
1818.75	0.00013481141
1825	3.5748453E-5
1831.25	0.00034214372
1837.5	0.00049807039
1843.75	0.00087580001
1850	0.00049332796
1856.25	0.0010026781
1862.5	0.00068425311
1868.75	0.00010099868
1875	9.3211546E-5
1881.25	0.00075188272
1887.5	0.0021024481
1893.75	0.00034985862
1900	0.0003482993
1906.25	0.00075625058
1912.5	0.00056359428
1918.75	0.00058983101
1925	0.00036607335
1931.25	0.00029480588
1937.5	0.00049246976
1943.75	0.00030467159
1950	0.0004536704
1956.25	0.00059918376
1962.5	0.00011814185
1968.75	0.00054864973
1975	0.00065728982
1981.25	0.00013218667
1987.5	0.00014395535
1993.75	0.00083823923
2000	0.00050625289
2006.25	0.00044259908
2012.5	0.00042641666
2018.75	0.00080907835
2025	0.00060785723
2031.25	0.00031701443
2037.5	0.00025851019
2043.75	0.00058278203
2050	0.00061011484
2056.25	0.0012117953
2062.5	0.00040821566
2068.75	0.0012493827
2075	0.00041034036
2081.25	0.001597087
2087.5	0.0012022664
2093.75	0.0011964848
2100	0.00044145951
2106.25	0.00039258443
2112.5	0.0005188289
2118.75	0.0015503865
2125	0.00055111974
2131.25	0.0016935517
2137.5	0.0014149655
2143.75	7.2249796E-5
2150	0.0014479286
2156.25	0.00038147668
2162.5	0.001325412
2168.75	0.0063319868
2175	0.00079472218
2181.25	0.00085115578
2187.5	0.00065271065
2193.75	0.00019760924
2200	0.00092324241
2206.25	0.00089059054
2212.5	0.0013829345
2218.75	0.00024044128
2225	0.0006257992
2231.25	0.00031506803
2237.5	0.00063669913
2243.75	0.0015673557
2250	0.00072377582
2256.25	0.00083303112
2262.5	0.0019245595
2268.75	0.0023465621
2275	0.00068290501
2281.25	0.00088851362
2287.5	0.00050570364
2293.75	0.0011353805
2300	0.00016385904
2306.25	0.00064560838
2312.5	0.00050706854
2318.75	0.0010708537
2325	0.0020554299
2331.25	0.0021193191
2337.5	0.003997607
2343.75	0.0014241497
2350	0.00081871345
2356.25	0.0015176746
2362.5	0.00076246139
2368.75	0.00041029848
2375	0.0011326467
2381.25	0.00065140308
2387.5	0.00095866072
2393.75	0.0018945803
2400	0.0011573013
2406.25	0.00080171156
2412.5	0.0010199565
2418.75	0.00073080233
2425	0.0008773969
2431.25	0.00032643608
2437.5	0.0010062567
2443.75	0.0013919649
2450	0.00075578424
2456.25	0.00094184165
2462.5	0.00058780987
2468.75	0.0018916628
2475	0.0017313785
2481.25	0.0001980513
2487.5	0.00090440713
2493.75	0.0007003894
2500	0.00047875341
2506.25	0.0014452595
2512.5	0.00064036885
2518.75	0.0027326521
2525	0.0014323239
2531.25	0.0010457082
2537.5	0.00093199021
2543.75	0.00087766041
2550	0.00085310372
2556.25	0.0012361988
2562.5	0.0015936065
2568.75	0.0015049866
2575	0.00075713174
2581.25	0.0015300754
2587.5	0.00031236344
2593.75	0.00053130816
2600	0.0014850374
2606.25	0.00044363819
2612.5	0.001559518
2618.75	0.0012984539
2625	0.00053519245
2631.25	0.0016183826
2637.5	0.0015085138
2643.75	0.0015783966
2650	0.0011371928
2656.25	0.0017446249
2662.5	0.00016453714
2668.75	0.00043001486
2675	0.00067288134
2681.25	0.0006738931
2687.5	0.0011887024
2693.75	0.0017894514
2700	0.00050572009
2706.25	0.0014363625
2712.5	0.00052527948
2718.75	0.00022175519
2725	0.00068342786
2731.25	0.0029262809
2737.5	0.0015518025
2743.75	0.00086617189
2750	0.0005965408
2756.25	0.0017296266
2762.5	0.0011224427
2768.75	0.00090698452
2775	0.00076565806
2781.25	0.0011815163
2787.5	0.0023586917
2793.75	0.00040736439
2800	0.00037377849
2806.25	0.0012958165
2812.5	0.0022387321
2818.75	0.00088492849
2825	0.00050552363
2831.25	0.001102565
2837.5	0.0013501917
2843.75	0.00040013084
2850	0.00028360419
2856.25	0.00073329667
2862.5	0.0010937248
2868.75	0.00056469325
2875	0.00045851748
2881.25	0.0014368118
2887.5	0.00047390361
2893.75	0.00031797055
2900	0.00084173249
2906.25	0.00041778813
2912.5	0.0014275397
2918.75	0.00054074179
2925	0.00018153542
2931.25	0.00036466027
2937.5	0.00065494743
2943.75	0.00049023825
2950	0.00036527074
2956.25	0.00071212923
2962.5	0.00098200071
2968.75	0.00034943914
2975	0.00072434731
2981.25	0.00049408505
2987.5	0.00055783351
2993.75	0.00089762694
3000	0.0010558362
3006.25	0.00038149876
3012.5	0.00081749774
3018.75	0.0008687628
3025	0.0010701341
3031.25	0.00062849356
3037.5	0.00067135458
3043.75	0.00083440008
3050	0.00051673274
3056.25	0.00095947032
3062.5	0.00016332178
3068.75	0.00032017062
3075	0.00050343497
3081.25	0.00031272543
3087.5	0.00082320415
3093.75	0.0012077792
3100	0.0011923181
3106.25	0.0014995576
3112.5	0.0012337098
3118.75	0.00034376967
3125	0.00022710784
3131.25	0.00059614777
3137.5	0.00038422096
3143.75	0.00031766883
3150	0.00043164107
3156.25	0.00035111836
3162.5	0.0002836566
3168.75	0.0011412022
3175	0.00079103548
3181.25	8.1599605E-5
3187.5	0.00059166029
3193.75	0.00024649888
3200	0.00034902871
3206.25	3.8994038E-5
3212.5	0.00028737456
3218.75	0.00074582354
3225	0.00025859784
3231.25	0.00065989559
3237.5	0.00036462084
3243.75	0.0003795849
3250	0.00065048667
3256.25	0.00069955238
3262.5	0.00053840906
3268.75	0.0007578613
3275	0.00062350337
3281.25	0.00051756746
3287.5	0.00073861316
3293.75	0.00081437666
3300	0.00075742073
3306.25	0.00042759945
3312.5	0.00052156156
3318.75	0.00023954832
3325	0.00028958441
3331.25	0.00013945102
3337.5	0.00031631017
3343.75	0.00038092665
3350	0.00013779974
3356.25	0.00038868474
3362.5	0.00054378248
3368.75	0.00026180783
3375	0.00080640321
3381.25	0.00049984121
3387.5	0.00062236785
3393.75	0.00023856302
3400	0.00050214683
3406.25	0.00044464085
3412.5	7.0479977E-5
3418.75	0.00024624505
3425	0.00020772767
3431.25	0.00066767986
3437.5	0.00038877369
3443.75	0.00034908032
3450	0.00042664166
3456.25	0.00017444693
3462.5	0.00029338858
3468.75	0.00025626325
3475	0.0003748596
3481.25	0.00040213333
3487.5	0.00045275988
3493.75	0.00023220425
3500	0.00055690229
3506.25	4.6375485E-5
3512.5	0.00015128957
3518.75	0.00011566491
3525	0.00018983775
3531.25	0.00019128424
3537.5	0.00044184412
3543.75	0.00069335419
3550	0.00023425735
3556.25	0.00031921864
3562.5	0.00056171378
3568.75	0.00038275001
3575	0.00025264381
3581.25	0.00038534599
3587.5	6.9781953E-5
3593.75	5.9402915E-5
3600	0.00055007641
3606.25	0.0001594325
3612.5	0.00030638777
3618.75	0.00014252594
3625	0.00021909208
3631.25	0.00015775086
3637.5	0.00011170864
3643.75	0.00039359441
3650	0.00016482994
3656.25	0.0003821012
3662.5	0.00019969334
3668.75	0.00025239325
3675	0.00029328873
3681.25	0.00051865027
3687.5	0.00048736781
3693.75	0.00017857574
3700	0.00011776155
3706.25	0.00023060013
3712.5	0.00037326816
3718.75	0.00031922855
3725	0.00020988368
3731.25	0.00033321279
3737.5	0.00072697548
3743.75	0.00034299671
3750	0.00053452832
3756.25	0.00014012801
3762.5	0.00023657537
3768.75	0.0001743472
3775	0.0001488263
3781.25	0.00017477631
3787.5	0.00034608148
3793.75	0.00039282616
3800	0.00020023552
3806.25	0.00021974209
3812.5	0.0005078775
3818.75	0.00012903194
3825	0.0001220623
3831.25	0.000514253
3837.5	0.00030458659
3843.75	0.0001608165
3850	0.00012462599
3856.25	7.7013453E-5
3862.5	0.00021034581
3868.75	0.000254958
3875	0.00028595043
3881.25	0.00019040742
3887.5	9.4328591E-5
3893.75	0.0002557455
3900	0.00025632389
3906.25	0.00026543155
3912.5	0.00043863865
3918.75	0.00022724413
3925	8.9760702E-5
3931.25	0.00014583836
3937.5	0.00029326754
3943.75	0.00042801151
3950	4.1741915E-5
3956.25	0.00013070909
3962.5	0.0003620755
3968.75	0.00049203119
3975	0.00026431281
3981.25	0.00063254073
3987.5	0.0006295189
3993.75	0.00028794345
4000	0.00016593783
4006.25	0.00041069315
4012.5	0.00044374261
4018.75	0.00035345231
4025	0.00012091437
4031.25	0.00020323272
4037.5	0.00034082266
4043.75	0.00028731767
4050	0.00017156795
4056.25	0.00033588317
4062.5	0.0003750525
4068.75	0.00028249724
4075	4.5222704E-5
4081.25	0.0002506505
4087.5	0.00033517699
4093.75	0.00031506597
4100	0.00013622013
4106.25	0.00021781852
4112.5	0.00027297733
4118.75	6.7355625E-5
4125	0.00034836536
4131.25	0.00014902386
4137.5	0.00024850301
4143.75	0.00031674644
4150	0.00011727134
4156.25	0.00016601549
4162.5	0.00029556773
4168.75	0.0003788501
4175	0.00010196464
4181.25	0.00013390574
4187.5	0.00025470625
4193.75	0.00024761281
4200	0.00021063744
4206.25	0.00036379199
4212.5	0.00022701449
4218.75	0.00023884735
4225	0.00034216324
4231.25	0.00036513201
4237.5	0.00015788948
4243.75	0.00010220695
4250	0.00011646466
4256.25	0.00020324747
4262.5	0.00016999384
4268.75	0.00023516213
4275	0.00021924758
4281.25	0.00030766706
4287.5	0.00029534325
4293.75	0.00026631476
4300	0.00017583281
4306.25	0.00016542366
4312.5	0.00027464215
4318.75	0.00012942144
4325	0.00011767657
4331.25	0.00022822992
4337.5	0.0002068158
4343.75	0.00014084357
4350	0.00017096481
4356.25	0.00025951121
4362.5	9.3432351E-5
4368.75	0.0002248093
4375	0.00013566363
4381.25	0.00031729272
4387.5	0.00031557699
4393.75	6.4814573E-5
4400	6.0649092E-5
4406.25	0.00028367414
4412.5	0.00024292876
4418.75	0.00027250033
4425	0.00014885093
4431.25	0.00019448462
4437.5	8.867242E-5
4443.75	0.00028846844
4450	0.00037818223
4456.25	0.00038704739
4462.5	8.9047708E-5
4468.75	8.8425931E-5
4475	0.00019802014
4481.25	0.00029909234
4487.5	0.00020191885
4493.75	0.00030233282
4500	0.00025632027
4506.25	0.00015390501
4512.5	6.5713216E-5
4518.75	0.00019620425
4525	0.00015475811
4531.25	0.00010299111
4537.5	0.00014018789
4543.75	0.00013366449
4550	0.0002519676
4556.25	0.00024922495
4562.5	0.00031641712
4568.75	0.00017126203
4575	0.00025776602
4581.25	0.00012819753
4587.5	0.00013172833
4593.75	9.4848583E-5
4600	0.00029599135
4606.25	0.00030194194
4612.5	0.00019586535
4618.75	0.00020326565
4625	0.00016686331
4631.25	0.00026384882
4637.5	0.00025403247
4643.75	0.00025524772
4650	0.00033767702
4656.25	0.00044558808
4662.5	5.4159416E-5
4668.75	4.0761051E-5
4675	0.00018641554
4681.25	0.00016869021
4687.5	0.00026236104
4693.75	0.00039017052
4700	0.00019013439
4706.25	0.00030786353
4712.5	0.00024124012
4718.75	0.00025334646
4725	0.00027915791
4731.25	0.00011282592
4737.5	0.00020148059
4743.75	7.4193068E-5
4750	0.00029208328
4756.25	0.00013859408
4762.5	0.00031059348
4768.75	0.00023355579
4775	0.0002777796
4781.25	0.00028605829
4787.5	0.00022268274
4793.75	0.0001523775
4800	0.00020450835
4806.25	0.00020959535
4812.5	0.00024023518
4818.75	0.0002229703
4825	0.00034364007
4831.25	0.00015354643
4837.5	0.00054157658
4843.75	0.00031370803
4850	0.00022559838
4856.25	0.00025380384
4862.5	0.00014777315
4868.75	0.00014511501
4875	0.00015354042
4881.25	0.00040659398
4887.5	8.6880766E-5
4893.75	0.00022965323
4900	0.00013332637
4906.25	0.00033527886
4912.5	0.00025219003
4918.75	0.00018728408
4925	0.00027037459
4931.25	0.00017444638
4937.5	8.736765E-5
4943.75	0.0002164349
4950	3.0575178E-5
4956.25	0.00012828772
4962.5	6.9711777E-5
4968.75	0.00031264072
4975	0.00015215013
4981.25	0.00024334535
4987.5	0.00032430811
4993.75	9.9372452E-5
5000	0.00020741909
5006.25	0.00013818769
5012.5	1.3932891E-5
5018.75	0.00015434495
5025	2.5288627E-5
5031.25	0.0002117195
5037.5	0.00025362477
5043.75	0.00029719044
5050	0.0001780872
5056.25	0.00013313723
5062.5	0.00021721484
5068.75	0.00017243249
5075	0.00031845461
5081.25	0.00027632814
5087.5	0.00027300792
5093.75	0.00032013873
5100	0.00031340159
5106.25	0.00013027548
5112.5	0.00014419453
5118.75	4.8303764E-5
5125	0.00021318166
5131.25	0.00018717381
5137.5	1.8690018E-5
5143.75	0.00018713978
5150	9.7848494E-5
5156.25	0.00034618519
5162.5	0.00013251116
5168.75	0.00021732965
5175	7.3972186E-5
5181.25	0.00024685069
5187.5	0.00032339022
5193.75	0.00011555094
5200	0.00022449771
5206.25	8.5230882E-5
5212.5	0.00016233567
5218.75	0.00026230526
5225	0.00029647527
5231.25	0.00021004977
5237.5	0.00027230278
5243.75	0.00020613691
5250	0.00047288576
5256.25	0.00018229154
5262.5	0.00020275984
5268.75	0.00012992491
5275	0.00025619308
5281.25	0.00031572925
5287.5	0.0001405429
5293.75	0.000143313
5300	0.00020005075
5306.25	0.00027705571
5312.5	0.00015081464
5318.75	0.00019285336
5325	0.00014547218
5331.25	0.00025008199
5337.5	0.00022898149
5343.75	0.00032426708
5350	0.000207152
5356.25	0.00037823447
5362.5	8.7107168E-5
5368.75	0.000234584
5375	0.00032492099
5381.25	0.00018392604
5387.5	0.00031868717
5393.75	0.00031143293
5400	0.00023037722
5406.25	0.00025583107
5412.5	0.00035409242
5418.75	0.00027421915
5425	0.00030089907
5431.25	0.00018308309
5437.5	0.00014388684
5443.75	0.00049323221
5450	0.00038237662
5456.25	0.00019849391
5462.5	0.00033324364
5468.75	0.00018604723
5475	0.0001203284
5481.25	0.00046373064
5487.5	0.00024165375
5493.75	0.00037591822
5500	0.00031812129
5506.25	0.00038252377
5512.5	3.7252838E-5
5518.75	0.00023830831
5525	0.00052114999
5531.25	0.00026107416
5537.5	1.1223477E-5
5543.75	0.00012971522
5550	0.00021123423
5556.25	0.00029957024
5562.5	0.00031604707
5568.75	0.00031741064
5575	0.00021934748
5581.25	0.00033775289
5587.5	0.00026379415
5593.75	0.00040597744
5600	8.4634155E-5
5606.25	0.00053463612
5612.5	0.00027061213
5618.75	0.00035247828
5625	0.00025868845
5631.25	0.00031537031
5637.5	0.00022349764
5643.75	0.00011387418
5650	0.00055525013
5656.25	0.00025850272
5662.5	0.00014772119
5668.75	0.00016719917
5675	0.00051344456
5681.25	0.00065220033
5687.5	0.00057844968
5693.75	0.00036750101
5700	0.000123936
5706.25	0.00020123923
5712.5	0.00014192844
5718.75	0.0004214651
5725	0.00031168797
5731.25	0.00045362154
5737.5	0.00036276062
5743.75	0.00037419102
5750	0.00025821617
5756.25	0.00036063772
5762.5	7.622752E-5
5768.75	0.00025189019
5775	0.00033191316
5781.25	0.00037102526
5787.5	0.00066627254
5793.75	0.00029272197
5800	0.00016872398
5806.25	0.00022289751
5812.5	0.00028994651
5818.75	0.00014693703
5825	0.00030237282
5831.25	0.00053279672
5837.5	0.00035287951
5843.75	0.00050042858
5850	0.00030609962
5856.25	0.00060982148
5862.5	0.00035396531
5868.75	0.00025373676
5875	0.00033582321
5881.25	0.00055465088
5887.5	0.00060261507
5893.75	0.00010128986
5900	0.00048312037
5906.25	0.0003572844
5912.5	0.00050057277
5918.75	0.0011485777
5925	0.00020350466
5931.25	0.00031474315
5937.5	0.00059821813
5943.75	0.00039042941
5950	0.0006521844
5956.25	0.00096973185
5962.5	0.0014810366
5968.75	0.0018720541
5975	0.0022586564
5981.25	0.0030240023
5987.5	0.0046909912
5993.75	0.017008645
6000	0.010802757
6006.25	0.0042903792
6012.5	0.0026311925
6018.75	0.0019798598
6025	0.0017269839
6031.25	0.0012046727
6037.5	0.00083617251
6043.75	0.0010752058
6050	0.00086558726
6056.25	0.0012160215
6062.5	0.00091614597
6068.75	0.00044322852
6075	0.00033855234
6081.25	0.00074254348
6087.5	8.0959643E-5
6093.75	0.00073224815
6100	0.00027568271
6106.25	0.00051376949
6112.5	0.00034654279
6118.75	0.00033939936
6125	0.00056600402
6131.25	0.00060152555
6137.5	0.00055320307
6143.75	0.00035833793
6150	0.0008380754
6156.25	0.00015282251
6162.5	0.00029440102
6168.75	0.00040889487
6175	0.00068626985
6181.25	0.00040887772
6187.5	0.00033923507
6193.75	0.00056775167
6200	0.00024734951
6206.25	0.00039284793
6212.5	0.00025342118
6218.75	0.00042327908
6225	0.00025617936
6231.25	0.00041621725
6237.5	0.00093680189
6243.75	0.00040639888
6250	0.00090254925
6256.25	0.00089027276
6262.5	0.00051443226
6268.75	0.00072717076
6275	6.0488992E-5
6281.25	0.00036672005
6287.5	0.00047463162
6293.75	0.00020205282
6300	0.0004554395
6306.25	0.00032737959
6312.5	0.00036003696
6318.75	0.00071437279
6325	5.6585493E-5
6331.25	0.00033029448
6337.5	0.00048170051
6343.75	0.00022292834
6350	0.00037894077
6356.25	0.0005470617
6362.5	0.00054109571
6368.75	0.00018574588
6375	0.00026333582
6381.25	0.00032438388
6387.5	0.00011469636
6393.75	0.00038944416
6400	0.00029643707
6406.25	0.00046573837
6412.5	0.00016518969
6418.75	0.00030381088
6425	0.00026594107
6431.25	0.00058292163
6437.5	0.0002966449
6443.75	0.00040404951
6450	0.00066607047
6456.25	0.00050175179
6462.5	0.00038814964
6468.75	0.00047282633
6475	0.00054407423
6481.25	8.5008232E-5
6487.5	0.00050564729
6493.75	0.0007425239
6500	0.0011035925
6506.25	0.00093147643
6512.5	0.00037348137
6518.75	8.5858588E-5
6525	0.00033290564
6531.25	0.0010143918
6537.5	0.00056351951
6543.75	0.00040059549
6550	0.00038294719
6556.25	0.00014511465
6562.5	0.00074511372
6568.75	7.6547411E-5
6575	0.00011659649
6581.25	0.0006205953
6587.5	0.00056248965
6593.75	0.00053449514
6600	0.00065304914
6606.25	0.00040485503
6612.5	0.000760058
6618.75	0.00046203065
6625	0.00026880352
6631.25	0.00039538775
6637.5	0.0007514102
6643.75	0.00024499007
6650	0.00062946026
6656.25	0.0001575838
6662.5	0.00010808519
6668.75	0.00035425063
6675	0.00057755991
6681.25	0.00039391276
6687.5	0.00047344668
6693.75	0.00010342904
6700	0.00029413855
6706.25	0.00054041413
6712.5	0.00048233802
6718.75	0.00092209766
6725	0.00059282942
6731.25	0.0004304185
6737.5	0.00047076555
6743.75	0.00038356531
6750	0.0005038494
6756.25	0.00031089276
6762.5	0.00023505054
6768.75	0.00085138111
6775	0.00018825158
6781.25	0.00042782107
6787.5	0.00048561255
6793.75	0.00045643183
6800	0.00072395629
6806.25	0.00051626615
6812.5	0.00077413395
6818.75	0.0008102185
6825	0.0005274534
6831.25	0.00069471543
6837.5	0.00042113034
6843.75	0.00022181833
6850	5.0644195E-5
6856.25	0.00083186404
6862.5	0.00030599103
6868.75	0.00056868539
6875	0.0006473824
6881.25	0.00039873056
6887.5	0.0002735672
6893.75	0.00048729371
6900	0.00061605125
6906.25	0.00066076844
6912.5	6.5180473E-5
6918.75	0.00040799689
6925	0.00014135393
6931.25	0.00074271208
6937.5	0.0004709707
6943.75	0.00038712684
6950	0.00027308294
6956.25	0.00017403987
6962.5	0.00097875512
6968.75	0.0005882278
6975	0.00019888242
6981.25	0.00025523263
6987.5	0.00042682333
6993.75	0.00037534535
7000	0.00042520613
7006.25	0.00050129853
7012.5	0.00026139427
7018.75	0.00021383902
7025	0.00050416851
7031.25	0.0004363205
7037.5	0.00052591492
7043.75	0.00039680203
7050	0.00040091814
7056.25	0.00045390196
7062.5	0.00023615388
7068.75	0.00055436908
7075	0.00013774347
7081.25	0.00033256678
7087.5	0.00040207125
7093.75	0.00036542878
7100	0.00023217043
7106.25	0.00035381391
7112.5	0.00027561732
7118.75	0.00025400544
7125	0.00023800093
7131.25	0.00078538038
7137.5	0.00055033788
7143.75	0.00041421125
7150	0.0003011106
7156.25	0.00022717002
7162.5	7.6231116E-5
7168.75	0.0001687927
7175	0.00034029959
7181.25	0.00017870386
7187.5	0.00063791501
7193.75	9.8191806E-5
7200	0.00052854444
7206.25	0.00038643845
7212.5	0.00040910899
7218.75	0.00057031782
7225	0.00044308213
7231.25	0.00031828379
7237.5	0.00049485385
7243.75	0.0003804105
7250	0.00083631935
7256.25	0.00052945656
7262.5	0.00028275663
7268.75	0.00051571737
7275	0.0005191941
7281.25	0.00051394803
7287.5	0.00062213431
7293.75	0.0005133439
7300	0.00065052705
7306.25	0.00019843127
7312.5	0.00043710078
7318.75	3.795333E-5
7325	0.00035985457
7331.25	0.00028140504
7337.5	0.00025021001
7343.75	0.00049717493
7350	0.00032368121
7356.25	0.00053914727
7362.5	0.00021672793
7368.75	0.00068198986
7375	0.00022306387
7381.25	0.00013265642
7387.5	0.00080990729
7393.75	0.00033850335
7400	0.0003758348
7406.25	0.00025340694
7412.5	0.00049753103
7418.75	0.00056272812
7425	0.00010285305
7431.25	0.00018241727
7437.5	0.00048052274
7443.75	0.00038732614
7450	0.00066667283
7456.25	0.00090216672
7462.5	0.00031325551
7468.75	0.00078689459
7475	0.00023669293
7481.25	0.00062752571
7487.5	0.00048831479
7493.75	0.00024505484
7500	0.00041241867
7506.25	0.00055719975
7512.5	0.00070006544
7518.75	0.00069085175
7525	0.00028941634
7531.25	0.00037517465
7537.5	0.00017545621
7543.75	0.0006815213
7550	0.00024722772
7556.25	0.00017537261
7562.5	0.00017028566
7568.75	0.00030763678
7575	0.00044566032
7581.25	0.00014892412
7587.5	0.00051017266
7593.75	0.00073822161
7600	0.00036410763
7606.25	0.00012341302
7612.5	0.00013226114
7618.75	0.00017055864
7625	0.00036401572
7631.25	0.00030800022
7637.5	0.00041180285
7643.75	0.0002471219
7650	0.00036774056
7656.25	0.00022254287
7662.5	0.000524277
7668.75	0.000166808
7675	0.00011220525
7681.25	0.00040336248
7687.5	0.00015942043
7693.75	7.5214969E-5
7700	0.00067206711
7706.25	0.00016796795
7712.5	0.00027996383
7718.75	0.00028060156
7725	0.00019344333
7731.25	0.00045129182
7737.5	0.00014199983
7743.75	0.0004111398
7750	0.00032828786
7756.25	0.0003795991
7762.5	0.00028379543
7768.75	0.00040992848
7775	0.00023773549
7781.25	0.00039486943
7787.5	0.00043931873
7793.75	3.0287113E-5
7800	0.00035950701
7806.25	0.00033714991
7812.5	0.00034639544
7818.75	0.00024668136
7825	0.00049717428
7831.25	0.00044001001
7837.5	0.00064062374
7843.75	0.00036966729
7850	0.00022837145
7856.25	0.00043602704
7862.5	0.00047735502
7868.75	0.00033754923
7875	0.00044389772
7881.25	0.0003840829
7887.5	0.00054353718
7893.75	0.00029919034
7900	0.00034373447
7906.25	0.00021044593
7912.5	0.00022372563
7918.75	0.00044870066
7925	0.00028248689
7931.25	0.00012455718
7937.5	0.00031497505
7943.75	2.3463541E-5
7950	0.00024533826
7956.25	0.00028153192
7962.5	0.0005306075
7968.75	0.00027714095
7975	0.00023589709
7981.25	0.0001012239
7987.5	0.00034895428
7993.75	0.00026322932
8000	0.00013578262
8006.25	0.00022436961
8012.5	0.00036138607
8018.75	0.00033932683
8025	0.00047371013
8031.25	0.00052769419
8037.5	0.00014579433
8043.75	9.7523724E-5
8050	0.00070984865
8056.25	0.00032479573
8062.5	0.00012480203
8068.75	0.00020770868
8075	0.00020846317
8081.25	0.0005425571
8087.5	0.00018748212
8093.75	0.00089586471
8100	0.00026497727
8106.25	0.00060696738
8112.5	0.00045273041
8118.75	0.00039927121
8125	0.00038874444
8131.25	0.00030641237
8137.5	0.00024111813
8143.75	0.00037841508
8150	0.00025265441
8156.25	0.0001814054
8162.5	0.00035911438
8168.75	0.00047087607
8175	0.0003037262
8181.25	0.00050496512
8187.5	0.00016748178
8193.75	0.00013069609
8200	0.00064640196
8206.25	0.00032785676
8212.5	7.4433519E-5
8218.75	0.00034922377
8225	0.00058608018
8231.25	0.00028847359
8237.5	0.00040025673
8243.75	0.00055855306
8250	0.00040877649
8256.25	0.00043764812
8262.5	0.00031623629
8268.75	0.00011014934
8275	0.00021860169
8281.25	4.3301225E-5
8287.5	0.00018705497
8293.75	0.00031247742
8300	0.00027564988
8306.25	0.00042901607
8312.5	5.8332973E-5
8318.75	0.00058488118
8325	0.00021924415
8331.25	0.00030297463
8337.5	0.0003747283
8343.75	0.0005074994
8350	0.00045844753
8356.25	0.00018430844
8362.5	0.00038632964
8368.75	0.00032921775
8375	0.00018766274
8381.25	0.00022449896
8387.5	0.00044552008
8393.75	0.0002374701
8400	0.00040734394
8406.25	0.00027530984
8412.5	6.4820584E-5
8418.75	5.9086871E-5
8425	0.00042188612
8431.25	0.00030405509
8437.5	0.00033383114
8443.75	0.00036405676
8450	0.00017005544
8456.25	0.00035112687
8462.5	0.00012214466
8468.75	0.0003733593
8475	0.00048133014
8481.25	0.00055399626
8487.5	0.00032904549
8493.75	0.00022844719
8500	0.00049751221
8506.25	0.00029641702
8512.5	0.00054721262
8518.75	0.00010387515
8525	3.8792576E-5
8531.25	0.0003076233
8537.5	0.00048214194
8543.75	0.00013359223
8550	0.00066446212
8556.25	0.00029675494
8562.5	0.00012063898
8568.75	0.00024969555
8575	0.00045538559
8581.25	0.00024460721
8587.5	0.00018938587
8593.75	0.00016655856
8600	0.00050375539
8606.25	0.00011710796
8612.5	0.00021898336
8618.75	0.00037705771
8625	0.0005642312
8631.25	0.00041842524
8637.5	0.00047153803
8643.75	6.6286646E-5
8650	0.00027056331
8656.25	0.00015972294
8662.5	0.00027008953
8668.75	0.00026886999
8675	0.00015971865
8681.25	0.00030340142
8687.5	0.00015601879
8693.75	0.0003827798
8700	0.00015693246
8706.25	0.00023485192
8712.5	0.00066158561
8718.75	0.00031897655
8725	0.00017692569
8731.25	0.0002161941
8737.5	4.9166561E-5
8743.75	7.8163345E-5
8750	0.0002662163
8756.25	0.00037003413
8762.5	0.00021627781
8768.75	8.0707583E-5
8775	0.00021843989
8781.25	1.7607887E-5
8787.5	0.00031296301
8793.75	0.00041351233
8800	0.00042949573
8806.25	0.00025223888
8812.5	0.00018430989
8818.75	0.00046337541
8825	0.00046105625
8831.25	0.00062109416
8837.5	0.00024407046
8843.75	0.00015660811
8850	0.0006394236
8856.25	0.00045698346
8862.5	0.00039739017
8868.75	0.0004419467
8875	0.00049237712
8881.25	0.00014805328
8887.5	0.00047313876
8893.75	0.00023281608
8900	0.00031006843
8906.25	8.2419778E-5
8912.5	0.00030216275
8918.75	0.00040928841
8925	0.00036609184
8931.25	0.00012107898
8937.5	0.00033178124
8943.75	0.00050491378
8950	0.00029642677
8956.25	0.00034313912
8962.5	0.00050107702
8968.75	0.00038431404
8975	0.00024872944
8981.25	0.00032918303
8987.5	0.00021150092
8993.75	0.00026620878
9000	0.00019435871
9006.25	0.00021203992
9012.5	9.4254985E-5
9018.75	0.0003405453
9025	0.00045471436
9031.25	0.00014076235
9037.5	0.00030979392
9043.75	0.00016589108
9050	0.00025645896
9056.25	0.00018477022
9062.5	0.00034857644
9068.75	0.0003437468
9075	0.00038016982
9081.25	0.00031154263
9087.5	0.00037785338
9093.75	0.00017197984
9100	0.00030391521
9106.25	0.00028135298
9112.5	0.00012033357
9118.75	0.00038532592
9125	0.00057948712
9131.25	0.00031548823
9137.5	0.00024793441
9143.75	0.00046691962
9150	0.00033218053
9156.25	0.00049601115
9162.5	8.6018012E-5
9168.75	0.00026480241
9175	0.00036099044
9181.25	0.00021696474
9187.5	0.00013964142
9193.75	0.00031327341
9200	0.00034159799
9206.25	0.00013348918
9212.5	0.00019591266
9218.75	0.00030968197
9225	0.00045930619
9231.25	0.00018239118
9237.5	0.00023328305
9243.75	0.00037618462
9250	0.00030779378
9256.25	0.00032445522
9262.5	0.0002055566
9268.75	0.00034429862
9275	0.00043033311
9281.25	0.00024857176
9287.5	0.00036211255
9293.75	0.00035818628
9300	0.00026194734
9306.25	0.00045080042
9312.5	0.00026878957
9318.75	0.00023296671
9325	0.00010802044
9331.25	0.00042443155
9337.5	0.00040314774
9343.75	0.0004084404
9350	0.00031523764
9356.25	0.00032493362
9362.5	0.00025506569
9368.75	0.00021086536
9375	0.00026642951
9381.25	9.0878293E-5
9387.5	0.00028518405
9393.75	0.0002933502
9400	0.00039774351
9406.25	0.00051611442
9412.5	0.0003109878
9418.75	1.5473918E-5
9425	0.0001062707
9431.25	0.00047310671
9437.5	0.00011711121
9443.75	0.00032651268
9450	0.00034350648
9456.25	0.0005047957
9462.5	0.00037039065
9468.75	0.00031035098
9475	0.00039305288
9481.25	0.00023066499
9487.5	0.00030282871
9493.75	0.00032886501
9500	0.00025426801
9506.25	0.00017682848
9512.5	0.00010521165
9518.75	0.00047795336
9525	0.00025872322
9531.25	0.00015544635
9537.5	0.00039365843
9543.75	0.00018539327
9550	8.7287515E-5
9556.25	0.00018458877
9562.5	0.00013549117
9568.75	0.00029608616
9575	0.00031382983
9581.25	0.00044108242
9587.5	0.00050434709
9593.75	0.00028443054
9600	0.00031558134
9606.25	0.00015750419
9612.5	0.00022680272
9618.75	0.00019337386
9625	0.0002269377
9631.25	0.00046170899
9637.5	0.00017041928
9643.75	0.00010190154
9650	0.00026077865
9656.25	0.00026959298
9662.5	0.00033820678
9668.75	0.00030342971
9675	0.00050315373
9681.25	0.00034092666
9687.5	0.00011872739
9693.75	0.00027214388
9700	0.00030508835
9706.25	0.00032637053
9712.5	0.00037461597
9718.75	0.00026937818
9725	0.00041214893
9731.25	0.00029191286
9737.5	0.00027313604
9743.75	0.00013404698
9750	0.00022351184
9756.25	0.00020918725
9762.5	0.00021798332
9768.75	0.0002012322
9775	0.00050892418
9781.25	9.2987929E-5
9787.5	0.00025387861
9793.75	0.00030953191
9800	0.0003488375
9806.25	0.00031046191
9812.5	0.00047840358
9818.75	0.00048558061
9825	0.00036484303
9831.25	0.00024550997
9837.5	0.00028506504
9843.75	0.00023027388
9850	0.00036716014
9856.25	0.00026551636
9862.5	0.00036041908
9868.75	0.00025197412
9875	0.00035891573
9881.25	0.00038085572
9887.5	0.00016312278
9893.75	0.00022665544
9900	0.00019032434
9906.25	0.00047486335
9912.5	0.00023763121
9918.75	0.00012338423
9925	0.00038418533
9931.25	0.00025767395
9937.5	0.00053786086
9943.75	0.00037580591
9950	0.00019565162
9956.25	0.00048701971
9962.5	0.00028458936
9968.75	0.00043208012
9975	0.0002391025
9981.25	0.00028906551
9987.5	0.0002708744
9993.75	0.00046226558
10000	0.00046438063
10006.25	0.00025664114
10012.5	0.0001449288
10018.75	0.00049865859
10025	0.00029259628
10031.25	0.00022835526
10037.5	0.00047499254
10043.75	0.00054151891
10050	0.00017274269
10056.25	0.00051691836
10062.5	0.00050975442
10068.75	0.00027893218
10075	0.00063927935
10081.25	0.00033925858
10087.5	0.00044583859
10093.75	0.00037434688
10100	0.00039666696
10106.25	0.00037619576
10112.5	0.00047948494
10118.75	0.00032863918
10125	0.00030755709
10131.25	0.0002880198
10137.5	0.00024961547
10143.75	0.00041318721
10150	0.00024204222
10156.25	0.00036062727
10162.5	0.00049448025
10168.75	0.00045064446
10175	0.00044127592
10181.25	0.00043139002
10187.5	0.00042210576
10193.75	0.00027897984
10200	0.00047825843
10206.25	0.00047791309
10212.5	0.00044573357
10218.75	0.00022882871
10225	0.00046350501
10231.25	0.00046013784
10237.5	0.00040059089
10243.75	0.00026496828
10250	0.0004055291
10256.25	0.00050607876
10262.5	0.00044072567
10268.75	0.00039960815
10275	0.00039488356
10281.25	0.00040571323
10287.5	0.0005287314
10293.75	0.00032296368
10300	0.00038900411
10306.25	0.00040737437
10312.5	0.00060786157
10318.75	0.00054246218
10325	0.00028561414
10331.25	0.00032438505
10337.5	0.00041377684
10343.75	0.00040976476
10350	0.00037148839
10356.25	0.00054800057
10362.5	0.00060699168
10368.75	0.0003509908
10375	0.00052011457
10381.25	0.000341868
10387.5	0.0004149128
10393.75	0.00041207724
10400	0.00042715957
10406.25	0.00038540672
10412.5	0.00032386434
10418.75	0.00048770496
10425	0.00045075293
10431.25	0.00049331825
10437.5	0.0003793682
10443.75	0.00055602318
10450	0.00041226438
10456.25	0.00036000342
10462.5	0.0003828136
10468.75	0.00041087332
10475	0.00033995118
10481.25	0.00044159736
10487.5	0.00044687227
10493.75	0.0006837876
10500	0.00042750648
10506.25	0.00051997214
10512.5	0.00038299154
10518.75	0.00060474356
10525	0.00038104966
10531.25	0.00054628464
10537.5	0.00046971924
10543.75	0.00052836226
10550	0.00063630623
10556.25	0.00061286139
10562.5	0.00044741979
10568.75	0.00050076272
10575	0.00037222663
10581.25	0.00029501113
10587.5	0.0004501234
10593.75	0.00044667866
10600	0.00068387078
10606.25	0.00053391741
10612.5	0.00048311907
10618.75	0.00040918977
10625	0.00044766043
10631.25	0.00038468631
10637.5	0.0005906687
10643.75	0.00040448
10650	0.00055361537
10656.25	0.00040377027
10662.5	0.00061149022
10668.75	0.00040665243
10675	0.00064477997
10681.25	0.00039673797
10687.5	0.0006132795
10693.75	0.00046403013
10700	0.00056844799
10706.25	0.00059171092
10712.5	0.00061806094
10718.75	0.00058373843
10725	0.00055358025
10731.25	0.00051842551
10737.5	0.00036784042
10743.75	0.00069555768
10750	0.00049546132
10756.25	0.00052620517
10762.5	0.00051361851
10768.75	0.00059448789
10775	0.00030096603
10781.25	0.00063254486
10787.5	0.00053125016
10793.75	0.00078610194
10800	0.00068587877
10806.25	0.00050551508
10812.5	0.0006356291
10818.75	0.00065251058
10825	0.00060745737
10831.25	0.00056600012
10837.5	0.0006377799
10843.75	0.00042912737
10850	0.0006335818
10856.25	0.00077572652
10862.5	0.00071661675
10868.75	0.00056505004
10875	0.00057017816
10881.25	0.00051854576
10887.5	0.00053856066
10893.75	0.00051991965
10900	0.00055539509
10906.25	0.00057142597
10912.5	0.00072125231
10918.75	0.00063880312
10925	0.00064884498
10931.25	0.00051540108
10937.5	0.00079943821
10943.75	0.0005735519
10950	0.00059689791
10956.25	0.00063369486
10962.5	0.00058096293
10968.75	0.0005997736
10975	0.00067260683
10981.25	0.00059378841
10987.5	0.0007534159
10993.75	0.0005583434
11000	0.00082659823
11006.25	0.00062160888
11012.5	0.00073338974
11018.75	0.00073435445
11025	0.00062312134
11031.25	0.00074195245
11037.5	0.00053355066
11043.75	0.00068129315
11050	0.00093029162
11056.25	0.0006846877
11062.5	0.00064504927
11068.75	0.00079962085
11075	0.00075203803
11081.25	0.00088496186
11087.5	0.00082186904
11093.75	0.00065762196
11100	0.00065637838
11106.25	0.00084905582
11112.5	0.00062994888
11118.75	0.00072240229
11125	0.0008116135
11131.25	0.00059719392
11137.5	0.00098238173
11143.75	0.00082411511
11150	0.00062745543
11156.25	0.00085951728
11162.5	0.00079900036
11168.75	0.00083086516
11175	0.00094057188
11181.25	0.00074614705
11187.5	0.0009403418
11193.75	0.00089854731
11200	0.00091588858
11206.25	0.00090975711
11212.5	0.00073974237
11218.75	0.00072016427
11225	0.00094650859
11231.25	0.000764462
11237.5	0.00087322284
11243.75	0.00065232843
11250	0.0009968273
11256.25	0.00069559974
11262.5	0.00086280636
11268.75	0.0010156539
11275	0.00085994286
11281.25	0.00084365251
11287.5	0.00093083701
11293.75	0.00098739223
11300	0.0011022169
11306.25	0.001075419
11312.5	0.00085752285
11318.75	0.00085575105
11325	0.00094454869
11331.25	0.0010856053
11337.5	0.00092137513
11343.75	0.0010627925
11350	0.001062341
11356.25	0.0010405343
11362.5	0.001132012
11368.75	0.00091598431
11375	0.0010736649
11381.25	0.0010052681
11387.5	0.0010991682
11393.75	0.0011746404
11400	0.0010350324
11406.25	0.0011258662
11412.5	0.0012090791
11418.75	0.001096256
11425	0.0011675309
11431.25	0.00098047167
11437.5	0.0010011451
11443.75	0.0012611044
11450	0.0012374562
11456.25	0.0010825488
11462.5	0.0011238967
11468.75	0.0012660704
11475	0.0012685623
11481.25	0.0012004052
11487.5	0.0010999579
11493.75	0.0012220998
11500	0.0010457539
11506.25	0.001291507
11512.5	0.0012701773
11518.75	0.0013434246
11525	0.0012967002
11531.25	0.0015372676
11537.5	0.0014286689
11543.75	0.0013980786
11550	0.0015721341
11556.25	0.0012687085
11562.5	0.0016199728
11568.75	0.0018007317
11575	0.0014704607
11581.25	0.001557316
11587.5	0.0016745664
11593.75	0.001589613
11600	0.0018747531
11606.25	0.001517638
11612.5	0.0015541718
11618.75	0.00194153
11625	0.0019559882
11631.25	0.0018167992
11637.5	0.0017694952
11643.75	0.001732687
11650	0.0019298743
11656.25	0.0020237765
11662.5	0.0020655048
11668.75	0.0021139366
11675	0.0020754612
11681.25	0.0021668682
11687.5	0.0021119636
11693.75	0.0021354715
11700	0.0020585977
11706.25	0.0020849214
11712.5	0.0023623821
11718.75	0.0023226368
11725	0.0024137518
11731.25	0.002545335
11737.5	0.0024364821
11743.75	0.0024604702
11750	0.0025241926
11756.25	0.0026972021
11762.5	0.0027760549
11768.75	0.0028730369
11775	0.0028992225
11781.25	0.003046663
11787.5	0.0032779584
11793.75	0.0033655679
11800	0.0033806404
11806.25	0.0033807833
11812.5	0.0036799588
11818.75	0.0035284844
11825	0.0038377458
11831.25	0.0040594518
11837.5	0.004249563
11843.75	0.0044079675
11850	0.0046232191
11856.25	0.0048672477
11862.5	0.0051416954
11868.75	0.0052865364
11875	0.0055353707
11881.25	0.0059087808
11887.5	0.0061639239
11893.75	0.0065625987
11900	0.0071911132
11906.25	0.0076565051
11912.5	0.0080762037
11918.75	0.0089648253
11925	0.0095778782
11931.25	0.010515552
11937.5	0.011819223
11943.75	0.013321861
11950	0.015173501
11956.25	0.017782259
11962.5	0.021643448
11968.75	0.027382211
11975	0.037312582
11981.25	0.058310557
11987.5	0.13314771
11993.75	0.47062266
12000	0.08482509
12006.25	0.046539397
12012.5	0.032317818
12018.75	0.024584714
12025	0.01997784
12031.25	0.016624923
12037.5	0.014325675
12043.75	0.012637876
12050	0.01120857
12056.25	0.0099343327
12062.5	0.0092375875
12068.75	0.0083159266
12075	0.0077929028
12081.25	0.0073691648
12087.5	0.0067369044
12093.75	0.0061828676
12100	0.0059833739
12106.25	0.0057092968
12112.5	0.0053122025
12118.75	0.0049891787
12125	0.0050490468
12131.25	0.0047908451
12137.5	0.0044316409
12143.75	0.0041998367
12150	0.003905067
12156.25	0.0038156753
12162.5	0.0036542315
12168.75	0.0036610153
12175	0.003365124
12181.25	0.0032897312
12187.5	0.0032839054
12193.75	0.0032484648
12200	0.0028835683
12206.25	0.0029497269
12212.5	0.002864074
12218.75	0.0028066381
12225	0.0028164864
12231.25	0.0027610624
12237.5	0.0024345167
12243.75	0.0027271271
12250	0.0024650948
12256.25	0.002476881
12262.5	0.0024257465
12268.75	0.0024971768
12275	0.00229887
12281.25	0.0023286601
12287.5	0.0022865809
12293.75	0.0021519304
12300	0.002000608
12306.25	0.002101049
12312.5	0.0018709979
12318.75	0.0018424221
12325	0.0020763343
12331.25	0.0017653383
12337.5	0.0020094149
12343.75	0.0017967052
12350	0.0018502889
12356.25	0.0019281472
12362.5	0.0016825211
12368.75	0.0018169908
12375	0.0016133485
12381.25	0.0017298093
12387.5	0.0017351245
12393.75	0.0015971697
12400	0.0013286348
12406.25	0.0015858374
12412.5	0.0016313931
12418.75	0.0014503493
12425	0.0017334954
12431.25	0.0014962087
12437.5	0.0014442961
12443.75	0.0016166264
12450	0.0012334232
12456.25	0.0012749721
12462.5	0.0013620062
12468.75	0.0010433661
[truncated: 38,004 more rows]
