# Supplementary material for: Electrically activated ferroelectric nematic microrobots
Source: Nat Commun. 2024 Aug 20;15:6928. doi: 10.1038/s41467-024-50226-y (PMC11336208; doi:10.1038/s41467-024-50226-y)
Supplement: Supplementary file 11 — Source Data [file 41467_2024_50226_MOESM11_ESM.zip › Figure4/uswp/f06000U120.csv]

ASCII data file created with TiePie Multi Channel software. www.tiepie.com.
2023-09-22 15:18:10 087m
Frequency	FFT1
Hz	V
0	0.014920598
6.25	0.0010361645
12.5	0.0023391533
18.75	0.0008456262
25	0.00018870925
31.25	0.00066618963
37.5	0.00084341075
43.75	0.00069023107
50	0.0084299984
56.25	0.0020363133
62.5	0.0031232789
68.75	0.0019617304
75	0.00099446399
81.25	0.002355239
87.5	0.00057782631
93.75	0.0014661144
100	0.0015898011
106.25	0.0036858946
112.5	0.0030723274
118.75	0.003013675
125	0.0019199285
131.25	0.0012123904
137.5	0.0051162387
143.75	0.0021850783
150	0.00077236452
156.25	0.0099891942
162.5	0.006057508
168.75	0.0013597622
175	0.0016699208
181.25	0.0024092462
187.5	0.007485244
193.75	0.0042215371
200	0.0060751812
206.25	0.0053503103
212.5	0.0027079239
218.75	0.0037076195
225	0.0048367943
231.25	0.0048937181
237.5	0.020644407
243.75	0.0055224757
250	0.0027878386
256.25	0.010616014
262.5	0.0066722195
268.75	0.01406646
275	0.0095305788
281.25	0.042286117
287.5	0.021387804
293.75	0.0060600464
300	0.011472686
306.25	0.00023957857
312.5	0.013098077
318.75	0.0065082989
325	0.0059632178
331.25	0.005654871
337.5	0.020809277
343.75	0.0095894108
350	0.0040737539
356.25	0.0097414467
362.5	0.010203477
368.75	0.0065195323
375	0.0050681515
381.25	0.0067194106
387.5	0.0035133878
393.75	0.010094998
400	0.0043089319
406.25	0.0070692582
412.5	0.011436457
418.75	0.0077111079
425	0.011987034
431.25	0.017905594
437.5	0.028934625
443.75	0.0071936753
450	0.0043072557
456.25	0.0061319645
462.5	0.0028737058
468.75	0.0043785024
475	0.0064377858
481.25	0.0086198515
487.5	0.0085814446
493.75	0.011493363
500	0.0061965689
506.25	0.0047785081
512.5	0.0039327025
518.75	0.0051018768
525	0.0083527786
531.25	0.0046230336
537.5	0.0033160131
543.75	0.0092554748
550	0.0008459229
556.25	0.0021020132
562.5	0.0044477698
568.75	0.0043918248
575	0.0027870456
581.25	0.00066066942
587.5	0.005120548
593.75	0.00092040529
600	0.0096549553
606.25	0.0072916222
612.5	0.0033873049
618.75	0.0012920656
625	0.0045685763
631.25	0.0083353962
637.5	0.0036121702
643.75	0.0034467724
650	0.0035607803
656.25	0.0079158362
662.5	0.0029020527
668.75	0.0044868817
675	0.0023221081
681.25	0.002030935
687.5	0.0015605409
693.75	0.0048248005
700	0.0017311483
706.25	0.00031958053
712.5	0.0010017727
718.75	0.0016990336
725	0.00065279187
731.25	0.00027289269
737.5	0.00091472638
743.75	0.0047491774
750	0.00056589701
756.25	0.0019239735
762.5	0.003967198
768.75	0.0012632406
775	0.00078711875
781.25	0.00073760701
787.5	0.0024837823
793.75	0.0053271104
800	0.0027741571
806.25	0.0017782322
812.5	0.0017692297
818.75	0.0029117646
825	0.0026245179
831.25	0.0035121257
837.5	0.0023633893
843.75	0.00085614173
850	0.00087074686
856.25	0.0024542636
862.5	0.0017728005
868.75	0.0072321724
875	0.0063025749
881.25	0.0030545884
887.5	0.0042096252
893.75	0.0021459076
900	0.0035824735
906.25	0.001700849
912.5	0.0036990584
918.75	0.00091142992
925	0.00078545888
931.25	0.0019708205
937.5	0.00097773233
943.75	0.003231616
950	0.0012466589
956.25	0.0026460307
962.5	0.0013147057
968.75	0.0028618632
975	0.0028559587
981.25	0.001707732
987.5	0.0051025001
993.75	0.002555015
1000	0.0033118417
1006.25	0.0037837823
1012.5	0.00070041612
1018.75	0.0034619524
1025	0.0084293913
1031.25	0.0014236818
1037.5	0.0028255535
1043.75	0.0020303889
1050	0.0084955583
1056.25	0.0027617838
1062.5	0.0014993923
1068.75	0.0024423871
1075	0.0036206033
1081.25	0.0038833166
1087.5	0.0016906266
1093.75	0.0066752376
1100	0.0034001924
1106.25	0.0027877703
1112.5	0.0028482467
1118.75	0.0046228872
1125	0.0020836995
1131.25	0.0069821383
1137.5	0.0028999599
1143.75	0.0053856439
1150	0.0013081493
1156.25	0.0017312931
1162.5	0.0049647093
1168.75	0.0019730815
1175	0.0037601759
1181.25	0.0075249047
1187.5	0.0080892625
1193.75	0.0037736272
1200	0.0043559044
1206.25	0.0052901063
1212.5	0.0020316626
1218.75	0.0031556859
1225	0.0042047431
1231.25	0.0029592231
1237.5	0.0055418636
1243.75	0.0043274536
1250	0.0093620124
1256.25	0.02344136
1262.5	0.018838715
1268.75	0.0072084908
1275	0.0036683533
1281.25	0.0016284079
1287.5	0.00346642
1293.75	0.00324126
1300	0.00052947027
1306.25	0.0011485612
1312.5	0.0058481376
1318.75	0.0020385544
1325	0.0027699981
1331.25	0.00096604008
1337.5	0.0056354574
1343.75	0.0011148363
1350	0.0011444837
1356.25	0.0010514541
1362.5	0.00099991554
1368.75	0.00017414177
1375	0.0028237746
1381.25	0.0017778476
1387.5	0.0018716886
1393.75	0.0017840817
1400	0.00068355045
1406.25	0.00031519895
1412.5	0.00091889045
1418.75	0.001120939
1425	0.0016713999
1431.25	0.0029969546
1437.5	0.0020636701
1443.75	0.00060702177
1450	0.00060610738
1456.25	0.00058502977
1462.5	0.0020493059
1468.75	0.0011350401
1475	0.00044016358
1481.25	0.0011012561
1487.5	0.00097194148
1493.75	0.001390984
1500	0.0028146258
1506.25	0.0020645903
1512.5	0.0022356465
1518.75	0.0011914937
1525	0.00052409221
1531.25	0.00146481
1537.5	0.00059223081
1543.75	0.0015714911
1550	0.0024129885
1556.25	0.00089559455
1562.5	0.0006810871
1568.75	0.0018720626
1575	0.00079190647
1581.25	0.00051821119
1587.5	0.0017196418
1593.75	0.00068992942
1600	0.00091331005
1606.25	0.0024194484
1612.5	0.00078172206
1618.75	0.0013594098
1625	0.0015226426
1631.25	0.00021661666
1637.5	0.00120577
1643.75	0.00033625519
1650	0.0010771347
1656.25	0.00095186792
1662.5	0.00095273714
1668.75	0.00076423433
1675	0.0013240956
1681.25	0.00040347001
1687.5	0.00064982231
1693.75	0.00011128263
1700	0.00014992052
1706.25	0.00017312538
1712.5	0.00042662422
1718.75	0.00078080892
1725	0.00056221195
1731.25	0.0010872059
1737.5	0.0011905077
1743.75	0.0012213789
1750	0.00077461135
1756.25	0.00040696521
1762.5	0.00030128007
1768.75	0.00087638985
1775	0.00032490795
1781.25	0.00090663882
1787.5	0.0003347263
1793.75	0.00023639023
1800	0.00046642601
1806.25	0.00048051152
1812.5	0.00037104883
1818.75	0.00024269157
1825	0.00057691553
1831.25	0.00021992187
1837.5	0.00061735891
1843.75	0.00036358328
1850	0.00050522004
1856.25	0.0004640066
1862.5	5.4582639E-5
1868.75	0.00086912332
1875	0.00061478094
1881.25	0.0005049477
1887.5	0.0010937777
1893.75	0.0013173731
1900	0.00058399111
1906.25	0.00076241552
1912.5	0.0007958811
1918.75	0.00046597291
1925	0.00031865924
1931.25	0.00081968005
1937.5	0.00047226936
1943.75	0.00078611265
1950	0.0009487835
1956.25	0.0012626738
1962.5	0.00039237241
1968.75	0.00047212583
1975	0.00078658555
1981.25	0.00072624188
1987.5	0.00050773776
1993.75	0.00018428777
2000	0.00032779029
2006.25	0.0013082043
2012.5	0.00072413749
2018.75	0.00017258369
2025	0.00052726036
2031.25	0.00054684573
2037.5	0.00080702566
2043.75	0.00076148373
2050	0.00021369771
2056.25	0.00061530455
2062.5	0.00087261514
2068.75	0.00067122463
2075	0.00044221838
2081.25	0.00034911284
2087.5	0.001809304
2093.75	0.00095903715
2100	0.00088185066
2106.25	0.00062697522
2112.5	0.00095134327
2118.75	0.00098857189
2125	0.00084221155
2131.25	0.0011693433
2137.5	0.00091291121
2143.75	0.00081482236
2150	0.0010378929
2156.25	0.00066734293
2162.5	0.00098412014
2168.75	0.004799912
2175	0.00021702094
2181.25	0.00045023619
2187.5	0.00040784803
2193.75	0.00081739622
2200	0.00025540448
2206.25	0.0013367981
2212.5	0.0016146745
2218.75	0.0012849766
2225	0.00083918733
2231.25	3.9734585E-5
2237.5	0.00046097005
2243.75	0.0018751979
2250	0.00072168333
2256.25	0.00047428753
2262.5	0.0016935487
2268.75	0.0011178758
2275	0.0012443762
2281.25	0.0015148531
2287.5	0.00010221666
2293.75	0.00070140818
2300	0.00054781282
2306.25	0.00099925459
2312.5	0.00025628979
2318.75	0.00091131435
2325	0.0011950966
2331.25	0.001066546
2337.5	0.0018653096
2343.75	0.0014715898
2350	0.00071236959
2356.25	0.0015292225
2362.5	0.002289292
2368.75	0.0026562312
2375	0.001896231
2381.25	0.00077564268
2387.5	0.00077729806
2393.75	0.00053922647
2400	0.00079428096
2406.25	0.00043841213
2412.5	0.00066851556
2418.75	0.0022619595
2425	0.0012429172
2431.25	0.00075980547
2437.5	0.0011355705
2443.75	0.0016201294
2450	0.0021470895
2456.25	0.00023904172
2462.5	0.0020695223
2468.75	0.0023253149
2475	0.00034429777
2481.25	0.00031133917
2487.5	0.0013281351
2493.75	0.00056872196
2500	0.00052395643
2506.25	0.0017371507
2512.5	0.00071998207
2518.75	0.0016599346
2525	0.00042470905
2531.25	0.00095430375
2537.5	0.00086642658
2543.75	0.0021733226
2550	0.0012711978
2556.25	0.001371654
2562.5	0.0011647543
2568.75	0.0013610357
2575	0.0011052672
2581.25	0.0012536907
2587.5	0.0011338964
2593.75	0.0021553993
2600	0.0012674233
2606.25	0.00043101461
2612.5	0.00017704067
2618.75	0.0012327454
2625	0.00044481983
2631.25	0.0012079656
2637.5	0.00088037051
2643.75	0.0019622015
2650	0.00059288884
2656.25	0.00063030386
2662.5	0.000659176
2668.75	0.0015266481
2675	0.0033146857
2681.25	0.00020773429
2687.5	0.00047524737
2693.75	0.0021476866
2700	0.0012955353
2706.25	0.0008740066
2712.5	0.000566576
2718.75	0.0013917656
2725	0.00035100447
2731.25	0.00043220419
2737.5	0.00097188257
2743.75	0.002163828
2750	0.0010142992
2756.25	0.00039880382
2762.5	0.0013882378
2768.75	0.00057638828
2775	0.00084717292
2781.25	0.00076832545
2787.5	0.00089840582
2793.75	0.0018201477
2800	0.00080848244
2806.25	0.00052936806
2812.5	0.00022458605
2818.75	0.00056600482
2825	0.000788139
2831.25	0.0069382321
2837.5	0.0014229431
2843.75	0.00092318546
2850	0.0007810701
2856.25	0.0015607975
2862.5	0.00078028718
2868.75	0.00014294358
2875	0.00040227745
2881.25	0.00089248307
2887.5	0.00044145115
2893.75	0.00018443001
2900	0.00061949374
2906.25	0.0010620386
2912.5	0.00051858995
2918.75	0.0011892746
2925	0.00095061003
2931.25	0.0003313648
2937.5	0.00028940027
2943.75	0.00054337605
2950	0.00031954773
2956.25	0.00061415883
2962.5	0.00032023864
2968.75	0.00018957202
2975	0.00040567953
2981.25	0.0021226211
2987.5	9.4750575E-5
2993.75	0.0013908852
3000	0.00097386084
3006.25	0.00023475378
3012.5	0.00090313807
3018.75	0.00060873917
3025	0.0010526495
3031.25	0.00092494304
3037.5	0.0006044352
3043.75	0.00040171721
3050	0.0010465192
3056.25	0.00026034972
3062.5	0.00041537045
3068.75	0.00033895551
3075	0.00032935431
3081.25	0.00063612194
3087.5	0.001035786
3093.75	0.00082092971
3100	0.00056161799
3106.25	0.0012092404
3112.5	0.0007344445
3118.75	0.00086993832
3125	0.00012854096
3131.25	0.00035540577
3137.5	0.00044604436
3143.75	0.0010776171
3150	0.00036163166
3156.25	0.00027523666
3162.5	0.00016986607
3168.75	0.0003971078
3175	0.0005016663
3181.25	0.0008350185
3187.5	7.6158009E-5
3193.75	0.0008869056
3200	0.00050683615
3206.25	0.00022826348
3212.5	0.0011846395
3218.75	0.00061180247
3225	0.00051078603
3231.25	0.00013385105
3237.5	0.00018405408
3243.75	0.00018793861
3250	0.00053551666
3256.25	0.00058272447
3262.5	0.00061839776
3268.75	0.00025881781
3275	0.00042277684
3281.25	0.00022859914
3287.5	0.00075557325
3293.75	0.00036321233
3300	0.00021375436
3306.25	0.00079459692
3312.5	0.00053207895
3318.75	0.0003164638
3325	0.00037940073
3331.25	0.0001522909
3337.5	0.00063422055
3343.75	0.00028861281
3350	0.00066954349
3356.25	0.00018419836
3362.5	0.00036161193
3368.75	0.00014936932
3375	0.0002174661
3381.25	0.00022022771
3387.5	0.0002289845
3393.75	8.6500096E-5
3400	0.00039860786
3406.25	0.00021284435
3412.5	0.00020934856
3418.75	0.00057611233
3425	0.00028260594
3431.25	0.00042348841
3437.5	0.00031914611
3443.75	0.00027534448
3450	0.00024131024
3456.25	0.00031562968
3462.5	2.1458789E-5
3468.75	0.00018176703
3475	0.00039957875
3481.25	0.00034969521
3487.5	0.00019622072
3493.75	0.0001216981
3500	6.9543998E-5
3506.25	0.00017041643
3512.5	0.0001678287
3518.75	0.00022374865
3525	0.00012065012
3531.25	0.00025092137
3537.5	0.0006777402
3543.75	5.1883337E-5
3550	6.0416005E-5
3556.25	0.00051483326
3562.5	0.00019052427
3568.75	0.00058559397
3575	0.00014098508
3581.25	0.00031410949
3587.5	0.00027950943
3593.75	0.0002698485
3600	0.00028294572
3606.25	0.00010431597
3612.5	0.00042797932
3618.75	0.00022981442
3625	0.00031200151
3631.25	0.00057644985
3637.5	0.00056269134
3643.75	0.00058118925
3650	0.00014981466
3656.25	0.00043495995
3662.5	0.00020094077
3668.75	0.00022183321
3675	7.5104866E-5
3681.25	0.00013973386
3687.5	0.0005639661
3693.75	0.000427853
3700	0.00038572908
3706.25	0.00036581496
3712.5	6.7259251E-5
3718.75	0.0002430291
3725	0.00029029412
3731.25	0.00028415671
3737.5	0.00045703116
3743.75	0.00029434705
3750	0.00031342883
3756.25	0.00014395501
3762.5	0.00010170064
3768.75	0.00010884359
3775	0.0001964496
3781.25	0.0001956036
3787.5	0.00018126898
3793.75	0.00037659118
3800	0.00036888088
3806.25	0.00021987555
3812.5	0.00015592707
3818.75	0.00047483402
3825	0.00017288936
3831.25	0.00013495069
3837.5	0.0003185853
3843.75	0.00023644723
3850	0.00064422226
3856.25	0.00027830396
3862.5	0.00031361098
3868.75	0.00029423373
3875	0.00033380507
3881.25	0.00013339127
3887.5	0.00031224101
3893.75	0.00041389914
3900	0.00014825472
3906.25	0.00022663625
3912.5	0.00011002195
3918.75	0.00068123822
3925	0.00013908165
3931.25	0.00024128967
3937.5	0.00028425577
3943.75	0.00060373877
3950	0.00023142308
3956.25	5.3942062E-5
3962.5	0.00022747775
3968.75	0.00043356743
3975	0.00047220916
3981.25	2.7596307E-5
3987.5	0.00047786572
3993.75	0.00013013724
4000	0.00013826116
4006.25	0.00035480862
4012.5	0.00011016881
4018.75	0.00059670351
4025	0.00014024725
4031.25	0.00023897187
4037.5	0.00017889225
4043.75	0.00039542695
4050	0.00047990205
4056.25	0.00042452096
4062.5	0.00034066486
4068.75	0.00052060907
4075	0.00023781945
4081.25	0.00013687225
4087.5	0.00032184335
4093.75	0.00027128406
4100	0.00037116365
4106.25	0.0003018899
4112.5	0.00024127666
4118.75	0.0003387292
4125	0.00024367347
4131.25	0.00020367677
4137.5	0.00038273904
4143.75	0.00013381303
4150	0.0003464191
4156.25	0.00023480997
4162.5	0.00037518681
4168.75	0.00029038516
4175	0.00031794866
4181.25	6.574227E-5
4187.5	0.00029834585
4193.75	0.00027085456
4200	0.00021513884
4206.25	0.00010172759
4212.5	0.00013858947
4218.75	0.0002483216
4225	0.00025472603
4231.25	0.00010702886
4237.5	0.00025092006
4243.75	0.00045368845
4250	6.8030738E-5
4256.25	0.00022437116
4262.5	0.00025746987
4268.75	0.00023273562
4275	9.7310268E-5
4281.25	0.00031341337
4287.5	0.00019977954
4293.75	0.0003223264
4300	0.00015761569
4306.25	0.00010430209
4312.5	0.00024277947
4318.75	0.00015950112
4325	0.00018355389
4331.25	0.00027013643
4337.5	0.00050877171
4343.75	0.00047629458
4350	0.00016902741
4356.25	0.00027156464
4362.5	0.00022070822
4368.75	0.00018156451
4375	0.00013787817
4381.25	0.00028112123
4387.5	0.00028555329
4393.75	0.00012176569
4400	0.00019816556
4406.25	0.00012767522
4412.5	0.00023771324
4418.75	0.00019916137
4425	0.00028659119
4431.25	0.00041470511
4437.5	0.00024458668
4443.75	0.00041625036
4450	7.5716656E-5
4456.25	0.00033875693
4462.5	0.00043933967
4468.75	0.00037019303
4475	0.00031824505
4481.25	0.00028676266
4487.5	8.3053626E-5
4493.75	0.00034514328
4500	0.0002471319
4506.25	0.00035224806
4512.5	0.00040501796
4518.75	0.00031566703
4525	0.00024040317
4531.25	0.00032478133
4537.5	3.229233E-5
4543.75	1.7249832E-5
4550	6.970267E-5
4556.25	0.00016571169
4562.5	0.00017558208
4568.75	9.0635736E-5
4575	8.2093885E-5
4581.25	0.00014676151
4587.5	0.00010000511
4593.75	0.00019019898
4600	0.00012106947
4606.25	0.00016681899
4612.5	9.3117828E-5
4618.75	0.00022377303
4625	0.00029101068
4631.25	0.00040008922
4637.5	0.00025722483
4643.75	0.00033072221
4650	0.00024738939
4656.25	0.00012549718
4662.5	0.00018067805
4668.75	0.00012691206
4675	6.5931596E-5
4681.25	0.00022578074
4687.5	0.00036070272
4693.75	0.00013800441
4700	0.00035262298
4706.25	0.00028089262
4712.5	7.018391E-5
4718.75	0.00017450965
4725	6.3767352E-5
4731.25	0.00023744126
4737.5	0.00030603051
4743.75	0.00033029437
4750	0.00033433633
4756.25	0.00018225431
4762.5	0.00034059211
4768.75	0.0001236994
4775	0.00033431707
4781.25	0.00010850004
4787.5	0.00014688344
4793.75	0.00017920935
4800	0.00030228448
4806.25	0.00034192817
4812.5	0.00051006193
4818.75	0.00031336913
4825	0.00018992443
4831.25	0.00015213702
4837.5	0.00021912688
4843.75	0.00035320171
4850	0.00026927193
4856.25	0.00037425776
4862.5	0.00019468021
4868.75	7.5435154E-5
4875	0.00015036919
4881.25	0.00036975327
4887.5	8.6570203E-5
4893.75	0.00034108862
4900	0.00017195564
4906.25	0.0003740618
4912.5	0.00013318417
4918.75	0.00016663124
4925	9.7490774E-5
4931.25	0.0002431577
4937.5	0.00035536043
4943.75	0.00039790699
4950	0.00010980471
4956.25	6.0921024E-5
4962.5	0.00024590024
4968.75	0.00029006426
4975	0.00021555195
4981.25	0.00029255476
4987.5	0.00033430468
4993.75	0.00012702345
5000	4.4878605E-5
5006.25	0.00035103734
5012.5	4.6181013E-5
5018.75	0.00020654918
5025	0.00010083841
5031.25	0.00022730911
5037.5	0.00042644753
5043.75	0.00050088892
5050	0.00052424936
5056.25	0.00013694555
5062.5	0.00035478948
5068.75	0.00042433451
5075	7.941469E-5
5081.25	0.00029118268
5087.5	0.00021570025
5093.75	0.00030160932
5100	0.00013417985
5106.25	0.00046582028
5112.5	0.00046599661
5118.75	0.0001004799
5125	0.00041765103
5131.25	6.3051756E-5
5137.5	0.00012955597
5143.75	0.00031198167
5150	0.00029288
5156.25	0.00012744022
5162.5	7.737155E-5
5168.75	0.00010466408
5175	0.0003404763
5181.25	0.00011984828
5187.5	9.6069264E-5
5193.75	8.4249785E-5
5200	0.00012256053
5206.25	0.00040306888
5212.5	0.00032003334
5218.75	4.1399093E-5
5225	0.00043358047
5231.25	0.00015245065
5237.5	0.00016901016
5243.75	0.00027282224
5250	0.00023155111
5256.25	0.00034141038
5262.5	0.00031611632
5268.75	0.00048219194
5275	0.00026825638
5281.25	0.00029886902
5287.5	0.00055062168
5293.75	0.00037989903
5300	0.00023085057
5306.25	0.00038855899
5312.5	0.00015156169
5318.75	0.00034971077
5325	0.00031551692
5331.25	8.3413541E-5
5337.5	0.00013847012
5343.75	0.00021028513
5350	0.00033012341
5356.25	0.00022331119
5362.5	2.5131004E-5
5368.75	0.00034967681
5375	0.00030046265
5381.25	0.00024507899
5387.5	0.00044254061
5393.75	0.0001402305
5400	0.00041196599
5406.25	0.00050059843
5412.5	0.00048044962
5418.75	0.00039137702
5425	0.00045520421
5431.25	0.00027062815
5437.5	0.00021443344
5443.75	0.0004293707
5450	4.7443762E-5
5456.25	0.0002796716
5462.5	0.00046858374
5468.75	0.00016915469
5475	0.000637054
5481.25	0.00057979908
5487.5	0.00017406265
5493.75	0.00017319277
5500	0.00015300281
5506.25	0.00022384673
5512.5	0.0001996922
5518.75	0.00038554762
5525	0.00015379799
5531.25	0.00081903571
5537.5	0.00021897136
5543.75	0.000408539
5550	0.00041782525
5556.25	0.00034307123
5562.5	0.00016444326
5568.75	0.00026451024
5575	0.00020543214
5581.25	0.00036398983
5587.5	0.00068309495
5593.75	0.00047482249
5600	0.00016661713
5606.25	0.00021109047
5612.5	0.00039275634
5618.75	0.00016395746
5625	0.00049388048
5631.25	6.112399E-5
5637.5	0.00010784784
5643.75	0.00023811666
5650	0.00034758034
5656.25	0.00023028468
5662.5	0.00047860602
5668.75	0.0001129766
5675	0.00070685352
5681.25	0.00047039701
5687.5	0.00063490973
5693.75	0.00026272262
5700	0.00032444278
5706.25	0.00027752986
5712.5	0.00072438922
5718.75	0.00022482097
5725	0.00024216828
5731.25	0.00063624736
5737.5	0.00050973269
5743.75	0.00026871045
5750	0.00028863229
5756.25	0.00038654158
5762.5	0.00026108155
5768.75	0.00017835025
5775	0.00027029838
5781.25	0.00043722917
5787.5	0.00022656923
5793.75	0.00022169208
5800	0.00017289485
5806.25	0.0001888926
5812.5	0.00066759518
5818.75	0.00043259758
5825	0.00031055132
5831.25	0.0003103532
5837.5	0.0001973135
5843.75	0.00013643298
5850	0.00077065042
5856.25	0.00048808003
5862.5	0.00090467756
5868.75	0.00070197285
5875	0.00036421188
5881.25	0.00065442702
5887.5	0.00094964035
5893.75	0.00056597516
5900	0.00045165664
5906.25	0.00075603518
5912.5	0.00054060372
5918.75	0.00018662289
5925	0.00051298619
5931.25	0.0009392431
5937.5	0.00043600477
5943.75	0.00068025502
5950	0.0014302726
5956.25	0.0010490381
5962.5	0.0014356589
5968.75	0.001760323
5975	0.0021285006
5981.25	0.0032387713
5987.5	0.0057072016
5993.75	0.018106414
6000	0.012177616
6006.25	0.0046407057
6012.5	0.0027644041
6018.75	0.0023445629
6025	0.001533065
6031.25	0.0014380613
6037.5	0.0013242372
6043.75	0.001038879
6050	0.00054931924
6056.25	0.00062734655
6062.5	0.00075763953
6068.75	0.00078183305
6075	0.00036143289
6081.25	0.00087387962
6087.5	0.00086653729
6093.75	0.00042026513
6100	0.0013639771
6106.25	9.9264162E-5
6112.5	0.0006387839
6118.75	0.00039891256
6125	0.00048656116
6131.25	0.00090487879
6137.5	0.00033321364
6143.75	0.00050310105
6150	0.00044854702
6156.25	0.00052017995
6162.5	0.0008263642
6168.75	0.0004068671
6175	0.00026412722
6181.25	0.00045306095
6187.5	0.00048124502
6193.75	0.0003846885
6200	0.00049229248
6206.25	0.00049802671
6212.5	0.00052471138
6218.75	0.00041937255
6225	0.0005961308
6231.25	0.00027510483
6237.5	0.00033445105
6243.75	0.00069567153
6250	0.00095766717
6256.25	0.00036075456
6262.5	0.00036833422
6268.75	0.00034372702
6275	0.00091792116
6281.25	3.8819892E-5
6287.5	0.00029227593
6293.75	0.00095551989
6300	0.00064667121
6306.25	6.0162866E-5
6312.5	0.00016015408
6318.75	0.00066871455
6325	0.00083792765
6331.25	0.00062264396
6337.5	0.00092849211
6343.75	0.00010882129
6350	0.00081794854
6356.25	0.00052710305
6362.5	0.00045009861
6368.75	0.00028427701
6375	0.00053020701
6381.25	0.00045977917
6387.5	0.00048334861
6393.75	0.00080678621
6400	0.00077644281
6406.25	0.00072149227
6412.5	0.00034985129
6418.75	0.00074032153
6425	0.00011997077
6431.25	0.00016970012
6437.5	0.00092916816
6443.75	0.0012329965
6450	0.00083985615
6456.25	0.00094288479
6462.5	0.00097257306
6468.75	0.00026121997
6475	0.00018324376
6481.25	0.00063817916
6487.5	0.00021923052
6493.75	0.00018510128
6500	0.00088446913
6506.25	0.00051821189
6512.5	0.00047046813
6518.75	0.00024224167
6525	0.00033224645
6531.25	0.00045355896
6537.5	0.00099892266
6543.75	0.00035791187
6550	0.00068192692
6556.25	0.00043141607
6562.5	0.00045162565
6568.75	0.00023135725
6575	0.00033134522
6581.25	0.00032697914
6587.5	0.00017192679
6593.75	0.00064240682
6600	0.00062374428
6606.25	0.00067520829
6612.5	0.00078671424
6618.75	0.00040997039
6625	0.00093648234
6631.25	0.00079185731
6637.5	0.0009845411
6643.75	0.0011633729
6650	0.00066282868
6656.25	0.00073091805
6662.5	0.00048389027
6668.75	0.00022169193
6675	0.00043783009
6681.25	5.5765409E-5
6687.5	0.00064424139
6693.75	0.00045004026
6700	0.00044583269
6706.25	0.0001928884
6712.5	0.0006482599
6718.75	0.00024258374
6725	0.0003528054
6731.25	0.00034667446
6737.5	0.00054013417
6743.75	0.0004413344
6750	0.00035254143
6756.25	0.00035583832
6762.5	0.00060086519
6768.75	0.00031992855
6775	0.00029030911
6781.25	0.00081680154
6787.5	0.00014625568
6793.75	0.0006009953
6800	0.0007305787
6806.25	0.0002485433
6812.5	0.00044914795
6818.75	0.00062704129
6825	0.00056520975
6831.25	0.0010432515
6837.5	0.0010479243
6843.75	0.00023971561
6850	0.00060815104
6856.25	0.00049500862
6862.5	0.00038370346
6868.75	0.00030622874
6875	0.00078277514
6881.25	0.00028596043
6887.5	0.00016567523
6893.75	0.0010054599
6900	0.0003349594
6906.25	0.00020273672
6912.5	0.00022569096
6918.75	0.00062312021
6925	0.00064795744
6931.25	0.00031160728
6937.5	0.00017145635
6943.75	0.00050509142
6950	0.00012752288
6956.25	0.0011091674
6962.5	0.0003817529
6968.75	0.00018267056
6975	0.00075843617
6981.25	0.00042942083
6987.5	7.7300188E-5
6993.75	0.00071177791
7000	0.00027047503
7006.25	0.00078700704
7012.5	0.00087442317
7018.75	0.00039843075
7025	0.00056393233
7031.25	0.00060871698
7037.5	0.0005256405
7043.75	0.00067373084
7050	0.00047964439
7056.25	0.00049944525
7062.5	0.00067587527
7068.75	0.00078412013
7075	0.00032401467
7081.25	0.00037290264
7087.5	0.00015507244
7093.75	0.00038380843
7100	0.00057176989
7106.25	0.00048568509
7112.5	0.00086327085
7118.75	0.00027780536
7125	0.00091447889
7131.25	0.00030193175
7137.5	0.00039949749
7143.75	0.00098756278
7150	0.00041206154
7156.25	0.00024243402
7162.5	0.00058063671
7168.75	0.00054631869
7175	0.0005875878
7181.25	0.00025762773
7187.5	0.00029704196
7193.75	0.0007088527
7200	0.0012001055
7206.25	0.00094104541
7212.5	0.00083853266
7218.75	0.00021732428
7225	0.00059329248
7231.25	0.0003906055
7237.5	0.00069004235
7243.75	0.00065692527
7250	0.00043478283
7256.25	0.00051478236
7262.5	0.00023460996
7268.75	0.00033511638
7275	0.00085130034
7281.25	0.00040954052
7287.5	0.0003507756
7293.75	0.00031740387
7300	0.00034324157
7306.25	0.00038783933
7312.5	0.00062569541
7318.75	0.0010667402
7325	0.00093597909
7331.25	0.00052188346
7337.5	0.00052227058
7343.75	0.00085152294
7350	0.00052463276
7356.25	0.0005133627
7362.5	0.00082589371
7368.75	0.00016360564
7375	0.00022164345
7381.25	0.00053531595
7387.5	0.00024565067
7393.75	9.80541E-5
7400	0.00056319919
7406.25	0.00067547992
7412.5	0.00049197911
7418.75	0.0001810316
7425	0.00035565276
7431.25	0.00073838597
7437.5	0.00041044619
7443.75	0.0004545884
7450	0.00030952776
7456.25	0.00039466463
7462.5	0.00015696649
7468.75	0.00054524412
7475	0.00030828752
7481.25	0.0005044094
7487.5	0.00023545293
7493.75	0.00034541753
7500	0.00078060165
7506.25	0.00072949514
7512.5	0.00042022753
7518.75	0.00012183755
7525	0.00010908562
7531.25	0.0004562591
7537.5	0.00072973791
7543.75	0.00040444074
7550	0.00086120072
7556.25	0.0009564888
7562.5	0.00010183266
7568.75	0.00074575546
7575	0.00027087004
7581.25	0.00083771894
7587.5	0.00036860031
7593.75	0.00084733963
7600	0.00011628481
7606.25	0.00026980246
7612.5	0.00031720546
7618.75	0.00022291015
7625	0.00079198653
7631.25	0.00075914116
7637.5	0.00056706393
7643.75	0.0004377208
7650	0.00051991356
7656.25	0.00075941235
7662.5	0.00011372771
7668.75	0.00045871646
7675	0.00066697806
7681.25	0.00065932859
7687.5	0.0002050254
7693.75	0.00030971483
7700	0.00068835309
7706.25	0.0008021596
7712.5	0.00085367976
7718.75	0.00041055259
7725	0.00051138454
7731.25	0.00049479205
7737.5	0.00020170601
7743.75	4.6586962E-5
7750	0.00033231972
7756.25	0.00059525374
7762.5	0.00032633516
7768.75	0.00037451904
7775	0.0001060557
7781.25	0.00046260506
7787.5	0.00035881229
7793.75	0.00037607628
7800	0.00013548866
7806.25	0.00043704175
7812.5	7.9993977E-5
7818.75	0.00076055501
7825	6.4988476E-5
7831.25	0.00063632572
7837.5	0.00046207159
7843.75	0.00030120767
7850	0.00048655781
7856.25	0.00018150605
7862.5	0.00026768279
7868.75	0.00057601834
7875	0.00025062778
7881.25	0.00010034585
7887.5	0.00040705619
7893.75	0.00022949554
7900	0.00040886644
7906.25	0.00024224376
7912.5	0.00046804437
7918.75	0.00054366299
7925	0.00011874498
7931.25	0.00011742285
7937.5	0.00028398256
7943.75	0.00032563183
7950	0.00028074074
7956.25	0.00063187443
7962.5	0.00031893847
7968.75	0.00028626101
7975	6.5906843E-5
7981.25	0.00014069244
7987.5	0.00054737585
7993.75	0.00062315682
8000	0.00036770515
8006.25	0.00011166761
8012.5	0.00038197146
8018.75	0.00032462342
8025	0.00044729812
8031.25	0.00022910901
8037.5	0.00025928293
8043.75	3.3281799E-5
8050	0.00025600947
8056.25	0.00030343819
8062.5	0.00064058325
8068.75	4.4682752E-5
8075	0.0007105313
8081.25	7.7095867E-5
8087.5	0.00022441597
8093.75	0.00052776416
8100	0.00030594709
8106.25	0.00044529805
8112.5	0.0001303156
8118.75	0.00041933845
8125	0.00028544022
8131.25	0.00061506626
8137.5	0.00026832046
8143.75	0.000403287
8150	0.00034983581
8156.25	0.00018684098
8162.5	0.00033194593
8168.75	0.00036020322
8175	0.00049267658
8181.25	0.0002382121
8187.5	0.00044474852
8193.75	0.00027510663
8200	0.00030502627
8206.25	0.00036152226
8212.5	5.679135E-5
8218.75	0.00018964164
8225	0.00048001757
8231.25	0.00020024715
8237.5	0.00011032032
8243.75	0.00046602592
8250	0.00016709849
8256.25	0.00010833505
8262.5	0.00027229393
8268.75	0.00043647891
8275	0.00022175527
8281.25	0.00025301206
8287.5	0.00028589362
8293.75	0.00031599285
8300	0.00037042633
8306.25	0.00039267008
8312.5	0.00056849516
8318.75	0.00036776053
8325	0.00057266006
8331.25	0.00021891214
8337.5	0.00025102364
8343.75	0.00034855356
8350	0.00044301907
8356.25	0.00048156639
8362.5	0.00036078562
8368.75	0.00042270336
8375	0.00025214613
8381.25	0.00059998849
8387.5	7.4967831E-5
8393.75	0.00033907294
8400	0.00044534834
8406.25	0.00075793507
8412.5	0.00039834689
8418.75	0.00018363878
8425	0.00025252032
8431.25	0.00032794269
8437.5	0.00032565847
8443.75	0.00024712792
8450	0.00039714247
8456.25	0.00011649196
8462.5	0.00018678406
8468.75	0.0003157002
8475	0.00047332871
8481.25	0.00054676404
8487.5	0.00020973124
8493.75	0.00038441453
8500	0.00055399959
8506.25	0.00082129897
8512.5	0.00057324828
8518.75	0.00061331261
8525	0.00066071429
8531.25	0.00076413323
8537.5	0.00029642391
8543.75	0.00043555501
8550	0.00054931261
8556.25	0.00049800068
8562.5	0.00024492165
8568.75	0.00040796555
8575	0.00054037848
8581.25	0.00024542724
8587.5	0.00022193892
8593.75	0.00024286136
8600	0.00034076189
8606.25	0.00028973461
8612.5	0.00061420879
8618.75	0.00029673306
8625	0.00033555863
8631.25	0.00022713465
8637.5	0.00033301202
8643.75	0.00031385403
8650	0.00043036871
8656.25	0.00025937363
8662.5	0.00034035414
8668.75	9.1433525E-5
8675	0.000483493
8681.25	0.00042200651
8687.5	0.00014187806
8693.75	0.00048640005
8700	0.00023331716
8706.25	0.0002046061
8712.5	0.00045354243
8718.75	0.0004910132
8725	0.00031430464
8731.25	0.00049038577
8737.5	0.00035782973
8743.75	0.00024905866
8750	0.00057821168
8756.25	0.00048893954
8762.5	0.00035589234
8768.75	0.00060412886
8775	0.00010546861
8781.25	0.00046019609
8787.5	0.00045202677
8793.75	0.00028862518
8800	0.00018236178
8806.25	0.00041532795
8812.5	0.00023098063
8818.75	0.00034155725
8825	0.00048304767
8831.25	0.00045380964
8837.5	0.00033873207
8843.75	0.00024745142
8850	0.00016926228
8856.25	0.00059821541
8862.5	0.00036536215
8868.75	0.00050357629
8875	0.00040207035
8881.25	5.8332639E-5
8887.5	0.00024850364
8893.75	0.00015192689
8900	0.00065053688
8906.25	0.00034325472
8912.5	0.00036366925
8918.75	0.0003182055
8925	0.00050660347
8931.25	0.00032906077
8937.5	0.00052631266
8943.75	0.00033809453
8950	0.00028505356
8956.25	0.00010803555
8962.5	0.00041759529
8968.75	0.00056059846
8975	0.00025648507
8981.25	0.00033256818
8987.5	0.00042473769
8993.75	0.00040130932
9000	0.00040144782
9006.25	0.00044409063
9012.5	0.00020731213
9018.75	0.00031779935
9025	0.00042498925
9031.25	0.00035249028
9037.5	0.00046352204
9043.75	0.0005313838
9050	0.00048275303
9056.25	0.00024688903
9062.5	0.00056196378
9068.75	0.00045530842
9075	0.00054642274
9081.25	0.00023669496
9087.5	0.0004094787
9093.75	0.00052473973
9100	0.00011982562
9106.25	0.00029485979
9112.5	0.00034005658
9118.75	0.00048904395
9125	0.00087356411
9131.25	0.00018637493
9137.5	0.00024406576
9143.75	0.00034834765
9150	0.00036863295
9156.25	0.00035315203
9162.5	0.00030691557
9168.75	0.00055409183
9175	0.00031978531
9181.25	0.00036692981
9187.5	0.0004734064
9193.75	0.00056711818
9200	0.00027682689
9206.25	0.00051554415
9212.5	0.0003273988
9218.75	0.00031666047
9225	0.00029585193
9231.25	0.00062098959
9237.5	0.00034166546
9243.75	0.00043887995
9250	0.00026558541
9256.25	0.00042972299
9262.5	0.00028110638
9268.75	0.00032316071
9275	0.00042099359
9281.25	0.00057050825
9287.5	0.00044509301
9293.75	0.00042203864
9300	0.00026564515
9306.25	0.0004406183
9312.5	0.000525832
9318.75	0.00033169034
9325	0.00050698812
9331.25	0.00052362929
9337.5	0.00021112276
9343.75	0.00044780473
9350	0.00035219993
9356.25	0.00064750321
9362.5	0.00056969509
9368.75	0.00039327894
9375	0.00036271135
9381.25	0.00060518092
9387.5	0.00031219021
9393.75	0.00054936923
9400	0.00033364129
9406.25	0.0002983009
9412.5	0.00034326699
9418.75	0.00044599565
9425	0.00049392107
9431.25	0.00030559184
9437.5	0.00057742867
9443.75	0.00041800461
9450	0.0005120766
9456.25	0.00042811113
9462.5	0.00035641283
9468.75	0.00028282657
9475	0.00038158952
9481.25	0.00028683278
9487.5	0.00058244413
9493.75	0.0002977867
9500	0.0003149924
9506.25	0.00035405996
9512.5	0.00046637921
9518.75	0.00026974487
9525	0.00080461629
9531.25	0.00068368437
9537.5	0.00041386778
9543.75	0.00042297979
9550	0.00028008502
9556.25	0.00019684982
9562.5	0.00037853534
9568.75	0.00046358847
9575	0.00040262781
9581.25	0.00053602608
9587.5	0.00039597098
9593.75	0.00045589637
9600	0.00060187157
9606.25	0.00049429626
9612.5	0.00050775641
9618.75	0.0005289743
9625	0.00043246627
9631.25	0.00032473858
9637.5	0.0005110878
9643.75	0.00037982298
9650	0.00045126992
9656.25	0.00027398132
9662.5	0.0005606805
9668.75	0.00057879453
9675	0.00052390877
9681.25	0.00035980276
9687.5	0.00039588447
9693.75	0.00048509448
9700	0.0003602601
9706.25	0.00031965796
9712.5	0.0003856994
9718.75	0.00050557913
9725	0.00024268922
9731.25	0.00043763075
9737.5	0.00040844093
9743.75	0.00058456772
9750	0.00055304117
9756.25	0.00039597209
9762.5	0.00055582656
9768.75	0.00064068386
9775	0.00055662671
9781.25	0.00067354506
9787.5	0.00033247838
9793.75	0.00042550573
9800	0.00037155126
9806.25	0.0004711243
9812.5	0.00053118944
9818.75	0.00045569438
9825	0.00050623567
9831.25	0.00047247261
9837.5	0.00042595664
9843.75	0.00037891637
9850	0.00040866765
9856.25	0.00044935438
9862.5	0.0006031189
9868.75	0.00034085616
9875	0.00039007461
9881.25	0.0004526682
9887.5	0.00058477202
9893.75	0.00063285586
9900	0.00055679065
9906.25	0.00039334463
9912.5	0.00047955856
9918.75	0.00053056468
9925	0.00032945362
9931.25	0.0006149275
9937.5	0.00048358665
9943.75	0.00044929924
9950	0.00063465699
9956.25	0.00054285691
9962.5	0.00071374849
9968.75	0.00038111666
9975	0.00043901757
9981.25	0.0004295129
9987.5	0.00038789573
9993.75	0.0004708094
10000	0.00072754551
10006.25	0.00061094329
10012.5	0.00050683503
10018.75	0.00047770515
10025	0.00072934076
10031.25	0.00062725222
10037.5	0.00035102826
10043.75	0.0005134132
10050	0.00048590325
10056.25	0.00047880632
10062.5	0.00046074974
10068.75	0.00067009993
10075	0.00046052117
10081.25	0.00051053384
10087.5	0.00048554655
10093.75	0.00043177514
10100	0.00057464205
10106.25	0.00062314417
10112.5	0.00031088765
10118.75	0.00061210589
10125	0.00070176537
10131.25	0.00048824139
10137.5	0.00062712756
10143.75	0.00060129088
10150	0.00060545152
10156.25	0.0005399511
10162.5	0.00046624103
10168.75	0.00066356877
10175	0.0005564771
10181.25	0.00052773051
10187.5	0.00049660586
10193.75	0.00062430945
10200	0.00074989045
10206.25	0.00060741241
10212.5	0.00050544198
10218.75	0.00053345152
10225	0.00054282713
10231.25	0.00076992064
10237.5	0.00071503487
10243.75	0.00079396688
10250	0.00049337174
10256.25	0.00050827701
10262.5	0.00066810585
10268.75	0.00035336137
10275	0.00062883491
10281.25	0.00055489241
10287.5	0.000619542
10293.75	0.00052783421
10300	0.0005426928
10306.25	0.00047882752
10312.5	0.00050817185
10318.75	0.00059659276
10325	0.00066017371
10331.25	0.00053918591
10337.5	0.00057655729
10343.75	0.00047163542
10350	0.00062344524
10356.25	0.00053842452
10362.5	0.00061111126
10368.75	0.00077353621
10375	0.000519176
10381.25	0.00061761671
10387.5	0.00074674894
10393.75	0.00064717002
10400	0.00056066648
10406.25	0.00065062214
10412.5	0.00078515672
10418.75	0.00084793487
10425	0.00063790694
10431.25	0.00044574167
10437.5	0.00059487047
10443.75	0.000684841
10450	0.00081572743
10456.25	0.00062793178
10462.5	0.00070356334
10468.75	0.00086643249
10475	0.00069166027
10481.25	0.00073710817
10487.5	0.0007405259
10493.75	0.00056306052
10500	0.00077523394
10506.25	0.00071902896
10512.5	0.00067316265
10518.75	0.00053753936
10525	0.00063348161
10531.25	0.00079838571
10537.5	0.00059593322
10543.75	0.00081367944
10550	0.00054954749
10556.25	0.00058915581
10562.5	0.00076673137
10568.75	0.00067440624
10575	0.000597661
10581.25	0.0005408974
10587.5	0.00064048681
10593.75	0.00075773725
10600	0.00072609386
10606.25	0.00071115297
10612.5	0.00074296643
10618.75	0.00086569315
10625	0.00073782991
10631.25	0.00070924652
10637.5	0.00074941621
10643.75	0.00075805611
10650	0.00064834735
10656.25	0.00075030449
10662.5	0.00094222087
10668.75	0.00059330524
10675	0.00056386898
10681.25	0.00077705858
10687.5	0.00082990964
10693.75	0.00075926036
10700	0.00082059691
10706.25	0.00059752312
10712.5	0.00074427374
10718.75	0.00063513723
10725	0.00086248605
10731.25	0.00066041497
10737.5	0.00096428331
10743.75	0.00090637895
10750	0.00084808766
10756.25	0.00064581493
10762.5	0.00080784195
10768.75	0.00076147701
10775	0.00085155139
10781.25	0.00084010969
10787.5	0.00076858675
10793.75	0.0009855695
10800	0.00071159161
10806.25	0.00084260564
10812.5	0.00087440373
10818.75	0.00082082151
10825	0.00086581933
10831.25	0.0008554902
10837.5	0.00088017745
10843.75	0.00095294335
10850	0.0010553027
10856.25	0.0005383068
10862.5	0.00097708259
10868.75	0.00090307354
10875	0.00097386568
10881.25	0.00081239578
10887.5	0.0010011802
10893.75	0.00096631346
10900	0.00082766265
10906.25	0.00071713523
10912.5	0.00087378086
10918.75	0.00087670372
10925	0.00092565683
10931.25	0.00075871479
10937.5	0.001130937
10943.75	0.00085750745
10950	0.00094796821
10956.25	0.00087805028
10962.5	0.00093606977
10968.75	0.001158108
10975	0.0011491521
10981.25	0.00098737383
10987.5	0.0011074381
10993.75	0.0010174628
11000	0.0010708147
11006.25	0.0010010263
11012.5	0.0010684299
11018.75	0.001152691
11025	0.0010598997
11031.25	0.0011184547
11037.5	0.0010448005
11043.75	0.0010695732
11050	0.00095149929
11056.25	0.00092998528
11062.5	0.0009207318
11068.75	0.0008212536
11075	0.0010638978
11081.25	0.0010832413
11087.5	0.0010799399
11093.75	0.0010449648
11100	0.0010978785
11106.25	0.0011026296
11112.5	0.0010046446
11118.75	0.0011558199
11125	0.0012328091
11131.25	0.0010434572
11137.5	0.0012992104
11143.75	0.0013125214
11150	0.0010584953
11156.25	0.001228184
11162.5	0.0012836228
11168.75	0.0012384393
11175	0.0012515731
11181.25	0.0011839066
11187.5	0.0011993171
11193.75	0.001284163
11200	0.0014589464
11206.25	0.0011093629
11212.5	0.0012280087
11218.75	0.0014340425
11225	0.0011142279
11231.25	0.0010612256
11237.5	0.0012701826
11243.75	0.0013124429
11250	0.0013677508
11256.25	0.0013963909
11262.5	0.0012865281
11268.75	0.0013187736
11275	0.0013111015
11281.25	0.0014502705
11287.5	0.0015099814
11293.75	0.0013500097
11300	0.0014536388
11306.25	0.0011680152
11312.5	0.0013422491
11318.75	0.0013478227
11325	0.0015650192
11331.25	0.0013160791
11337.5	0.0014793062
11343.75	0.0016677059
11350	0.001511205
11356.25	0.0014586902
11362.5	0.0017212302
11368.75	0.0014695103
11375	0.0015244228
11381.25	0.0015299847
11387.5	0.0016276075
11393.75	0.0015375154
11400	0.0015859089
11406.25	0.0016650737
11412.5	0.0017313687
11418.75	0.0017091163
11425	0.0017318347
11431.25	0.0016894984
11437.5	0.0017209982
11443.75	0.0018227646
11450	0.0019071182
11456.25	0.0018101564
11462.5	0.0018093848
11468.75	0.0019466319
11475	0.0019687755
11481.25	0.0018599364
11487.5	0.0020928861
11493.75	0.0019270886
11500	0.0020642954
11506.25	0.0021045799
11512.5	0.0020881021
11518.75	0.0020188566
11525	0.0020318563
11531.25	0.0020691368
11537.5	0.0021186353
11543.75	0.0022512949
11550	0.0023313765
11556.25	0.0022104835
11562.5	0.0020796759
11568.75	0.0024895766
11575	0.0022754113
11581.25	0.0025676528
11587.5	0.0025611038
11593.75	0.002299111
11600	0.002624309
11606.25	0.0024649063
11612.5	0.0026582496
11618.75	0.002559071
11625	0.002637499
11631.25	0.0025025566
11637.5	0.0027848472
11643.75	0.0029229513
11650	0.0030326867
11656.25	0.0029360283
11662.5	0.003045713
11668.75	0.003071027
11675	0.0031211017
11681.25	0.0031888731
11687.5	0.0030791654
11693.75	0.0033199745
11700	0.0033460607
11706.25	0.0035980804
11712.5	0.0034814486
11718.75	0.0034452378
11725	0.0036778402
11731.25	0.0036913358
11737.5	0.0038121548
11743.75	0.0040139699
11750	0.0041812086
11756.25	0.0040833591
11762.5	0.0043044473
11768.75	0.0044408952
11775	0.0043521618
11781.25	0.0046799642
11787.5	0.004724206
11793.75	0.0049111384
11800	0.0051317142
11806.25	0.0053106555
11812.5	0.0053168255
11818.75	0.0059293459
11825	0.0058827136
11831.25	0.0060578661
11837.5	0.0063127785
11843.75	0.0065481455
11850	0.0068035827
11856.25	0.0073251504
11862.5	0.0077852674
11868.75	0.0080342376
11875	0.0082468858
11881.25	0.0086910022
11887.5	0.0094314551
11893.75	0.010027957
11900	0.010739732
11906.25	0.011454046
11912.5	0.012267603
11918.75	0.013271254
11925	0.014500796
11931.25	0.016198128
11937.5	0.018122054
11943.75	0.020119204
11950	0.023251593
11956.25	0.027420108
11962.5	0.032956388
11968.75	0.041620009
11975	0.057145733
11981.25	0.088644516
11987.5	0.20275032
11993.75	0.71597275
12000	0.12940238
12006.25	0.070990564
12012.5	0.048860063
12018.75	0.037353537
12025	0.030215724
12031.25	0.025263181
12037.5	0.021838916
12043.75	0.019071247
12050	0.017244389
12056.25	0.015492852
12062.5	0.014002453
12068.75	0.012719072
12075	0.011911586
12081.25	0.011213864
12087.5	0.010292687
12093.75	0.009666777
12100	0.0089503878
12106.25	0.0087687441
12112.5	0.0082218239
12118.75	0.0078579135
12125	0.0076728955
12131.25	0.0069633813
12137.5	0.0068047676
12143.75	0.0065791309
12150	0.0063156409
12156.25	0.0059578139
12162.5	0.0057224778
12168.75	0.0055024666
12175	0.0053213674
12181.25	0.0053041142
12187.5	0.0050369479
12193.75	0.0047917782
12200	0.004751692
12206.25	0.0045495052
12212.5	0.0045514447
12218.75	0.0042540774
12225	0.0042411317
12231.25	0.0038988949
12237.5	0.004017177
12243.75	0.0039610155
12250	0.0037847938
12256.25	0.0038239947
12262.5	0.0036741201
12268.75	0.0036289666
12275	0.0035349979
12281.25	0.0033747594
12287.5	0.0035672121
12293.75	0.0031849553
12300	0.0032098805
12306.25	0.0030620715
12312.5	0.0029129262
12318.75	0.0029552682
12325	0.0028993414
12331.25	0.0027672656
12337.5	0.0028903857
12343.75	0.0029367737
12350	0.0027631206
12356.25	0.0027287151
12362.5	0.0025960792
12368.75	0.0027347612
12375	0.0026439618
12381.25	0.0024926594
12387.5	0.002565559
12393.75	0.0023839424
12400	0.0023911929
12406.25	0.0024555604
12412.5	0.0022350473
12418.75	0.0023336788
12425	0.002236224
12431.25	0.002414817
12437.5	0.0022105272
12443.75	0.0023156149
12450	0.0021932518
12456.25	0.0019765914
12462.5	0.0022101443
12468.75	0.0019603146
[truncated: 38,004 more rows]
