# Supplementary material for: Electrically activated ferroelectric nematic microrobots
Source: Nat Commun. 2024 Aug 20;15:6928. doi: 10.1038/s41467-024-50226-y (PMC11336208; doi:10.1038/s41467-024-50226-y)
Supplement: Supplementary file 11 — Source Data [file 41467_2024_50226_MOESM11_ESM.zip › Figure1(b).txt]

# d-droplet b-ramification l-labyrinthine f-dynamicbrakeup m-active_motion
U(V)/f(Hz)	500	750	1000	2000	3000	4000	5000	6000	7000	8000	9000	10000
20	d	d	d	d	d	d	d	d	d	d	d	d
22	d	d	d	d	d	d	d	d	d	d	d	d
24	d	d	d	d	d	d	d	d	d	d	d	d
26	d	d	d	d	d	d	d	d	d	d	d	d
28	d	d	d	d	d	d	d	d	d	d	d	d
30	d	d	d	b	b	b	d	d	d	d	d	d
32	d	d	b	b	b	b	d	d	d	d	d	d
34	d	b	b	b	b	b	b	b	b	b	b	d
36	b	b	b	b	b	b	b	b	b	b	b	b
38	b	b	b	b	b	b	b	b	b	b	b	b
40	b	b	b	b	b	b	b	b	b	b	b	b
42	b	b	b	b	b	b	b	b	b	b	b	b
44	b	b	b	b	b	b	b	b	b	b	b	b
46	b	b	b	b	b	b	b	b	b	b	b	b
48	b	b	b	b	b	b	b	b	b	b	b	b
50	b	b	b	b	b	b	b	b	b	b	b	b
52	b	b	b	b	b	b	b	b	b	b	b	b
54	b	b	b	b	b	b	b	b	b	b	b	b
56	b	b	b	b	b	b	b	b	b	b	b	b
58	b	b	b	b	b	b	b	b	b	b	b	b
60	l	b	l	l	b	b	b	b	b	b	b	b
62	l	l	l	l	b	b	b	b	b	b	b	b
64	l	l	l	l	l	b	b	b	b	b	b	b
66	l	l	l	l	l	b	b	b	b	b	b	b
68	l	l	l	l	l	b	b	b	b	b	b	b
70	l	l	l	l	l	l	l	b	b	b	b	b
72	l	l	l	l	m	l	l	l	b	b	b	b
74	f	f	l	l	m	l	l	l	b	b	b	b
76	f	f	f	l	m	m	l	l	l	b	b	b
78	f	f	f	f	m	m	l	l	l	b	b	b
80	f	f	f	f	m	m	m	l	l	b	b	b
82	f	f	f	f	m	m	m	l	l	l	b	b
84	f	f	f	f	f	m	m	l	l	l	l	l
86	f	f	f	f	f	m	m	m	l	l	l	l
88	f	f	f	f	f	m	m	m	m	l	l	l
90	f	f	f	f	f	m	m	m	m	l	l	l
92	f	f	f	f	f	m	m	m	m	m	l	l
94	f	f	f	f	f	f	m	m	m	m	l	l
96	f	f	f	f	f	f	m	m	m	m	m	l
98	f	f	f	f	f	f	m	m	m	m	m	l
100	f	f	f	f	f	f	m	m	m	m	m	m
