# Supplementary material for: Electrically activated ferroelectric nematic microrobots
Source: Nat Commun. 2024 Aug 20;15:6928. doi: 10.1038/s41467-024-50226-y (PMC11336208; doi:10.1038/s41467-024-50226-y)
Supplement: Supplementary file 11 — Source Data [file 41467_2024_50226_MOESM11_ESM.zip › Figure2(c).txt]

#velocity in micrometer/sec
2.337143513682384821e+02
3.742633748509789484e+02
3.696170304461426213e+02
3.431455776194196687e+02
3.420699546795684114e+02
3.049460712481783844e+02
2.506873230612107477e+02
2.044955424301699054e+02
2.461462575918943685e+02
2.499527912846477875e+02
2.516383296799594120e+02
2.517722104591735501e+02
2.536583516571540144e+02
2.566392623842799594e+02
2.534107153859921482e+02
2.497581427052118102e+02
2.703570839894003939e+02
2.769459361428978355e+02
2.236867581566139904e+02
2.758177666997754045e+02
2.497773554240237672e+02
1.272402706066798004e+02
3.336727411169676998e+02
3.757011004808366579e+02
3.786370863905464148e+02
3.958075059439441929e+02
4.268515862635267695e+02
3.529402397805440614e+02
1.807030066120576919e+02
3.977743367941732231e+02
3.686560882323717578e+02
3.555856657890803945e+02
3.668499886767426688e+02
3.365327706674870569e+02
3.805207627053789565e+02
4.418624777806547854e+02
5.376601509630911551e+02
3.529561601084328117e+02
3.961667845019488823e+02
4.035268335328875082e+02
3.754353214821205711e+02
4.062359100314619127e+02
3.758715101439933051e+02
4.635459089966607849e+02
5.093649541108820813e+02
1.497223401544931676e+02
2.296639299110596824e+02
2.272961710832515507e+02
2.123342076002769545e+02
2.339309101208156108e+02
2.420265788278750847e+02
2.398804597965626044e+02
2.277620521585120628e+02
2.158952082220845909e+02
4.214988912723543422e+02
5.147355973762712438e+02
2.392581380310245152e+02
2.292605332663756030e+02
4.005538907328083837e+02
2.151603183272148101e+02
8.676000118498848224e+01
1.779094818028807481e+02
3.258602955145204305e+02
3.434542265758685744e+02
4.007989404039566921e+02
3.742225046212137158e+02
3.621646822576797149e+02
3.642464381761409413e+02
3.476958865337662701e+02
3.493338743746020327e+02
3.277665745485036268e+02
4.979716892854171988e+02
4.780593870567962540e+02
2.159872359813499543e+02
1.859063940951167524e+02
4.829666128236498821e+02
2.333722899069925063e+02
3.648179393269604134e+02
3.773040446057767667e+02
3.569476264606598761e+02
3.240263169253212254e+02
2.133774945488993637e+02
2.231903948153779425e+02
2.319787310034644179e+02
2.589695618049345853e+02
6.113522155979549098e+02
4.565268606965867662e+02
4.327540072204065495e+02
4.603643891387956728e+02
5.569821536136284976e+02
1.489449863562126097e+02
3.117648545401120828e+02
3.291021556543818178e+02
3.405129134283554322e+02
3.645867360163400690e+02
3.379415429544584981e+02
3.742978071505229991e+02
3.633212746111991009e+02
3.716761525615509072e+02
3.281610057146365307e+02
3.586272485614096013e+02
4.352975061489087807e+02
4.212443533573308514e+02
4.287760997415974771e+02
4.633433779261854966e+02
2.317046645363858772e+02
1.736408036010649880e+02
1.850358154117770937e+02
1.797270762234674066e+02
1.698461149658860450e+02
1.049068946690338606e+02
1.082463013421036067e+02
1.379110906527882889e+02
1.216824281488131874e+02
1.186513304405150109e+02
1.203999296385081266e+02
1.165450753562022754e+02
1.108688712773905820e+02
1.324124747466668737e+02
1.195567629635789331e+02
8.661899117501909018e+01
1.405121230617790502e+02
2.999114077818011879e+02
2.740890843861040480e+02
2.676293513052956996e+02
2.651169784672802052e+02
2.590784006587645649e+02
2.637782089919184614e+02
2.517267677206046983e+02
2.319401125945516355e+02
2.612193398430947582e+02
2.627292671296902427e+02
2.403502368618805178e+02
2.481836286789076098e+02
2.510764595190503883e+02
2.507776384809322963e+02
2.385696097391474098e+02
2.516793568986670095e+02
2.504683297831463449e+02
2.408670916935828359e+02
2.393864008608638301e+02
2.374458335418990487e+02
2.364314479924212264e+02
1.191334723651724374e+02
2.183979305676002696e+02
2.722324661844394313e+02
3.189769323935174725e+02
3.529067401545258917e+02
3.442657565443194585e+02
3.531192163782651505e+02
3.485921993822783520e+02
2.708412036080072767e+02
5.118923686912871176e+02
2.360450055932197984e+02
2.295805627246495533e+02
1.888818065120034930e+02
1.545469982901322510e+02
1.703655773269066174e+02
2.877223339302195200e+02
3.049046420383023133e+02
2.665470390023951950e+02
2.945412521007312421e+02
3.005671247314759285e+02
3.073256519077390294e+02
3.026038777924818532e+02
4.955421540734879500e+02
1.121887618688182613e+02
1.690275073431362216e+02
1.255043688407115923e+02
1.075795549350751230e+02
3.340073219063573333e+02
4.582437241205000191e+02
4.038557906605007020e+02
4.321582391380011927e+02
4.124788654397488017e+02
4.447823241746092435e+02
3.769091814722597746e+02
3.968190394714169997e+02
4.318950323043080743e+02
4.036033160075810429e+02
3.292842419323076228e+02
3.920827089682122732e+02
4.221690059702406188e+02
4.070492350420868206e+02
3.770824495903801221e+02
3.888138598324583768e+02
4.501567155446841184e+02
4.376668915088879430e+02
3.881017930494659822e+02
4.000178360772500810e+02
3.742683828583120089e+02
4.346719113720966448e+02
3.648268316411117667e+02
3.764922927037163163e+02
3.776366468360655517e+02
4.066242198841144955e+02
4.074353677713171464e+02
3.849219421931453553e+02
4.050959291678962018e+02
4.083065811848579187e+02
4.225850279549011930e+02
1.545214628741217382e+02
2.230155440564367382e+02
2.321352225218936951e+02
2.280247816116126387e+02
2.145295124094724883e+02
2.131258077601355012e+02
2.137269954059026418e+02
2.041280086687111748e+02
2.185298565516069402e+02
2.209848996635974459e+02
2.016134431058233645e+02
2.067019317374263778e+02
2.212137028566451136e+02
2.441963632205874148e+02
1.364587824986835471e+02
9.464935155966878710e+01
4.146423659131689874e+02
4.044744382896230945e+02
3.883401616004227890e+02
4.278197016669185473e+02
3.651750501029944189e+02
4.056140857607301768e+02
4.599580672296402781e+02
4.895909363595085892e+02
3.816728479897259376e+02
3.664730703617648260e+02
3.745194695501707542e+02
4.020527102826573582e+02
3.860479918401438795e+02
3.939505516962286720e+02
3.879243318175609829e+02
3.720311993584184620e+02
3.923031538449916980e+02
3.654898317284106497e+02
2.992830318940246457e+02
3.945335650453592393e+02
3.767310380170002304e+02
3.532852613298746292e+02
3.641886812248874890e+02
3.894120253829881904e+02
4.052998566207751310e+02
3.922618156458764815e+02
2.684714488970646471e+02
3.729323341102832501e+02
3.704473679983941565e+02
2.912136391678612881e+02
1.266042596698569582e+02
8.177782434656498367e+01
8.397112651618593304e+01
1.868370937836035068e+02
2.681959608968674615e+02
7.764170445230116684e+02
2.723812265261776702e+02
2.855726072477890511e+02
2.728485929691366891e+02
2.687080222420516975e+02
5.014425170342567526e+02
4.549619736882671077e+02
4.340827397730440680e+02
4.789730837264653474e+02
4.675821338047675226e+02
4.560217022348311389e+02
5.066774825472809312e+02
4.740964232003678376e+02
4.769021465163129960e+02
5.010799590329064586e+02
5.039117957326836859e+02
6.739372480216309214e+02
3.131212117798606869e+02
2.790355267745095489e+02
2.702053617606764533e+02
2.494229464636638056e+02
4.439969942867315922e+02
3.807047145462629487e+02
4.166542388322732222e+02
3.662600717611719574e+02
4.202005362281330463e+02
3.919826965292237446e+02
3.578141959855698815e+02
3.565302054553029620e+02
3.603320779391751785e+02
2.998319916908483265e+02
3.765661862382207801e+02
3.092841064954034209e+02
4.772217392222469243e+02
3.241518706149340119e+02
2.682182063464722432e+02
1.768867950110696654e+02
2.454735003176109558e+02
4.190095509263875329e+02
2.751020521197411881e+02
3.535165729950244895e+02
3.703703276522041392e+02
2.579583014673876278e+02
3.100736029776333567e+02
4.527018280939997226e+02
3.154137749611687696e+02
3.648063789643024961e+02
1.975470399224295761e+02
2.974643581172643962e+02
8.161202729089870900e+01
1.595324355103969935e+02
1.063902980775683318e+02
2.470929771885431023e+02
2.408148325574512114e+02
2.641654995937884109e+02
2.553633516809077832e+02
2.627606083803449906e+02
2.526479493938158214e+02
2.209827820193632419e+02
1.772540883839703838e+02
2.031880958890108673e+02
1.975754322066551083e+02
1.856512330904987209e+02
3.122952495038984466e+02
3.308879139799614677e+02
2.976577000855628512e+02
3.081854583609411407e+02
3.212119310506056991e+02
2.844905150270724334e+02
1.431715449263649589e+02
2.642365943253694240e+02
3.206157889025918735e+02
3.358239196122060548e+02
1.664735643876682047e+02
1.539375025940386763e+02
1.706234995699990691e+02
1.607185370103636046e+02
1.367238076332442347e+02
2.279631402114376897e+02
2.138519050982840213e+02
2.063540254289705445e+02
1.979852160300436594e+02
2.055227220728411055e+02
2.445123348198542317e+02
3.321064589103000344e+02
3.068424259145534734e+02
2.924175489924818976e+02
3.170896779213460945e+02
2.123738475558721746e+02
2.478556528889458264e+02
2.406130195130502329e+02
2.418126502967383544e+02
2.669697704736877313e+02
3.195834310986095375e+02
3.259822312857380666e+02
3.282396764852562683e+02
3.047116333135388686e+02
4.288077642262776976e+02
3.881529009960137842e+02
4.412720077149036797e+02
4.154724324116176604e+02
4.383699685646656690e+02
4.496913902607905129e+02
4.238262478862633884e+02
4.232146743772940454e+02
3.895366656126016096e+02
2.757426546792790418e+02
1.364784375511895007e+02
1.957269565520909111e+02
1.956385656374224595e+02
1.896043456641138789e+02
1.846236910093331289e+02
1.836306468249502757e+02
4.327317696685987585e+02
3.808067101523475344e+02
4.288294765027350763e+02
3.825168620292828905e+02
4.134161953005573196e+02
4.450918893432967707e+02
3.964626225256530461e+02
3.710859372246437715e+02
3.803355682219660139e+02
3.925294541119729956e+02
9.899248197194579006e+02
1.822629202289857062e+02
1.894076015973444669e+02
1.828828097782395616e+02
1.423425830897256219e+02
1.362037977495152745e+02
1.438702455812364178e+02
1.467524225305908772e+02
1.269838333568395257e+02
2.772232544370564824e+02
2.584861275933702700e+02
2.585824893744311339e+02
2.236928283502162458e+02
2.592607578823483436e+02
2.691104254065976988e+02
3.211184028264023027e+02
3.232082726837821838e+02
3.080130841998273468e+02
2.957720335574208548e+02
3.150790099765598029e+02
3.140280069174345954e+02
3.341829361012258346e+02
3.266559704230817260e+02
2.971257044745502753e+02
3.186201256241351416e+02
3.243524159397121593e+02
3.245839072317380669e+02
3.162535139348995017e+02
3.307403672573054791e+02
2.044964353234174723e+02
3.154599834375686669e+02
4.529355584655578468e+02
5.021915089745766068e+02
3.352014355370825456e+02
2.413152365862190436e+02
2.247920837656175195e+02
2.322090591347637485e+02
2.487599785365759431e+02
2.533218739396576211e+02
2.568063056077643296e+02
2.574376197890687763e+02
2.877926587577414352e+02
2.827854892170017820e+02
2.594005248305956002e+02
2.536116097935751554e+02
2.637118844432126252e+02
2.680365236647224947e+02
2.682899794628488053e+02
2.482253896098417840e+02
2.522088012869030251e+02
1.758142432754021058e+02
2.459086606835876410e+02
2.802426207214599572e+02
2.606264516923873771e+02
2.672522773408518333e+02
2.687223635936131245e+02
2.513550133918675726e+02
3.041899975562324130e+02
3.423878807087911014e+02
3.330864698116207023e+02
3.803210403570270728e+02
3.441399102784880597e+02
6.842506265619748547e+02
1.779958931061564726e+02
1.609409783896761610e+02
1.774434602236644878e+02
1.691142439725779241e+02
1.706852233961415664e+02
1.736502889753722911e+02
1.516142590018411056e+02
1.463551784307714740e+02
1.244766010355926511e+02
3.716054029539394605e+02
3.729074657347382526e+02
3.598494195719656545e+02
3.405749696150735417e+02
2.961327169909620807e+02
1.325647825447996979e+02
3.072406778658477151e+02
3.236687849249086071e+02
3.248145147267205175e+02
3.082493189330000973e+02
2.573896199902727631e+02
2.124273605542759356e+02
2.042786244901790838e+02
2.047684735541624548e+02
2.178400867340588434e+02
2.171094007613587564e+02
5.076957008616916482e+02
2.882388416896210401e+02
2.215867536442956407e+02
2.034738529074289488e+02
2.006339010103191640e+02
1.972539472471773649e+02
2.185250397222243350e+02
2.142923154254753513e+02
2.065189344515681569e+02
2.142700909949654999e+02
2.171988618550340675e+02
2.655808059125635623e+02
1.731374624483341620e+02
1.476820683541777441e+02
8.127154206695695393e+01
1.599420214127262625e+02
1.442617785618223252e+02
1.213422914481291599e+02
1.523211421406080603e+02
1.431889790934248481e+02
1.504036965148592913e+02
2.632083475896839673e+02
2.415240285054557035e+02
2.619936672416881720e+02
2.595555257327714571e+02
2.747978933741966330e+02
1.711179235752842942e+02
4.860963439248003510e+02
4.942649425605718534e+02
4.950823929903315275e+02
4.704101554698052041e+02
4.285106325180050248e+02
4.776378558262587148e+02
4.686676824879988885e+02
4.360418092817517390e+02
4.519308163624684198e+02
4.216118828332740804e+02
1.985681164346164280e+02
2.700074213671255166e+02
3.039355038519135519e+02
2.099039735286909263e+02
2.827537341660820402e+02
3.298104478264638715e+02
2.722446955116816980e+02
2.696037748766361801e+02
3.399714632443275377e+02
3.103859463865977091e+02
2.947147682746185069e+02
4.352987902197285166e+02
4.531318985491791409e+02
4.615356952825658823e+02
4.606868452919258630e+02
4.877819320288455174e+02
4.718090657329323108e+02
4.495401962882760358e+02
4.356755323132343847e+02
3.185182617787786512e+02
3.480821465617574404e+02
4.084798409761099265e+02
3.964703865290900922e+02
4.316582634007819479e+02
3.669931169869443011e+02
3.619913008927296687e+02
5.050555126430537598e+02
8.999396535431551456e+02
3.880268063367037712e+02
3.765281349310071164e+02
3.834505883768067065e+02
5.578167818165487688e+02
3.187503659248906160e+02
3.595058792176794213e+02
3.344053868705650530e+02
1.055766170213574924e+02
1.954109606270806410e+02
1.857374032777812545e+02
1.775361507634708573e+02
1.920092959128063512e+02
2.111319087307457494e+02
1.905006509731922506e+02
2.180042209924117174e+02
2.267880172175647431e+02
2.294936830518424813e+02
2.304005640656623086e+02
2.310500411369329186e+02
2.356035630588675645e+02
2.381033718279354616e+02
2.046433682822143112e+02
5.541985821890839361e+02
2.876436675902846218e+02
2.299516337299183135e+02
4.362129290773109460e+02
2.920941880621660403e+02
2.846721498878704324e+02
2.599766563463442139e+02
4.051582608585351295e+02
3.645592460158998165e+02
3.272935964525938743e+02
3.567517250185263720e+02
3.455925883993011780e+02
2.834428541708785474e+02
2.847919706342062227e+02
1.323125048172506411e+02
1.653158822777278942e+02
2.687103398752477119e+02
3.585877834112579876e+02
3.085153949362768344e+02
3.352599908854566593e+02
3.586799717317703653e+02
3.868814796062310961e+02
3.594425425459063490e+02
3.467016926171432374e+02
1.899136095559002229e+02
1.646379381428096167e+02
1.659878015036813395e+02
1.704474413112047841e+02
1.678002120177713437e+02
1.667781096274229924e+02
1.457462667839127448e+02
1.816603196348567053e+02
1.585617249760236973e+02
1.754646005445727610e+02
1.762825675518610069e+02
1.849371407912731797e+02
1.791042868535793389e+02
2.456703843925716626e+02
3.616251119628567494e+02
4.009762140710007543e+02
3.718054856978074554e+02
3.213519495086407005e+02
3.643143658702574612e+02
2.647512602829781372e+02
2.421400845734954146e+02
2.310385191036555170e+02
2.202414531418957608e+02
2.346048163154792974e+02
2.376139942695209299e+02
2.460037675461711615e+02
2.158780958902890461e+02
2.884148385789651456e+02
2.720762215006005249e+02
2.865568991687607650e+02
2.828009111908337445e+02
2.722962254408976150e+02
2.083686132038154426e+02
1.128348830919826753e+02
1.330632398183712439e+02
1.538169530404030922e+02
1.378557788550623400e+02
8.885188020390387464e+01
1.827244944709688355e+02
1.923815692778852053e+02
2.074004453855708618e+02
3.841395454447395537e+02
3.440480481207222283e+02
7.291073343854581026e+02
3.967290335380581610e+02
3.523610723269148366e+02
2.796109269657049481e+02
2.038537472464535938e+02
2.207433547741970870e+02
2.606572141259286468e+02
2.446049678086450001e+02
2.698608501556522015e+02
4.655587376177571173e+02
4.499201610294169313e+02
4.406641795461541733e+02
4.442888430297224431e+02
4.209585656952679074e+02
4.077887070718181803e+02
2.401938511390461315e+02
2.170522189483674538e+02
2.083826333541632607e+02
1.763804555099633546e+02
1.502695350208413458e+02
3.701382246675000260e+02
2.946828989243393266e+02
2.080167148274409783e+02
3.854507244829278534e+02
2.781673875376488354e+02
2.725071927979719817e+02
2.796669804361013121e+02
2.692927154791594830e+02
2.827621573790333969e+02
2.813446208774015531e+02
2.612329362704744540e+02
2.452468224436599371e+02
2.908628043294405643e+02
2.913491016946235845e+02
3.024211498254007893e+02
1.358778099149832883e+02
1.497143475041841896e+02
2.584301009091205970e+02
2.727153305317517606e+02
2.719982409105892884e+02
2.534659249030887622e+02
2.579457108058010135e+02
2.742985243825877433e+02
2.780767274903114981e+02
2.699644688310092988e+02
4.487578539932034118e+02
3.349062917481694512e+02
3.068586313451539240e+02
2.812624905668302517e+02
4.994856621406230488e+02
4.235764439699372019e+02
5.037565322156047500e+02
4.909826682047583972e+02
5.194720377782191463e+02
4.620974666263187487e+02
5.067088509149875790e+02
4.589341208506925796e+02
4.564990272258924051e+02
4.649959442069252873e+02
4.738168103573799499e+02
3.871030975732733168e+02
1.872940236374371352e+02
3.258717584517190744e+02
3.457012806451195956e+02
3.362075635478064441e+02
3.552816083156209288e+02
3.245090411154899925e+02
3.616706084670810810e+02
3.544223659138056064e+02
3.461312666467938470e+02
3.075237568275595095e+02
3.639845665552363698e+02
3.672478534295251507e+02
3.574784080041456491e+02
3.365681399864717491e+02
3.398942453968885502e+02
2.802813868308625160e+02
2.032899438272149837e+02
2.924789566422780354e+02
3.296981344780274412e+02
3.121594037079069608e+02
3.419275141336844968e+02
5.048248452308468472e+02
4.191240504887928751e+02
4.070749534687457754e+02
4.148186336213883578e+02
1.686281999311175355e+02
2.381117562850747049e+02
3.595036981972916124e+02
3.391879008049074855e+02
3.399014593402621358e+02
2.700732316379541089e+02
2.246831151835352784e+02
2.285890013546442958e+02
2.404648364719442384e+02
2.304588131987927682e+02
2.384238758882865739e+02
2.622645601483573614e+02
2.407624653575476259e+02
2.471387653541128770e+02
2.480322072754336773e+02
9.158181293133627321e+01
3.332572278403860651e+02
3.499225303201925499e+02
3.256169699456524995e+02
3.305895301315737242e+02
3.424312794212414133e+02
2.432723621985222167e+02
2.100552156071894387e+02
3.014062691999376966e+02
3.639043910081858257e+02
3.090211773600067318e+02
3.428517042009131046e+02
3.783430805109718449e+02
5.097163519591447312e+02
5.404248085146007270e+02
4.925296399292388969e+02
5.722761762095201448e+02
5.085279919944239850e+02
5.380041589286720409e+02
5.729894542211528687e+02
5.670442032801400956e+02
5.474053667657224196e+02
4.013155855588630061e+02
2.873825433778922616e+02
3.837155108338082528e+02
2.935309996049524557e+02
3.948052699627794482e+02
2.989492183931313889e+02
2.783408624951396177e+02
1.738796093523127126e+02
3.072740466938396366e+02
2.582788883939127231e+02
1.280811550807897845e+02
2.863069294913573799e+02
2.337892286742595616e+02
2.306667290509674615e+02
2.139122264194859326e+02
6.809002073528105257e+02
1.716984940202623307e+02
1.668590024627356172e+02
3.684438917201645154e+02
4.081788097426352238e+02
4.184063794117546422e+02
4.276205057532609430e+02
3.691956174454517168e+02
4.337370360037540991e+02
4.335713844929739480e+02
4.296922231874644922e+02
3.610142314077529022e+02
3.838957522803356710e+02
3.554253408889523485e+02
3.219754129442159183e+02
3.370668685343886750e+02
3.699284677134461390e+02
3.661060373461314157e+02
3.376254004733277725e+02
3.416358173210390419e+02
3.796025822496990827e+02
3.146316997104698885e+02
3.236125747370940644e+02
3.546251581322903235e+02
3.401684770323196290e+02
1.074180029377270387e+02
1.344882958612351729e+02
1.531142734042073812e+02
1.676139683639620444e+02
1.513125284950190235e+02
1.421461250294792080e+02
5.564948220726425916e+02
2.659909056142450936e+02
2.672842351299104848e+02
2.541605422141627741e+02
2.392486678405780367e+02
4.458505898066998725e+02
2.257281846715557094e+02
2.208378425895105579e+02
1.929057092625626240e+02
2.876744055403730158e+02
2.835415799515078561e+02
2.703127893836252156e+02
1.912147655784395681e+02
1.044491509384175600e+02
3.055894547746352146e+02
1.510367552842423891e+02
4.036699927975617470e+02
3.555972025012864606e+02
3.675757287462767522e+02
3.676068281498839951e+02
3.703020303403425260e+02
2.373338647028376158e+02
2.548111906977110266e+02
2.572578796153760550e+02
2.288569722238637212e+02
1.762949437233235699e+02
2.678001754494659963e+02
5.451021551069652560e+02
3.174609884124513997e+02
2.854113188946679429e+02
2.366771696647207079e+02
2.478682482846670325e+02
3.182853028405547775e+02
2.385624017659723677e+02
1.922167698535619706e+02
3.039769552260821683e+02
2.173232509339385956e+02
2.533955532496066212e+02
3.590375331916168307e+02
2.519488055294468722e+02
3.045076496130502619e+02
2.223395889625278414e+02
2.396129568051917715e+02
2.364504159068797549e+02
3.321248935842267542e+02
3.244887287353880083e+02
1.873103779167381333e+02
3.182848745909227546e+02
3.604779229535403147e+02
3.177500224855257329e+02
4.274137144801585464e+02
4.261058509004365078e+02
2.166196264622446961e+02
1.389732636146649725e+02
2.032439746532284346e+02
2.050703943089519043e+02
2.359380906981930082e+02
2.208310666407768394e+02
2.368921863799842527e+02
2.195685098055546121e+02
2.271475624910492570e+02
2.280152498709183533e+02
2.400892025071469789e+02
2.346913688962809772e+02
2.382074733622424674e+02
2.532887621295921008e+02
2.450425721445911336e+02
2.405569189441780509e+02
2.425645360130487234e+02
2.300199945010518263e+02
2.126527828266570737e+02
1.175788771886465440e+02
2.865940837224669622e+02
3.923457027041405922e+02
3.641951353485098934e+02
2.283242330435467977e+02
3.653020791946249801e+02
1.491709922368493437e+02
2.894636838516607895e+02
3.035241783605663386e+02
3.195785490895524958e+02
1.827054624100360343e+02
2.984755538320321193e+02
3.092806042699654654e+02
3.364135478986325438e+02
3.141044266433973462e+02
3.258282379290493509e+02
2.506874434384352526e+02
2.951927745369763443e+02
3.053206998202556406e+02
3.207138541263586831e+02
2.881125256869687519e+02
2.779432113430425488e+02
3.116377671564978300e+02
3.265417337253069263e+02
3.085194408422401011e+02
2.785072066125682113e+02
3.724282194587942740e+02
2.725465486080407231e+02
2.601309559177968822e+02
2.877274752626160534e+02
2.084411758038467610e+02
3.404767652198713677e+02
3.300046148031298117e+02
3.753452464201467933e+02
3.105571763718593274e+02
3.234401459907136314e+02
3.206947625859135087e+02
2.016138580919171090e+02
1.285907185951714951e+02
7.853186180010060298e+02
1.779703521738946392e+02
1.387204638762609648e+02
1.726287292485080798e+02
1.666520924162652477e+02
1.707762248625806478e+02
1.702159905899952150e+02
1.898823658401275338e+02
1.879567115611747852e+02
1.778401351985738188e+02
1.795599655578514557e+02
1.750253727871651108e+02
1.755978581407661920e+02
1.757843327074652109e+02
1.685786298580392781e+02
1.614307297701154766e+02
1.576927659350283477e+02
1.920674124888062124e+02
1.845254517222581399e+02
2.047596489750297906e+02
2.034351416009592697e+02
1.988742526950708225e+02
2.060898115898422986e+02
2.027629861411960803e+02
2.054852478839349033e+02
2.401834253971738349e+02
4.861078588372051286e+02
2.667998003630542030e+02
2.615356722341784916e+02
2.572171542411819019e+02
2.619764526670757050e+02
2.727586891985288275e+02
2.136985782507395584e+02
2.869726045787062958e+02
3.327104275804663303e+02
2.645867278132171805e+02
2.769583627182505552e+02
2.589365550439406434e+02
2.622144933173212848e+02
2.873153463696248764e+02
2.117287887935389676e+02
2.662810704085004545e+02
2.962563592571794402e+02
3.271819735423819111e+02
4.038870930367129404e+02
3.737010807620031301e+02
3.348081266240051264e+02
3.522640147039318776e+02
4.063582714100404019e+02
4.099463765926012684e+02
1.677731820489668735e+02
2.848452645370351775e+02
2.028564406875810278e+02
1.458350859267077624e+02
2.077388087300865891e+02
2.226001587398975801e+02
2.214323083243791643e+02
3.551765711011142344e+02
2.331287474217531610e+02
1.399441319721970274e+02
2.168262522550334381e+02
2.495451001844822656e+02
2.076882308295982966e+02
1.664120645650235133e+02
2.136721898159669593e+02
1.026501712630360572e+02
2.302020541239731983e+02
3.547173183658412086e+02
3.537054916508831184e+02
3.251205371009621103e+02
3.503730881657323266e+02
3.135697917532435213e+02
2.254478468742266841e+02
3.687203705555530746e+02
4.653363991200396867e+02
4.932953160832762478e+02
4.958998541912213796e+02
4.020197140211020610e+02
4.162239128066387366e+02
5.111869436519804708e+02
4.665820375198217107e+02
4.210033310858133291e+02
5.432500107557189040e+02
4.503932196496790539e+02
4.182343667675710890e+02
4.340247269773268499e+02
4.343255247701632697e+02
2.576548878189533980e+02
3.092395315309905186e+02
2.928428228597967973e+02
2.692324160050031878e+02
3.106547465255759448e+02
2.920197665933445705e+02
2.972673005094524115e+02
2.803903470134475810e+02
2.619915944616337811e+02
2.633968074823726511e+02
2.691312634504017751e+02
3.185652439306273891e+02
1.715880940058812598e+02
1.741187257788906777e+02
2.160579801474750354e+02
2.310738985069708065e+02
2.539268480431538251e+02
4.027134772207375022e+02
3.312240342298416635e+02
3.320144402623010365e+02
3.326547753815984834e+02
3.257229448207021960e+02
3.374290270951420325e+02
3.339310910930540217e+02
3.387102919738717901e+02
3.570392618718095719e+02
1.810525027147892558e+02
2.297190368125627060e+02
2.003135833246604989e+02
2.216637049073991363e+02
2.203962720437474729e+02
5.853484069244682360e+02
3.273996189473160143e+02
4.873746857546702813e+02
4.842223430518046143e+02
3.188182618578169922e+02
3.242329337063680441e+02
3.235364780729936456e+02
2.290339605145553037e+02
1.344659098377583177e+02
1.566031895860463692e+02
1.706767612932758311e+02
1.615187031053867486e+02
1.827253263562031407e+02
1.716949900943320131e+02
1.723503243614190410e+02
1.680154941211964115e+02
1.655053132662914095e+02
2.167566270699733195e+02
2.529032336825787866e+02
2.510555296960015426e+02
2.417460901258710351e+02
2.481586529534586703e+02
1.658727085692142964e+02
9.782536889089016086e+01
1.246290633678471238e+02
1.130375142616879600e+02
2.268587314071449725e+02
3.308234629153856758e+02
4.200201085398393843e+02
4.486127470112955962e+02
2.802487646874159282e+02
2.729467474212068510e+02
3.347035275450235758e+02
2.200840061913344243e+02
1.891638328972697991e+02
2.551716872035251527e+02
2.706575372309324052e+02
2.216938269415850584e+02
1.686587788395189591e+02
3.022574796631913614e+02
1.589210152882894533e+02
3.355236268145046097e+02
3.312073033326784071e+02
2.781873097031499356e+02
2.775816523274314136e+02
2.737221980496564697e+02
2.789740984065282419e+02
2.806259767009956363e+02
2.652377107962911396e+02
2.590908383403065045e+02
2.793433648370678952e+02
2.022068948628699729e+02
3.454747449311359446e+02
3.626534340436379580e+02
3.501917067436056072e+02
3.197472285985104463e+02
3.876228396750496472e+02
3.746279750632644436e+02
4.173367854622918003e+02
4.058928718290080155e+02
3.968797306587538856e+02
4.438983100011918737e+02
3.740350274123193230e+02
4.008374214912427647e+02
4.320414735182492905e+02
4.041754035635958644e+02
4.114141397622705654e+02
4.195808592085874125e+02
5.249338716277136427e+02
4.207497102605243526e+02
3.755161163030843454e+02
2.512940841566026506e+02
2.597658585052593025e+02
2.409223930253350545e+02
2.087396511422612662e+02
4.739345440423825835e+02
3.980960456360483022e+02
3.113093909787262419e+02
3.046086099423614542e+02
3.441974937828928205e+02
2.852196882300854668e+02
3.124403651076763708e+02
3.066584166018216706e+02
2.927050989755707633e+02
2.909034216420963048e+02
4.354659287107331238e+02
1.399406686014309003e+02
1.394040263216406856e+02
1.327096567902681272e+02
1.243992449054645419e+02
1.220765488681315674e+02
1.473922535816932964e+02
2.624288358886125252e+02
2.269132382573113773e+02
2.578857456212127204e+02
2.553688067813660609e+02
2.359923253308693631e+02
1.981336351642266322e+02
2.472556486577523174e+02
2.229761298353737686e+02
2.347913934673371728e+02
2.961659153322990505e+02
3.083104327859483647e+02
2.824526715012571572e+02
2.469264705207253314e+02
7.378825851945242675e+02
1.034915771595657930e+02
3.649775663107459422e+02
3.827426139729955139e+02
2.456615045600869678e+02
8.068572260912160345e+02
1.594200022516869524e+02
1.471442262147116935e+02
1.463560964075052766e+02
1.503649915993673858e+02
3.589837164099424172e+02
3.763335344014362818e+02
3.513300193672984051e+02
4.586859079806349655e+02
3.354453316474633766e+02
3.291489088828960803e+02
3.595563082626488267e+02
6.801051404086862249e+02
2.415325078056774828e+02
2.210188378514026795e+02
2.310982539815435075e+02
2.082819602983330469e+02
2.930987206641671037e+02
2.559623133812834794e+02
2.655182832162278146e+02
3.124830611248291916e+02
2.106565898112144453e+02
1.246125531236226891e+02
2.030653590600790039e+02
1.063327762766241165e+02
4.958873519659492217e+02
4.855790721478504111e+02
5.232463825655904657e+02
