# Supplementary material for: Electrically activated ferroelectric nematic microrobots
Source: Nat Commun. 2024 Aug 20;15:6928. doi: 10.1038/s41467-024-50226-y (PMC11336208; doi:10.1038/s41467-024-50226-y)
Supplement: Supplementary file 11 — Source Data [file 41467_2024_50226_MOESM11_ESM.zip › Figure2(d).txt]

U(V) velocity(micrometer/sec) error(micrometer/sec) 
1.004091629284897351e+02 2.399807432984192985e+02 8.132671791349031309e+01
1.011162697096762884e+02 3.459146344736976175e+02 9.802086189334082178e+01
1.018233764908628416e+02 3.791326423330568787e+02 5.734293153659182707e+01
1.025304832720493806e+02 4.037400828968309270e+02 8.254253559296398635e+01
1.032375900532359339e+02 4.401031473042003199e+02 9.678815257200618305e+01
1.039446968344224729e+02 4.771207879226948307e+02 1.092112252000338515e+02
1.046518036156090261e+02 4.144300165119717576e+02 1.317513026543330170e+02
