# Supplementary material for: Electrically activated ferroelectric nematic microrobots
Source: Nat Commun. 2024 Aug 20;15:6928. doi: 10.1038/s41467-024-50226-y (PMC11336208; doi:10.1038/s41467-024-50226-y)
Supplement: Supplementary file 11 — Source Data [file 41467_2024_50226_MOESM11_ESM.zip › Figure2(e).txt]

#orientational change in rad/sec
-2.454719592494804953e-02
-4.985215970684200859e-03
-3.038822893635639930e-03
-5.879935513693334420e-02
4.552664903167501914e-02
3.051858314807650019e-01
3.201848848291985461e-02
2.104468588946735094e-03
-9.936589563098370895e-03
-7.466509875416416303e-04
-2.479203013500605110e-02
3.674593345487586760e-02
1.450131193870932492e-02
2.111416754541560123e-02
-2.684281532622388375e-02
4.464844305340784705e-03
4.436506074972640726e-03
-1.081626260176795223e-01
1.295893248680815568e-01
-3.849247793304215459e-02
-2.082987355359186554e-02
3.605860816066683988e-02
-2.500312043914969598e-02
-1.748917550248241803e-01
-4.324596550478611995e-02
4.101632976623823673e-02
-7.550163700716287785e-02
6.752287205006035631e-02
-5.421927289621241569e-02
2.503825620424314780e-01
-3.363042573991710804e-01
-1.383001864325616725e-01
2.035930440677559058e-02
3.027559507912976761e-02
1.130506959734286013e-02
-3.453203963068154914e-02
-1.952781784256122288e-03
-9.727395157783012836e-02
8.599912031405962387e-02
-1.925346984869085620e+00
-1.939103430277995477e+00
-1.923035945123521939e+00
-1.951431982030788159e+00
-1.925134599509590982e+00
-1.962782890079495912e+00
-1.899330394906327157e+00
-1.895857006756905827e+00
-7.834571054585471872e-01
-9.301516666499416719e-02
-1.298735645061177335e+00
-1.931908418673740080e+00
-8.107736763988852013e-01
4.495054753896075006e-01
8.242208568972458557e-03
7.090492317270111755e-01
8.949249884831169677e-01
3.289505635626085306e-02
4.822132668047817566e-02
7.148828541412827198e-02
4.114024692664704219e-03
-1.008362649929216148e-01
7.932127279536752007e-03
3.973584037010467751e-02
-3.707891524351077106e-02
5.378816327131168834e-02
-4.646244384777204472e-01
-1.063169965727500887e+00
-6.933055386643918183e-01
-8.605782384049122380e-02
-4.367675874003879369e-03
1.442553870090114085e-02
1.969470208691507726e-02
-1.222710957214177829e-01
2.778936297111678569e-02
-6.572513126314039056e-02
2.837677412777844105e-02
8.583784191453863732e-02
1.093176706451769870e-01
1.610607843776012404e-01
1.359314922925104752e-01
-5.614767980145099480e-02
1.236345714040174666e-03
2.705130591852558664e-02
8.467867405670767567e-02
1.735871945147523035e-02
2.152139406177176056e-02
-3.369504052871213906e-02
-3.309854086115154165e-02
-3.754667861079643426e-02
-3.784196685275709876e-02
7.604467655740772269e-02
-5.013136769798405556e-02
-3.885134906984893943e-02
-5.007542227331909096e-02
5.453897628941025699e-01
3.249349241056781468e-02
7.700602201823540660e-02
6.366354960132639129e-02
8.548498620302322215e-02
1.621035529170325451e-02
5.589074536291972067e-02
6.271522980228692867e-02
4.954385874864258854e-02
4.295500915010880272e-02
1.090118956210132245e-01
1.255077505463508998e-02
9.453282241131893970e-01
1.026621242039879069e-02
2.023873963335590803e-03
8.272800038728289314e-04
8.668010963661985924e-02
-6.010970004090497934e-03
7.217698152856416582e-02
-2.290207573320971607e-02
-2.318228459718323781e-02
3.667854538776049722e-03
2.162592169509931425e-02
1.289848247960820489e-02
3.163907030615453059e-02
1.850570969982749669e-02
7.860836413503208622e-03
-8.036507964064631753e-04
2.955839565923563950e-02
-2.513194745023612092e-02
2.484670571616560616e-02
-3.244129141463210353e-02
-1.651511787476355742e-01
7.260947824896707425e-02
1.066842146374413595e-02
-2.039154390026037128e-02
4.343223091368538652e-02
-7.142667224267740256e-02
-8.894199639679264968e-02
-2.612751962818047821e-02
9.402248970050859286e-03
-2.393369631065596359e-02
5.159733109561760039e-02
1.213055566342883945e-01
-2.562791057369641357e-02
-5.353493497426339842e-02
-8.495768840554618340e-02
-3.651406124571765499e-03
2.526904029387272085e-02
1.824391220652731363e-02
4.268351440846891200e-03
-4.183430719552891919e-01
3.144008343445268694e-01
-4.442189706591756493e-01
-1.350233624979979008e-01
-6.642787583282300234e-01
1.132731900223349526e-02
7.235898975969055902e-02
5.093162532141824045e-02
9.081437702928932265e-02
2.608487421761860464e-02
1.246876898386162051e-02
5.684621034201483430e-02
-1.530326929570845727e-02
-3.678164027920462209e-02
1.946854138049888480e-02
6.500664476242387635e-02
-1.051411511484419414e-02
-1.214542720703853662e-01
-1.051567227395056869e-01
-5.894375935034514534e-03
3.739739530133490836e-02
8.738114826176363037e-02
-2.600147780100528147e-03
7.211575131593481180e-02
-5.740488697278758878e-02
-6.427325284810421480e-02
1.544405146307540333e-01
5.738982075906597785e-02
-8.849754050963718963e-03
3.491448784729407617e-02
1.300699194112965758e-02
7.413573325153233196e-02
1.372395506540743590e-02
8.222146765079763053e-02
-1.352132820274123612e-02
-1.191405580236201273e-01
-1.352952036938535061e-03
-2.182765194325050895e-02
-9.254444024264313340e-03
1.497247058964119339e-02
-2.270625029387710742e-02
-1.429973257648724586e-02
2.679344968328438437e-02
1.560382649963309130e-02
6.709521324644977108e-03
1.586356662907097842e-02
-5.106510180925356163e-03
2.280788115569579860e-02
-5.494750754435781537e-02
2.561797516046218970e+00
-2.646717616265943651e-02
-1.003078635353776837e-01
-5.647065068873909910e-01
7.740980729769109114e-01
-1.254732332943716000e-01
-2.026478843863355195e-02
-8.428612707801712289e-02
9.597582571775772897e-02
-1.250904298221260924e-01
-3.467526042414588450e-02
-1.211783197450377186e-02
1.504836972954138631e-02
-2.871303093724525066e-02
1.545718172856652139e-01
8.330371248835703735e-02
-8.943653114080232780e-02
4.230566207252969835e-03
7.642726881662968708e-02
-4.476549777011491066e-02
-4.650862011523555078e-03
-4.145131871629050696e-02
1.061067280981944222e-01
2.403937444957099726e-02
8.243741069123426343e-03
-3.131546850417003119e-02
8.726014659018586916e-03
-1.426090499328087208e-02
9.171350272191730948e-03
2.330018916392498085e-01
-5.196748830074936210e-02
8.092506602030358686e-04
7.067979794499422430e-02
1.061147867199096866e-02
5.600004746434253389e-02
-5.865742115082620695e-03
1.702055262627300350e-02
3.342143721541675216e-02
2.073729453178833337e-01
2.145390865794158108e-01
1.345267454409641295e-01
5.338168374909566666e-02
9.730540809508365918e-02
1.485742671774119839e-01
1.324103400029306710e-01
1.066524252615044799e-01
1.937889663285581043e-01
5.692553482170280288e-02
7.812042202772113975e-02
3.195895720017070257e-02
-4.160628882657728400e-02
1.429170225614468086e-03
1.070718926805902388e-01
3.565651193111973871e-03
-3.476150810177631306e-02
-2.199124115520156852e-02
-6.070403655537600501e-02
-2.696135541190271268e-02
-1.675712536760303080e-03
-2.279094498836645860e-02
2.233362393973617813e-02
3.084316271618411931e-01
2.943444680966431637e-01
1.338814169632925322e-01
2.366147203306862012e-01
2.937199237371381291e-02
2.958648516975461162e-01
2.980392505063869657e-01
-1.035913802808068884e-01
7.016496516242048780e-03
2.331270880202942763e-01
7.429884039924468109e-01
1.261071477326442501e-02
-1.740165706272579424e-02
2.252960477472548129e-01
-8.426579635334636997e-02
1.140933456947421876e+00
-1.717469919403178877e-02
2.219839061837910688e+00
3.157281993536797948e-01
-8.386536405746369827e-02
-2.213111719526453247e-02
8.218781729151749052e-03
3.023188759520379146e-02
-2.761481992079772851e-02
7.745416790533155189e-03
1.156505252578412662e-01
-5.661911490727531034e-03
1.067621529703449007e-01
1.193458339371256949e-01
-1.551988894126886051e-02
2.460170095559614106e-02
-4.152614883268055529e-02
-6.345632434760854756e-02
-5.761363967875073044e-02
-6.894253152677924934e-01
2.119700629627683519e-01
-6.478624780179725873e-02
-2.184469222338854266e-02
5.178226425063241906e-02
-2.144175741385769343e-02
4.350252772178233446e-02
-1.785831602095367954e-01
1.118778926686232883e-01
-5.659674794063501713e-02
1.433434110896144968e-02
9.509942968561435443e-04
-6.517121082826069639e-03
2.439646755382469251e-02
7.774619590768315491e-02
1.061323242457643500e-02
2.171610426194501165e-03
8.020034066448483712e-02
1.776756914021818470e-02
4.958941493235492076e-02
4.856153156476517019e-02
-2.815241702856380245e-05
-5.559570007063090180e-02
1.635084233132388931e-02
3.133994069886140987e-02
-2.991637696925781437e-02
1.352006581443904870e-02
-1.166351072743197353e-01
-6.677740989340028022e-02
-3.647807940632408902e-02
-8.786268478802504445e-02
9.021872179570844964e-04
6.559028501907605835e-02
1.101830636282856157e-01
2.920827825638297806e-02
1.143664715500196036e-02
1.266193032643590441e-02
-1.157444611392730201e-02
9.873362470078354824e-03
-3.180536296785836381e-01
-3.834322011726740490e-03
-3.101802942547179920e-02
-4.935596126657412763e-02
3.105150356090504576e-02
-1.243744822840164715e-01
6.951231669272318892e-02
2.108451554605854632e-03
-3.262039169760587443e-02
2.525927041123886621e-02
-2.052107112867783412e-02
3.112358131189948626e-02
9.923250200755382583e-03
7.500404238118618672e-02
3.908166839440423146e-02
-4.235235558424570168e-02
-1.700787944437574806e-02
1.972182602822908457e-04
-1.131050717508282899e-01
2.512028924465199015e-02
-2.545194405362484220e-03
-5.340706145661466148e-02
-2.880329702485587284e-02
-1.311520182366073678e-02
-1.240438944214389792e-02
-3.040063975008071989e-02
-1.058697253659225956e-01
3.106494264934689387e-02
2.057420373819894219e-02
-6.883579402508735456e-02
-3.336648555039439107e-02
6.307722812912007482e-02
2.309076205102902901e-02
1.103247875964223496e-01
-7.485076492722315435e-03
-6.060715363004828826e-02
-2.326839062347260678e-01
-3.628159573255849285e-02
-2.084995584821786735e-02
3.604535730378333885e-02
1.055987828209207146e-03
-5.453302910181539662e-03
1.393095978461505319e-02
-6.433562848397116757e-03
6.910393970482216208e-02
-3.741952261514955996e-02
-2.528506889388255213e-02
4.753654746643688062e-02
5.934668097128778692e-03
-1.664868188938954663e-02
1.073811112809384093e-02
-1.726145826659038901e-02
1.144742362657186208e-02
2.113759034443637996e-01
-4.684282283975875483e-02
-1.649568519563042457e-02
-1.536506957121542595e-02
2.303503211405541658e-03
-1.189384931932896822e-01
3.238167356630321236e-02
9.915895455392672447e-03
-3.039566389457764705e-03
-3.611580083437272437e-01
-9.181644126580126852e-02
1.278586122099675121e-02
-4.777922748538476760e-02
4.789690002196802382e-02
-5.852629548568703821e-02
-3.100676246739612202e-02
4.648135127586906085e-02
-1.103208082558989889e-01
1.418305046067892816e-01
-2.611961557837839953e-02
-1.792762010670547260e-02
-6.897208230059451162e-02
-6.066799292932440607e-02
-1.207661785225483397e-01
-1.421751716878309202e-01
3.380532869192251488e-02
-2.644077382732052880e-02
-1.200874321467723313e-02
2.318308391549863123e-01
1.790303734647769734e-02
-1.802813310412245545e-02
2.055079570599385730e-02
-3.562002457734678162e-02
2.380059954996937011e-01
1.873202891722919317e-02
1.057772050113592495e-02
-3.798679734475372133e-03
-5.554268589373372034e-02
5.105769188417549898e-02
-8.441236234928306548e-02
9.637146238679223167e-03
-3.268835887917227734e-02
-9.220782152594199713e-03
2.152998419247047213e-02
2.525738985701914824e-02
1.278462662709231590e-01
6.811028448211710329e-02
-2.008472070218702832e-01
5.273684578619313584e-02
2.597101496814745170e-02
-3.907271856153649199e-03
-3.877597585139155173e-02
-1.088863881334065607e-02
6.984569998997499675e-03
2.367534620500125545e-02
-1.264432705055899527e-03
-1.682549981131081507e-01
9.241880857900172663e-02
-1.730064593216860958e-01
-1.329079196371580618e-01
-6.169599491599964125e-02
5.873508683210730552e-02
-1.023985641284334835e-01
-9.951792493361794056e-02
-2.428941836334767013e-01
-9.840669467009392768e-02
8.816167344168817088e-01
4.699380368872130287e-01
3.521602883654910143e-01
1.823092737224558113e-01
2.012795784235877627e-01
2.147854826668173511e-01
-1.571787969801567708e-01
-3.431095625868439969e-01
4.438086595961533987e-01
3.331775251703327223e-01
6.595548892358601423e-01
-5.141245459623654257e-02
9.232303480979243276e-03
8.558270281732519025e-03
-1.309615534440849716e-01
5.536221007488600215e-02
1.848157611212741247e-01
3.640440193981930861e-01
5.937315543641662891e-02
4.570064641986942150e-02
1.224953007077216396e-02
-8.953341407426524887e-03
3.482662640909492402e-02
2.485428728417146335e-02
-1.222210683553092564e-01
1.983611337071220903e-03
-3.517499257592027456e-04
-1.305566012224825823e-01
-3.930102454089213354e-02
-1.378157524960195446e-02
9.013156546400485913e-02
-2.902479638206139079e+00
-4.294941381607059183e-02
4.517724195274876869e-02
1.026783048359935918e-01
-6.483036896330829184e-03
1.482976215861489880e-02
5.670395608379368534e-03
-2.148180442579534014e-02
2.319719741345520163e-03
-6.755847593211039472e-04
-2.143470010620529206e-02
-5.936972408039717895e-03
-1.218040364370177788e-04
-9.075085324116143742e-03
2.157092799170950634e-02
-7.630790200724099810e-03
8.944944440093417770e-02
-7.860879455973115992e-02
1.147202366586261074e-03
-1.707367579677587094e-02
-6.596167004764563746e-02
4.677821311966789963e-02
6.633985792458130248e-02
-1.669085176633376411e-01
-3.105678438436827726e-02
3.217946647569191326e-02
-2.942368062867103604e-02
1.078237095646038778e-02
4.922369528622610318e-02
-3.602922067894622632e-02
9.243262298454010817e-02
1.900127291038332042e-02
-3.768771291158536790e-02
-5.634355962086536052e-02
-3.592537251575857876e-02
-1.585506216945344396e-02
-6.982564310817578057e-02
6.530892789428678624e-02
-2.551813257583161049e-02
5.644432009750241508e-02
-7.419702696440315381e-02
-2.276496322317700730e-02
1.948432421460957222e-03
-1.894533955074863274e-01
-5.270387953017502403e-02
-8.083532845371978193e-02
6.947656852035431763e-02
-1.084873348701325541e-01
3.668743644641103696e-02
-6.590080954129591551e-02
4.576447809657929744e-02
2.613139574624490438e-02
-3.405628574594465885e-02
2.060008612286412175e-02
7.845360189543934548e-02
4.846102468312182138e-02
-1.210002886064986127e-01
-3.528812916020245688e-02
-9.060657954381084317e-03
2.762614747605825205e-02
1.678892682381974977e-01
-3.223759833183850038e-02
-5.385422801547568505e-04
-3.043390134048785597e-02
1.588595445420902252e-01
4.238042926930364329e-01
1.015951766613319568e-01
4.910143254737090596e-02
1.750953026856314487e-01
8.634151938521837655e-02
6.031540272627202576e-02
8.507860357315507605e-01
2.021358691555472792e-02
-2.334922469993858194e-03
1.113759055677229944e-02
-6.450517330621607925e-02
-4.342501367413168639e-02
1.909497675405766315e-02
9.297543539070785013e-02
-1.921110010020161268e-02
-6.757550862452253726e-02
2.863844501645191470e-02
3.361405738703188845e-02
5.730832901436899718e-02
2.754779454377011549e-01
2.718869043712435207e-01
2.501304038112525663e-01
-4.642432446866369411e-02
-2.175265410341826675e-02
-1.037445558473530996e-02
1.979649451110600603e-02
1.799691835315940167e-02
5.567220187836566248e-02
-4.672433659155934144e-02
4.779301689045527268e-02
3.092105376964512931e-02
1.468509076387863920e-03
-5.460158516918964949e-02
9.015451609141349187e-03
-2.515750185052028076e-01
8.592565691256683069e-02
-6.203483611896896260e-02
4.884305529537171647e-02
-2.137228133795897322e-02
2.378730556113103564e-02
-5.150633152103836418e-03
-4.055032347392720227e-02
2.964610357359442894e-02
2.653458333565210381e-02
-3.389399599735663099e-02
-4.470677994061011268e-02
-1.767586770260627660e-02
-9.807353531946385802e-03
-1.237766198014474961e-01
-2.724193044491474702e-01
-1.166389368055694431e-01
-1.594557949230318017e-01
-2.665464203819553068e-01
-1.272748752788264714e-01
-2.871219015512236836e-02
-4.184513943341892223e-02
-1.248980947345196546e-01
-8.083640816781548222e-02
8.713756672928971159e-02
-2.272774518491304727e-02
1.371353789023772030e-01
-2.945649372759276408e-02
5.386167795860073021e-02
-3.498474696704335918e-02
-3.598406958385885757e-02
-6.512645787238233175e-02
-1.203072199329719566e-02
7.486779992851148868e-02
-7.588347945742361655e-02
-4.806712187482440474e-02
9.459946190003100386e-02
-2.364718422644435658e-01
-4.653822130189746997e-02
7.685263861142660469e-02
-7.800617860095460099e-02
7.950856299501535274e-02
7.410762818167825061e-02
-4.938157137654797246e-02
4.824237392223409970e-02
-3.756899979532458272e-02
3.566752625098283669e-02
3.854772309805418531e-03
6.142798998595263432e-03
2.525327998735390350e-02
-3.172128066137203540e-03
-3.147804181426878869e-03
-1.418271640580894173e-02
7.441065660374877877e-02
-3.985673585841750799e-02
2.218051223907623049e-02
-5.520397919188807512e-02
-3.499548549618804356e-03
1.465662609485972878e-01
4.258961170688056741e-02
-6.590401632731630877e-02
1.950554534008842877e-02
-4.732413051895431946e-03
1.109355719221259418e-01
4.249669932710866543e-02
-6.127927859238740255e-02
1.953643598710627215e-03
-1.405162944705699857e-01
-3.668456098287958822e-02
-1.559924185431888211e-01
-1.731927582188767800e-01
-3.590499676999391321e-01
-4.841004690539923994e-01
-1.072711331033152499e-01
-4.448512866424170764e-01
-4.960168853297352576e-01
-3.730535843258258599e-01
-3.600739668333946542e-01
-1.305609963851687150e-01
-6.977897796019140175e-01
-2.036512266642766245e-01
-5.854317837422972071e-01
-3.853624048641353106e-01
-5.522914200342544655e-01
-7.128902930983022079e-02
-1.225184644856867552e-02
-5.921453266959002537e-01
-1.982779353024233804e-01
-3.441548901601108601e-01
4.705232762760866785e-03
2.789119212199566572e-02
3.690475115399458744e-02
4.360228448125116202e-02
-4.606151373042669667e-02
-1.573127366296209889e-02
9.693878518118028906e-03
4.429423647036058453e-02
-4.672286832166841833e-03
7.360647000156211872e-02
-3.169441830409854000e-02
2.857684362248454901e-01
-7.196039260061382059e-02
2.879454014757443225e-02
-3.288651455378183153e-02
7.316726040042619353e-03
-2.718234545586777420e-02
-5.349613035229659058e-02
-3.243640385957900947e-03
-5.343024111288107586e-02
6.738963228538472072e-02
-5.695838081633129019e-02
-2.502674791622549934e-03
-7.202533991391567303e-02
2.837968515046198573e-03
4.241802420252643868e-02
1.588039487142887257e-02
2.298909565548511169e-02
4.651578580649631811e-02
-1.428988730001625601e-02
8.480845196971305289e-02
-2.332608604403023367e-02
-1.491163769750827039e-01
-1.015548467621324490e-03
1.219123782478644981e-02
-3.811399079918214028e-01
3.075537643288508288e-02
1.175864952729725570e-02
-2.776338381054490601e-01
-5.922352667743584903e-02
-7.159503990567706033e-02
-3.011211015191217477e-02
-1.811730474342849659e-02
-1.344084681608407050e-01
-1.527669387181685746e-02
-5.837428142578764134e-02
3.854285466565764151e-02
-1.011202902590424557e-01
-3.688734533387206388e-02
1.001620756253528664e-02
4.156665091629156428e-01
4.551132159132587063e-02
2.426295853379495659e-01
2.602970711094358403e-01
3.988103417548455321e-01
-9.644382068363327454e-02
8.566866384603404050e-02
2.638611059922854607e-01
4.010422029826027357e-01
3.036707829351276144e-01
4.535896266390710557e-02
-4.499658030585926977e-02
-2.583215553763836270e-01
-9.491302325195727363e-01
3.710176937444569223e-01
3.596075517048363812e-01
3.485573408474886836e-01
5.090105409644408718e-01
6.136009889934562755e-01
5.611203144179853775e-01
-4.607539189956644243e-02
7.826670649272282621e-03
8.926447199876673400e-02
-4.292203623702239845e-02
-7.680506399758414704e-02
-2.795817968927427274e-02
1.667059683265601985e-02
-8.118432059597471134e-03
-5.396588823976391364e-02
-1.889245985867109290e-02
-6.107528462691968335e-02
2.841841023400864044e-02
-8.496629425192249799e-03
1.767557908859117635e-02
-1.430475719827876274e-02
-7.846453345992104519e-03
6.512599911935190722e-02
-7.369204707682461969e-03
-4.877327047772569285e-02
-2.160445424876298454e-02
-4.437292014745740885e-03
1.085987692438375313e-01
-4.507804115595941963e-01
-4.888537082397236694e-02
-4.577910803536437180e-03
6.106067640679348901e-02
-4.804138392256007001e-02
-3.912471082255299104e-02
-5.538894553153475217e-03
-1.731215518996891689e-01
4.929067576334505811e-03
-1.022074754737922336e-01
5.750425646178448230e-02
-6.493620429372819192e-02
-7.266255816166368973e-03
-2.922666638592091165e-02
-1.073619682735502540e-01
-2.977113851511991108e-02
8.623041992929056376e-03
-1.085599405300107477e-02
1.356770494908485572e-02
2.259938788280775688e-03
1.058093120641909711e-02
-5.675881240212881512e-03
-7.683344393746102674e-02
-9.971041429595331462e-03
1.343698738675678031e-02
4.681539328361061791e-02
9.898040554122179702e-02
1.005770704412404237e-01
7.381752658684236079e-02
-1.696935276429281658e-02
-9.323901485414252954e-03
-7.028548773508433434e-02
9.656166431179834253e-02
7.949492184536752215e-02
-3.820309885699147562e-02
9.853568277860935698e-03
-3.647262933279464634e-03
-8.603358675194922728e-03
-4.192720671762598106e-02
-1.134040697281034869e-02
-6.339118159101542194e-03
-4.644351499685599877e-02
-2.232935018284725251e-02
1.168982048052981046e-02
2.690990627441450234e-02
-7.151458975009168315e-03
4.792877284669144235e-03
3.233105273382478467e-02
1.031086000925152263e-01
-9.608661962034621348e-03
-3.660672028093248792e-02
-5.588836702948952323e-02
3.293589483444556154e-02
-1.521923270862477525e-03
1.713572579027683104e-02
2.107687221871493849e-02
-1.284150035699679615e-01
-1.596374364081384334e-01
7.181685281133506904e-02
-2.918131705761848292e-03
6.753013401688669724e-03
4.667974884842844563e-02
3.848779020969184269e-04
1.221569347946354078e-01
-5.163438996583345764e-02
2.001821328179267945e-02
7.743229845622217992e-03
1.000597520444145017e-01
9.610486835913496784e-02
3.030304729796052046e-02
-7.700801754405755054e-03
-5.887817329001792527e-02
3.923478687768821443e-02
5.853531503195199409e-02
1.227754509759797913e-01
1.249849982801155487e-02
-2.883195913343970102e-02
-7.597015137241636129e-02
4.781703244409835768e-02
-8.488226504656436189e-02
2.639278812876101957e-02
-8.442639481830035986e-02
-3.118613084953502854e-02
-7.762772738351219823e-03
-4.587916762731503000e-03
-7.022913926772082760e-02
7.711022267502603070e-03
1.223435947247612961e-03
8.466296207324823866e-03
3.143349885477837464e-03
-1.456934036722582620e-02
4.464045546811196141e-02
-1.912622593108410235e-02
3.810105379819072463e-02
5.289682374999053749e-02
-5.628760174243068598e-02
1.301036945765675357e-02
-4.577371303434988464e-02
1.945160692510198783e-02
1.863614227811983062e-02
-1.013240899918618487e-01
-1.522816373973039372e-01
5.715569187036865367e-03
-1.446122907015555958e-01
-1.817587902413286549e-01
-2.217487308820140501e-01
-1.755147189752145342e-01
-1.245342124136284284e-01
-1.832826166747916485e-01
-9.019688447139370679e-02
-1.418951086631972322e-02
-1.611269134555046723e-01
2.742390686331040717e-02
-6.952431736047802457e-02
-2.132596399627796624e-02
-4.855721135113374998e-02
1.658096561349874098e-02
-4.657622036038532726e-02
-4.711457388155459308e-02
-4.472616219002673033e-02
-3.737141049048306896e-03
-8.267381956684825839e-03
-7.156593890435919425e-01
1.326944831501226663e-01
7.468058837076262113e-02
-2.692447474195254833e-02
-7.552588426263988353e-02
-6.704875509815937107e-02
3.077621525798725569e-02
6.482583728010380374e-03
4.065999492197395343e-02
-5.992694264201193057e-04
-1.229325617518560974e-02
2.058670012404384131e-01
-3.590466282362857892e-02
3.703291385262476310e-02
3.428526122644691421e-02
-2.060810436285123639e-03
1.789959236882862070e-01
2.847873070541721841e-02
1.417328008099638104e-01
-2.774808302829501194e-03
7.145330843738637028e-02
-3.335937268900517338e+00
-1.178289985362411113e-01
3.710523946634320530e-02
-8.807392054501402348e-03
-3.099253967080634400e-02
-3.921928887829483068e-02
2.988189393304776370e-02
-4.388724024876591856e-02
-5.113472687924641713e-03
-5.885911176261027222e-02
1.421299006118128747e-02
2.365525478411441979e-02
-4.669349256391058106e-02
6.240553711054674935e-02
-5.371304162430741158e-01
2.163386242789864730e-02
-3.400701079585027875e-01
-2.802438063197710827e-01
9.664180329103608247e-02
-1.818002697248055632e-02
9.530025166316291596e-02
-1.790700929283140994e-02
-1.445009904467960300e-02
-5.130692208358111905e-02
-1.155292930207338364e-01
-7.688930605111740646e-02
9.969544280102404787e-02
2.026127862926917211e-01
9.789174178704762586e-02
1.005211773077804571e-01
-3.284814090471228909e-02
3.068286464992311946e-02
5.207987212501581642e-02
6.070176528964950011e-03
-3.704027220752097518e-03
-1.363964228452134442e-02
-4.466679286146863631e-02
3.268431962317317613e-02
6.925388762417651611e-02
-1.193001980340546858e-01
1.529128585828958865e-02
2.079342192189237090e-02
3.691469553782943808e-02
3.858075956085352254e-02
-7.681575500591612815e-02
-4.408929683138479438e-02
3.071181417635964958e-02
-1.627894368117902869e-03
-1.640419304119932267e-02
6.994469633401671944e-03
1.002741701823949005e-01
-5.473663199991276283e-03
9.622105450955667494e-03
-1.146815541770142138e-01
-4.965657201361725961e-03
6.900769401373868517e-02
-2.563724583163909387e-01
-1.658757691332618609e-03
-6.622988060517315256e-02
-1.706322921114360180e-01
-1.284089750694101251e-01
4.238497560882272669e-02
3.238190904828885941e-02
1.446723718340647315e-02
-4.878850880378921701e-02
4.355360131330925783e-02
4.067210014269989626e-02
1.242923429985236597e-02
1.136328985443776807e+00
9.417461290541110502e-03
4.952462750273518843e-02
1.970813485977455926e-02
2.363618288258441044e-02
-1.510137689853980128e-02
-7.343726083942957172e-02
-2.850411610109099270e-03
1.137448542758826356e-02
-1.283616235350398468e-03
-1.250963125858263122e-02
-1.041902888315818752e-02
-4.928936636525112908e-02
2.980356193784983176e-02
6.777050286827453023e-03
1.852552532946404318e-01
-3.563920348973389357e-02
1.522302848435856670e-01
5.651081990661653565e-02
1.121114462322016642e-01
2.202614302871410204e-02
1.733145023510609603e-02
-8.176787355937272309e-03
1.400564409954749567e-01
3.855620551465244877e-02
4.892013084700978093e-02
-3.173523597543377595e-02
6.712658850051689274e-02
-4.595197123360960506e-02
-9.142258550421746011e-02
-2.910618057100484730e-03
-1.976306365989466407e-02
-2.236101037092332391e-02
-2.349557110252712289e-03
-2.549588535577644241e-02
8.347106819802553590e-02
9.729036555408776196e-03
-2.910465951055350997e-01
-9.341555493738570859e-02
-1.660055384334669648e-01
-3.067408634286818980e-01
